# Supplementary material for: Safer and efficient base editing and prime editing via ribonucleoproteins delivered through optimized lipid-nanoparticle formulations
Source: Nat Biomed Eng. 2024 Nov 28;9(1):57–78. doi: 10.1038/s41551-024-01296-2 (PMC11754100; doi:10.1038/s41551-024-01296-2)
Supplement: Supplementary file 3 — Source data for Supplementary Figs. 1–4 and 6–8. [file 41551_2024_1296_MOESM3_ESM.xlsx]

## Sheet: Supplementary Figure 1
Supplementary Figure 1a Fluorescence intensity											Supplementary Figure 1b Fluorescence intensity											Supplementary Figure 1c Fluorescence intensity																	Supplementary Figure 1d Fluorescence intensity
Temperature (°C)	ABE8e 150 mM NaCl			ABE8e 300 mM NaCl			ABE8e 500 mM NaCl				Temperature (°C)	ABE8e RNP 150 mM NaCl			ABE8e RNP 300 mM NaCl			ABE8e RNP 500 mM NaCl				Temperature (°C)	ABE8e PBS			ABE8e + 10% sucrose			ABE8e + 10% glucose			ABE8e + 10% gluconate			ABE8e + 10% glycerol				Temperature (°C)	ABE8e RNP PBS			ABE8e RNP + 10% sucrose			ABE8e RNP + 10% glucose			ABE8e RNP + 10% gluconate
20	4130	4108	4213	3809	3841	3938	3647	3584	3650		20	3283	3299	3391	3271	3337	3487	3370	3344	3442		20	4130	4108	4213	3765	3825	3844	3703	3604	3716	3715	3459	3474	3802	3742	3745		20	3283	3299	3391	3429	3446	3360	3322	3393	3405	3442
20.2	4130	4108	4216	3810	3842	3939	3648	3585	3651		20.2	3284	3300	3392	3272	3338	3489	3372	3345	3444		20.2	4130	4108	4216	3766	3826	3844	3703	3605	3717	3715	3459	3476	3802	3743	3746		20.2	3284	3300	3392	3429	3447	3361	3323	3394	3406	3443
20.4	4131	4107	4219	3812	3844	3940	3648	3587	3652		20.4	3286	3302	3392	3273	3339	3491	3373	3346	3445		20.4	4131	4107	4219	3768	3826	3844	3704	3606	3718	3714	3460	3477	3803	3744	3747		20.4	3286	3302	3392	3430	3447	3362	3323	3395	3408	3443
20.6	4131	4106	4222	3813	3845	3941	3649	3588	3653		20.6	3287	3303	3392	3274	3340	3493	3374	3347	3447		20.6	4131	4106	4222	3769	3827	3844	3704	3607	3719	3714	3460	3478	3804	3745	3748		20.6	3287	3303	3392	3430	3448	3363	3324	3397	3409	3443
20.8	4131	4106	4225	3815	3846	3943	3650	3589	3655		20.8	3288	3304	3393	3275	3341	3495	3375	3349	3448		20.8	4131	4106	4225	3770	3828	3844	3705	3608	3720	3714	3461	3480	3804	3745	3748		20.8	3288	3304	3393	3431	3449	3364	3325	3398	3410	3443
21	4132	4105	4227	3817	3847	3944	3651	3591	3656		21	3289	3306	3393	3276	3342	3497	3376	3350	3449		21	4132	4105	4227	3771	3828	3844	3705	3608	3721	3713	3461	3481	3805	3746	3749		21	3289	3306	3393	3431	3450	3365	3325	3399	3411	3444
21.2	4132	4105	4230	3818	3849	3945	3652	3592	3657		21.2	3291	3307	3394	3276	3344	3499	3378	3351	3451		21.2	4132	4105	4230	3772	3829	3844	3706	3609	3722	3713	3462	3483	3806	3747	3750		21.2	3291	3307	3394	3432	3451	3366	3326	3400	3412	3444
21.4	4132	4103	4232	3820	3850	3946	3652	3593	3659		21.4	3291	3308	3393	3277	3345	3500	3379	3352	3452		21.4	4132	4103	4232	3773	3829	3843	3706	3610	3723	3713	3462	3484	3806	3747	3751		21.4	3291	3308	3393	3432	3451	3367	3326	3402	3413	3444
21.6	4131	4102	4234	3821	3850	3948	3653	3595	3660		21.6	3291	3308	3393	3278	3346	3502	3380	3354	3453		21.6	4131	4102	4234	3774	3830	3843	3707	3610	3724	3713	3462	3484	3807	3747	3751		21.6	3291	3308	3393	3432	3451	3367	3327	3402	3413	3444
21.8	4130	4101	4236	3822	3851	3949	3653	3596	3661		21.8	3291	3309	3392	3279	3347	3503	3380	3355	3454		21.8	4130	4101	4236	3774	3830	3843	3708	3611	3724	3713	3463	3485	3807	3747	3752		21.8	3291	3309	3392	3433	3451	3368	3327	3403	3413	3444
22	4129	4100	4238	3823	3852	3951	3654	3598	3662		22	3291	3309	3392	3280	3348	3504	3381	3357	3455		22	4129	4100	4238	3774	3830	3843	3708	3612	3725	3713	3464	3485	3807	3747	3752		22	3291	3309	3392	3433	3451	3368	3327	3403	3413	3444
22.2	4128	4099	4238	3825	3854	3953	3655	3601	3663		22.2	3291	3309	3391	3280	3349	3505	3382	3358	3456		22.2	4128	4099	4238	3773	3830	3843	3710	3613	3726	3713	3465	3486	3807	3747	3753		22.2	3291	3309	3391	3433	3451	3368	3327	3404	3413	3445
22.4	4128	4098	4239	3826	3855	3955	3656	3603	3665		22.4	3291	3310	3391	3281	3349	3506	3382	3360	3457		22.4	4128	4098	4239	3774	3830	3842	3711	3615	3728	3713	3465	3486	3807	3747	3754		22.4	3291	3310	3391	3433	3450	3368	3327	3404	3412	3445
22.6	4128	4097	4239	3827	3857	3957	3658	3605	3666		22.6	3291	3310	3391	3281	3350	3508	3383	3361	3458		22.6	4128	4097	4239	3773	3830	3842	3712	3616	3729	3713	3466	3487	3808	3748	3755		22.6	3291	3310	3391	3432	3450	3368	3327	3405	3412	3445
22.8	4127	4095	4239	3828	3858	3959	3660	3607	3668		22.8	3291	3309	3391	3282	3351	3509	3383	3362	3458		22.8	4127	4095	4239	3773	3830	3842	3712	3617	3731	3713	3466	3488	3808	3748	3756		22.8	3291	3309	3391	3432	3450	3368	3327	3405	3412	3445
23	4127	4094	4238	3829	3859	3960	3661	3609	3669		23	3291	3309	3390	3282	3351	3510	3384	3363	3459		23	4127	4094	4238	3774	3830	3842	3713	3618	3732	3714	3466	3489	3809	3749	3757		23	3291	3309	3390	3431	3450	3368	3327	3405	3411	3445
23.2	4127	4094	4237	3829	3860	3962	3662	3610	3670		23.2	3291	3308	3390	3282	3352	3511	3384	3363	3459		23.2	4127	4094	4237	3774	3830	3842	3714	3619	3733	3714	3467	3490	3809	3749	3758		23.2	3291	3308	3390	3431	3450	3367	3327	3405	3411	3444
23.4	4127	4093	4237	3831	3861	3963	3663	3611	3672		23.4	3291	3307	3390	3282	3352	3512	3385	3363	3460		23.4	4127	4093	4237	3774	3831	3843	3714	3621	3735	3714	3467	3491	3810	3750	3759		23.4	3291	3307	3390	3431	3450	3367	3327	3404	3411	3444
23.6	4127	4093	4236	3832	3863	3965	3664	3612	3673		23.6	3291	3306	3389	3281	3353	3512	3385	3364	3460		23.6	4127	4093	4236	3775	3831	3844	3715	3623	3737	3715	3469	3492	3811	3751	3759		23.6	3291	3306	3389	3430	3450	3367	3327	3404	3411	3444
23.8	4128	4093	4235	3833	3864	3967	3665	3613	3674		23.8	3291	3305	3389	3281	3353	3513	3386	3364	3461		23.8	4128	4093	4235	3775	3832	3845	3717	3625	3739	3715	3470	3493	3812	3751	3760		23.8	3291	3305	3389	3430	3450	3367	3327	3404	3410	3444
24	4129	4094	4235	3835	3866	3970	3666	3615	3676		24	3291	3304	3390	3281	3354	3514	3387	3366	3462		24	4129	4094	4235	3777	3833	3847	3719	3627	3742	3716	3472	3495	3814	3753	3761		24	3291	3304	3390	3430	3450	3367	3327	3404	3410	3443
24.2	4130	4094	4235	3837	3868	3972	3668	3617	3678		24.2	3291	3304	3390	3282	3354	3515	3388	3367	3463		24.2	4130	4094	4235	3778	3835	3848	3722	3630	3744	3717	3474	3496	3816	3754	3762		24.2	3291	3304	3390	3429	3449	3367	3327	3404	3410	3443
24.4	4132	4096	4235	3839	3870	3975	3670	3620	3680		24.4	3291	3304	3390	3282	3355	3515	3389	3369	3465		24.4	4132	4096	4235	3778	3836	3849	3724	3633	3747	3719	3475	3498	3818	3755	3764		24.4	3291	3304	3390	3429	3449	3368	3326	3404	3409	3443
24.6	4133	4097	4235	3841	3872	3977	3672	3622	3682		24.6	3291	3304	3389	3282	3355	3516	3391	3370	3466		24.6	4133	4097	4235	3779	3837	3849	3728	3636	3749	3719	3476	3499	3819	3756	3766		24.6	3291	3304	3389	3428	3448	3368	3326	3404	3409	3442
24.8	4135	4098	4236	3843	3874	3980	3674	3624	3684		24.8	3291	3303	3389	3282	3356	3517	3392	3372	3467		24.8	4135	4098	4236	3781	3839	3850	3731	3640	3752	3720	3477	3501	3821	3757	3768		24.8	3291	3303	3389	3428	3447	3367	3326	3404	3409	3442
25	4137	4099	4236	3844	3876	3983	3676	3627	3686		25	3291	3303	3389	3282	3356	3519	3393	3373	3469		25	4137	4099	4236	3782	3840	3851	3734	3644	3755	3722	3478	3502	3823	3758	3770		25	3291	3303	3389	3428	3447	3367	3326	3404	3408	3442
25.2	4139	4101	4237	3846	3878	3985	3678	3630	3689		25.2	3290	3303	3388	3281	3357	3520	3395	3375	3470		25.2	4139	4101	4237	3784	3841	3852	3738	3648	3758	3723	3480	3504	3825	3760	3773		25.2	3290	3303	3388	3428	3447	3367	3326	3404	3408	3442
25.4	4142	4103	4238	3849	3881	3988	3680	3632	3691		25.4	3290	3303	3387	3281	3358	3522	3396	3377	3471		25.4	4142	4103	4238	3785	3843	3854	3742	3652	3762	3724	3481	3505	3827	3761	3776		25.4	3290	3303	3387	3428	3446	3367	3326	3404	3407	3442
25.6	4145	4105	4240	3851	3883	3991	3683	3635	3693		25.6	3290	3303	3387	3281	3358	3523	3398	3379	3473		25.6	4145	4105	4240	3788	3846	3856	3746	3656	3765	3726	3483	3507	3830	3763	3778		25.6	3290	3303	3387	3427	3446	3366	3325	3403	3407	3442
25.8	4148	4107	4241	3854	3886	3994	3685	3638	3696		25.8	3290	3302	3386	3281	3359	3525	3399	3381	3474		25.8	4148	4107	4241	3790	3848	3858	3750	3660	3769	3727	3484	3509	3833	3765	3781		25.8	3290	3302	3386	3427	3446	3366	3325	3403	3406	3442
26	4151	4110	4243	3857	3889	3997	3687	3642	3699		26	3289	3302	3386	3281	3360	3526	3400	3383	3476		26	4151	4110	4243	3792	3851	3860	3754	3664	3774	3729	3486	3511	3836	3767	3784		26	3289	3302	3386	3427	3446	3365	3324	3403	3406	3441
26.2	4155	4113	4246	3860	3892	4001	3690	3645	3702		26.2	3289	3301	3385	3281	3360	3526	3402	3385	3477		26.2	4155	4113	4246	3794	3854	3861	3758	3669	3778	3730	3488	3512	3839	3769	3787		26.2	3289	3301	3385	3426	3445	3365	3323	3403	3405	3441
26.4	4158	4116	4248	3863	3895	4004	3693	3648	3705		26.4	3289	3300	3384	3281	3361	3527	3403	3386	3478		26.4	4158	4116	4248	3796	3856	3863	3762	3674	3782	3731	3490	3513	3842	3772	3790		26.4	3289	3300	3384	3425	3444	3364	3323	3402	3404	3440
26.6	4162	4119	4250	3866	3899	4008	3695	3652	3708		26.6	3288	3299	3383	3281	3361	3527	3404	3388	3480		26.6	4162	4119	4250	3799	3859	3865	3767	3679	3786	3732	3491	3514	3845	3774	3792		26.6	3288	3299	3383	3423	3443	3363	3322	3401	3403	3439
26.8	4167	4123	4253	3869	3903	4012	3699	3655	3711		26.8	3288	3298	3382	3281	3361	3528	3406	3390	3481		26.8	4167	4123	4253	3802	3862	3868	3773	3684	3791	3733	3493	3516	3849	3777	3796		26.8	3288	3298	3382	3422	3442	3362	3321	3400	3402	3438
27	4172	4127	4257	3873	3907	4016	3702	3659	3714		27	3288	3297	3381	3280	3361	3528	3407	3392	3483		27	4172	4127	4257	3805	3865	3871	3778	3690	3795	3735	3495	3517	3852	3780	3800		27	3288	3297	3381	3420	3441	3361	3321	3399	3401	3437
27.2	4179	4132	4261	3877	3911	4020	3706	3663	3718		27.2	3287	3296	3381	3280	3361	3529	3409	3394	3484		27.2	4179	4132	4261	3809	3869	3874	3785	3696	3801	3737	3497	3519	3856	3784	3804		27.2	3287	3296	3381	3419	3440	3360	3320	3399	3400	3436
27.4	4186	4137	4267	3881	3916	4025	3711	3667	3722		27.4	3287	3295	3380	3280	3362	3530	3411	3397	3486		27.4	4186	4137	4267	3813	3873	3878	3792	3704	3807	3739	3499	3521	3861	3788	3809		27.4	3287	3295	3380	3418	3439	3359	3320	3398	3399	3435
27.6	4194	4143	4274	3887	3922	4031	3715	3673	3727		27.6	3288	3295	3380	3280	3363	3531	3414	3400	3489		27.6	4194	4143	4274	3818	3879	3882	3799	3711	3814	3742	3501	3523	3867	3793	3814		27.6	3288	3295	3380	3417	3439	3359	3320	3398	3399	3435
27.8	4204	4150	4282	3892	3929	4038	3721	3679	3733		27.8	3288	3294	3379	3280	3363	3532	3417	3403	3491		27.8	4204	4150	4282	3824	3885	3886	3807	3720	3822	3745	3504	3526	3873	3799	3821		27.8	3288	3294	3379	3417	3438	3358	3321	3398	3399	3434
28	4214	4158	4290	3899	3936	4045	3726	3685	3739		28	3288	3294	3379	3281	3364	3534	3420	3407	3494		28	4214	4158	4290	3830	3891	3892	3816	3729	3830	3749	3508	3529	3880	3805	3828		28	3288	3294	3379	3417	3438	3358	3321	3398	3398	3435
28.2	4226	4167	4300	3906	3945	4053	3732	3692	3745		28.2	3289	3294	3378	3281	3366	3535	3424	3412	3498		28.2	4226	4167	4300	3836	3898	3897	3826	3739	3839	3753	3511	3533	3887	3812	3835		28.2	3289	3294	3378	3416	3438	3358	3321	3399	3398	3435
28.4	4238	4177	4311	3914	3953	4061	3738	3699	3752		28.4	3289	3294	3377	3282	3367	3537	3428	3416	3501		28.4	4238	4177	4311	3843	3906	3904	3836	3749	3849	3757	3515	3537	3895	3819	3843		28.4	3289	3294	3377	3416	3438	3358	3321	3399	3398	3436
28.6	4252	4189	4322	3921	3962	4069	3745	3707	3759		28.6	3289	3293	3376	3282	3369	3539	3432	3421	3504		28.6	4252	4189	4322	3850	3913	3910	3847	3760	3859	3761	3519	3540	3904	3827	3851		28.6	3289	3293	3376	3416	3437	3359	3322	3400	3398	3437
28.8	4266	4202	4334	3929	3972	4078	3752	3715	3766		28.8	3289	3293	3376	3283	3370	3540	3437	3425	3508		28.8	4266	4202	4334	3857	3921	3917	3858	3770	3869	3765	3523	3544	3913	3835	3860		28.8	3289	3293	3376	3415	3437	3359	3321	3400	3397	3437
29	4281	4217	4347	3937	3982	4087	3759	3724	3774		29	3290	3293	3375	3283	3372	3542	3441	3430	3512		29	4281	4217	4347	3866	3930	3925	3869	3782	3880	3769	3527	3547	3923	3844	3870		29	3290	3293	3375	3415	3436	3359	3321	3399	3397	3438
29.2	4296	4233	4361	3945	3992	4096	3766	3732	3781		29.2	3290	3292	3374	3283	3372	3543	3445	3434	3515		29.2	4296	4233	4361	3874	3938	3933	3880	3793	3891	3773	3531	3551	3932	3853	3880		29.2	3290	3292	3374	3414	3436	3358	3320	3398	3396	3438
29.4	4312	4251	4376	3953	4002	4105	3773	3740	3788		29.4	3289	3291	3373	3281	3372	3543	3447	3437	3517		29.4	4312	4251	4376	3882	3947	3940	3892	3804	3901	3776	3533	3553	3942	3861	3889		29.4	3289	3291	3373	3412	3434	3357	3319	3396	3394	3436
29.6	4330	4268	4392	3961	4012	4113	3779	3747	3794		29.6	3288	3289	3370	3279	3371	3542	3450	3441	3519		29.6	4330	4268	4392	3891	3956	3947	3903	3816	3911	3779	3536	3555	3951	3870	3899		29.6	3288	3289	3370	3409	3431	3354	3316	3394	3391	3433
29.8	4348	4287	4409	3970	4022	4121	3786	3754	3800		29.8	3286	3286	3367	3276	3369	3540	3452	3443	3521		29.8	4348	4287	4409	3899	3965	3955	3914	3827	3921	3781	3537	3557	3962	3879	3908		29.8	3286	3286	3367	3405	3428	3350	3313	3391	3387	3429
30	4370	4306	4428	3978	4033	4129	3792	3762	3807		30	3284	3284	3364	3271	3366	3537	3454	3446	3522		30	4370	4306	4428	3908	3974	3962	3926	3839	3932	3783	3539	3558	3972	3889	3918		30	3284	3284	3364	3400	3423	3346	3308	3387	3382	3424
30.2	4393	4328	4450	3989	4046	4139	3801	3771	3815		30.2	3282	3282	3361	3268	3364	3535	3457	3450	3525		30.2	4393	4328	4450	3918	3985	3970	3941	3853	3944	3786	3541	3560	3986	3901	3930		30.2	3282	3282	3361	3396	3419	3342	3305	3383	3377	3420
30.4	4422	4352	4476	4003	4061	4152	3812	3783	3826		30.4	3281	3281	3359	3266	3364	3534	3461	3456	3529		30.4	4422	4352	4476	3931	3999	3981	3957	3869	3959	3791	3546	3564	4001	3916	3944		30.4	3281	3281	3359	3393	3417	3339	3302	3381	3374	3418
30.6	4454	4381	4505	4019	4079	4167	3826	3797	3839		30.6	3281	3281	3358	3265	3365	3535	3468	3463	3535		30.6	4454	4381	4505	3947	4015	3995	3977	3889	3976	3797	3552	3570	4020	3934	3961		30.6	3281	3281	3358	3392	3415	3338	3301	3380	3373	3418
30.8	4489	4412	4538	4037	4099	4186	3841	3814	3854		30.8	3283	3282	3358	3266	3367	3537	3476	3471	3542		30.8	4489	4412	4538	3965	4034	4011	3998	3910	3996	3805	3559	3577	4041	3954	3981		30.8	3283	3282	3358	3392	3415	3338	3301	3379	3373	3418
31	4528	4447	4575	4059	4122	4207	3860	3832	3871		31	3285	3283	3359	3268	3371	3540	3485	3480	3551		31	4528	4447	4575	3985	4055	4029	4022	3934	4018	3814	3569	3586	4064	3977	4003		31	3285	3283	3359	3392	3416	3339	3302	3380	3374	3420
31.2	4570	4484	4614	4081	4147	4230	3879	3853	3889		31.2	3288	3285	3361	3270	3375	3544	3496	3491	3560		31.2	4570	4484	4614	4007	4078	4049	4047	3959	4042	3824	3578	3595	4090	4001	4027		31.2	3288	3285	3361	3393	3418	3341	3304	3382	3376	3422
31.4	4615	4524	4656	4106	4173	4254	3899	3874	3908		31.4	3291	3287	3362	3273	3379	3547	3508	3502	3570		31.4	4615	4524	4656	4031	4103	4071	4074	3986	4068	3834	3589	3605	4116	4026	4053		31.4	3291	3287	3362	3395	3420	3342	3306	3384	3377	3424
31.6	4664	4567	4700	4132	4202	4280	3921	3897	3928		31.6	3293	3289	3364	3276	3384	3551	3520	3514	3581		31.6	4664	4567	4700	4055	4128	4094	4103	4014	4095	3844	3600	3615	4145	4053	4081		31.6	3293	3289	3364	3397	3421	3344	3308	3386	3379	3426
31.8	4716	4613	4748	4160	4233	4309	3945	3922	3950		31.8	3296	3291	3366	3279	3389	3555	3534	3528	3593		31.8	4716	4613	4748	4081	4156	4119	4134	4044	4124	3855	3611	3626	4177	4083	4111		31.8	3296	3291	3366	3398	3423	3345	3310	3389	3381	3428
32	4773	4663	4800	4191	4266	4339	3970	3948	3974		32	3299	3293	3368	3283	3394	3559	3548	3542	3606		32	4773	4663	4800	4110	4186	4146	4167	4077	4155	3867	3623	3638	4210	4114	4143		32	3299	3293	3368	3400	3425	3347	3312	3392	3382	3431
32.2	4833	4717	4856	4224	4303	4371	3997	3977	4000		32.2	3303	3296	3370	3287	3400	3564	3564	3558	3620		32.2	4833	4717	4856	4140	4218	4174	4203	4112	4188	3880	3636	3651	4247	4149	4178		32.2	3303	3296	3370	3403	3427	3350	3314	3395	3384	3435
32.4	4898	4775	4915	4260	4342	4405	4027	4007	4028		32.4	3307	3299	3372	3291	3407	3570	3580	3574	3634		32.4	4898	4775	4915	4173	4253	4205	4241	4149	4224	3894	3651	3665	4286	4186	4215		32.4	3307	3299	3372	3405	3429	3352	3317	3398	3387	3439
32.6	4966	4836	4977	4298	4384	4442	4058	4040	4057		32.6	3311	3302	3375	3296	3413	3576	3597	3592	3649		32.6	4966	4836	4977	4208	4290	4237	4282	4189	4261	3909	3666	3679	4328	4225	4255		32.6	3311	3302	3375	3408	3432	3355	3320	3401	3389	3443
32.8	5038	4901	5044	4339	4430	4482	4092	4075	4089		32.8	3315	3306	3378	3301	3421	3582	3616	3611	3666		32.8	5038	4901	5044	4246	4330	4273	4325	4231	4301	3924	3682	3695	4373	4268	4299		32.8	3315	3306	3378	3411	3435	3358	3323	3404	3392	3448
33	5114	4969	5113	4383	4478	4524	4128	4113	4123		33	3320	3310	3381	3307	3429	3589	3635	3631	3683		33	5114	4969	5113	4286	4372	4310	4371	4276	4344	3941	3699	3711	4421	4313	4344		33	3320	3310	3381	3414	3439	3362	3326	3408	3395	3453
33.2	5194	5041	5186	4430	4530	4570	4166	4153	4160		33.2	3325	3314	3385	3313	3437	3596	3656	3653	3702		33.2	5194	5041	5186	4328	4417	4350	4420	4324	4390	3959	3717	3729	4472	4361	4394		33.2	3325	3314	3385	3418	3442	3365	3330	3411	3398	3458
33.4	5277	5115	5263	4480	4586	4618	4208	4197	4199		33.4	3331	3318	3389	3319	3446	3604	3679	3675	3723		33.4	5277	5115	5263	4373	4465	4393	4473	4375	4440	3977	3735	3747	4528	4412	4446		33.4	3331	3318	3389	3422	3446	3368	3334	3415	3401	3463
33.6	5363	5192	5342	4535	4646	4671	4252	4243	4241		33.6	3336	3323	3393	3326	3456	3612	3703	3700	3745		33.6	5363	5192	5342	4422	4515	4439	4529	4430	4492	3996	3755	3766	4587	4466	4503		33.6	3336	3323	3393	3426	3449	3372	3338	3419	3404	3468
33.8	5452	5271	5423	4593	4710	4727	4300	4293	4285		33.8	3343	3328	3397	3333	3467	3620	3730	3726	3768		33.8	5452	5271	5423	4474	4570	4488	4589	4489	4549	4017	3776	3786	4650	4525	4563		33.8	3343	3328	3397	3430	3453	3376	3343	3424	3408	3473
34	5543	5352	5507	4655	4778	4787	4351	4346	4333		34	3349	3333	3401	3341	3478	3629	3758	3754	3793		34	5543	5352	5507	4530	4628	4540	4653	4552	4610	4039	3799	3808	4718	4587	4628		34	3349	3333	3401	3434	3458	3380	3347	3429	3412	3479
34.2	5637	5435	5593	4722	4852	4851	4405	4403	4385		34.2	3356	3338	3406	3350	3490	3638	3788	3785	3819		34.2	5637	5435	5593	4589	4689	4595	4722	4619	4674	4062	3823	3830	4790	4653	4697		34.2	3356	3338	3406	3439	3463	3385	3353	3434	3417	3486
34.4	5732	5519	5680	4795	4931	4920	4464	4465	4441		34.4	3363	3344	3411	3359	3503	3649	3820	3817	3848		34.4	5732	5519	5680	4653	4755	4655	4795	4691	4743	4087	3848	3855	4867	4724	4771		34.4	3363	3344	3411	3444	3468	3391	3358	3440	3422	3493
34.6	5829	5605	5769	4873	5017	4995	4529	4532	4502		34.6	3371	3350	3417	3369	3517	3660	3854	3852	3878		34.6	5829	5605	5769	4721	4826	4720	4874	4769	4818	4114	3876	3882	4950	4800	4851		34.6	3371	3350	3417	3449	3474	3396	3364	3446	3428	3502
34.8	5927	5693	5858	4957	5110	5075	4599	4605	4569		34.8	3379	3356	3423	3380	3532	3673	3891	3890	3912		34.8	5927	5693	5858	4794	4902	4789	4959	4853	4898	4142	3906	3910	5040	4882	4937		34.8	3379	3356	3423	3456	3481	3403	3370	3452	3434	3510
35	6026	5781	5948	5049	5211	5162	4676	4685	4641		35	3389	3363	3430	3392	3548	3687	3932	3931	3948		35	6026	5781	5948	4872	4984	4864	5050	4943	4985	4173	3938	3941	5135	4970	5030		35	3389	3363	3430	3462	3487	3409	3377	3459	3440	3520
35.2	6126	5871	6038	5148	5321	5257	4761	4772	4721		35.2	3399	3371	3438	3405	3565	3701	3976	3975	3987		35.2	6126	5871	6038	4956	5072	4945	5150	5040	5079	4206	3972	3974	5238	5063	5129		35.2	3399	3371	3438	3469	3495	3416	3385	3466	3447	3530
35.4	6227	5961	6128	5255	5439	5358	4852	4866	4807		35.4	3410	3380	3446	3419	3584	3716	4024	4023	4030		35.4	6227	5961	6128	5045	5165	5030	5256	5144	5180	4241	4009	4010	5346	5162	5234		35.4	3410	3380	3446	3477	3503	3423	3392	3474	3454	3541
35.6	6328	6052	6219	5369	5564	5466	4951	4968	4900		35.6	3422	3390	3455	3435	3604	3732	4076	4075	4075		35.6	6328	6052	6219	5140	5264	5120	5369	5255	5287	4279	4048	4048	5460	5265	5344		35.6	3422	3390	3455	3486	3511	3431	3401	3483	3461	3552
35.8	6429	6141	6309	5491	5696	5580	5056	5077	5000		35.8	3435	3400	3465	3452	3626	3750	4131	4130	4124		35.8	6429	6141	6309	5238	5366	5214	5488	5372	5400	4320	4090	4089	5579	5372	5458		35.8	3435	3400	3465	3495	3521	3439	3409	3492	3469	3565
36	6530	6231	6399	5618	5835	5699	5169	5192	5105		36	3449	3411	3475	3470	3649	3769	4190	4189	4176		36	6530	6231	6399	5341	5472	5311	5613	5494	5519	4363	4135	4132	5700	5480	5576		36	3449	3411	3475	3504	3531	3448	3419	3502	3478	3579
36.2	6631	6320	6490	5751	5980	5823	5287	5314	5217		36.2	3463	3423	3486	3488	3674	3789	4253	4251	4231		36.2	6631	6320	6490	5445	5580	5410	5741	5621	5641	4409	4182	4178	5822	5590	5695		36.2	3463	3423	3486	3514	3541	3458	3429	3512	3487	3593
36.4	6733	6410	6582	5888	6130	5950	5412	5441	5334		36.4	3478	3435	3498	3508	3700	3810	4318	4316	4288		36.4	6733	6410	6582	5550	5688	5510	5874	5751	5768	4458	4231	4226	5944	5699	5813		36.4	3478	3435	3498	3524	3552	3468	3439	3522	3496	3608
36.6	6836	6500	6674	6029	6284	6081	5543	5575	5456		36.6	3494	3448	3510	3529	3728	3833	4387	4384	4348		36.6	6836	6500	6674	5655	5798	5611	6009	5884	5898	4509	4284	4276	6065	5807	5932		36.6	3494	3448	3510	3535	3563	3479	3450	3533	3506	3624
36.8	6942	6593	6768	6175	6443	6216	5680	5716	5585		36.8	3511	3462	3523	3551	3757	3857	4459	4456	4411		36.8	6942	6593	6768	5759	5907	5711	6147	6020	6030	4563	4339	4329	6185	5913	6048		36.8	3511	3462	3523	3546	3575	3490	3462	3545	3517	3641
37	7050	6688	6864	6324	6606	6353	5823	5863	5719		37	3528	3476	3537	3575	3788	3882	4534	4531	4476		37	7050	6688	6864	5863	6016	5812	6287	6157	6165	4620	4398	4386	6303	6016	6163		37	3528	3476	3537	3557	3588	3502	3474	3557	3528	3658
37.2	7162	6786	6962	6476	6772	6493	5974	6017	5861		37.2	3547	3492	3552	3600	3822	3909	4612	4609	4545		37.2	7162	6786	6962	5966	6123	5911	6428	6296	6302	4681	4461	4447	6419	6117	6277		37.2	3547	3492	3552	3570	3601	3515	3486	3570	3540	3676
37.4	7278	6888	7065	6631	6939	6635	6131	6178	6009		37.4	3567	3508	3567	3628	3858	3938	4695	4691	4617		37.4	7278	6888	7065	6067	6228	6010	6570	6435	6440	4746	4527	4511	6532	6214	6393		37.4	3567	3508	3567	3584	3616	3528	3500	3584	3553	3696
37.6	7398	6994	7170	6788	7108	6778	6295	6345	6165		37.6	3588	3526	3584	3657	3896	3968	4782	4777	4693		37.6	7398	6994	7170	6166	6331	6107	6711	6574	6578	4815	4599	4580	6643	6309	6508		37.6	3588	3526	3584	3599	3631	3543	3515	3599	3567	3718
37.8	7521	7103	7279	6944	7277	6920	6465	6518	6326		37.8	3611	3546	3603	3688	3936	4000	4872	4867	4771		37.8	7521	7103	7279	6262	6431	6201	6851	6711	6715	4887	4675	4652	6750	6400	6622		37.8	3611	3546	3603	3615	3648	3558	3530	3615	3582	3741
38	7648	7214	7392	7100	7444	7062	6641	6696	6493		38	3635	3567	3622	3722	3978	4034	4966	4960	4853		38	7648	7214	7392	6355	6527	6293	6989	6846	6850	4965	4755	4729	6855	6488	6737		38	3635	3567	3622	3633	3666	3575	3547	3633	3597	3765
38.2	7777	7329	7507	7254	7609	7203	6821	6879	6664		38.2	3660	3589	3643	3757	4023	4070	5063	5057	4937		38.2	7777	7329	7507	6445	6619	6382	7123	6978	6982	5047	4840	4811	6956	6574	6848		38.2	3660	3589	3643	3652	3685	3593	3565	3651	3614	3791
38.4	7908	7444	7624	7406	7772	7341	7005	7065	6838		38.4	3687	3612	3666	3794	4070	4108	5163	5156	5023		38.4	7908	7444	7624	6532	6708	6468	7254	7106	7110	5134	4930	4897	7055	6659	6954		38.4	3687	3612	3666	3671	3704	3612	3584	3670	3631	3819
38.6	8041	7562	7743	7557	7934	7479	7192	7254	7015		38.6	3716	3637	3689	3833	4119	4147	5266	5259	5112		38.6	8041	7562	7743	6617	6795	6551	7381	7231	7235	5225	5026	4988	7153	6742	7057		38.6	3716	3637	3689	3692	3725	3632	3604	3690	3649	3847
38.8	8176	7682	7864	7708	8096	7615	7382	7445	7195		38.8	3747	3663	3715	3874	4171	4189	5373	5364	5203		38.8	8176	7682	7864	6700	6879	6633	7506	7353	7357	5323	5127	5085	7252	6827	7158		38.8	3747	3663	3715	3714	3747	3654	3625	3712	3669	3878
39	8314	7804	7987	7858	8257	7751	7572	7637	7374		39	3779	3691	3742	3918	4226	4233	5481	5472	5297		39	8314	7804	7987	6783	6964	6715	7628	7472	7476	5426	5235	5187	7352	6913	7258		39	3779	3691	3742	3737	3771	3677	3647	3735	3690	3911
39.2	8453	7928	8111	8008	8419	7886	7763	7827	7554		39.2	3813	3720	3772	3964	4284	4279	5592	5582	5393		39.2	8453	7928	8111	6867	7048	6798	7751	7591	7593	5536	5349	5295	7456	7001	7361		39.2	3813	3720	3772	3762	3796	3701	3671	3759	3713	3946
39.4	8595	8053	8237	8158	8580	8020	7951	8016	7733		39.4	3850	3751	3803	4012	4345	4328	5706	5694	5491		39.4	8595	8053	8237	6952	7134	6882	7872	7708	7709	5652	5469	5410	7563	7093	7467		39.4	3850	3751	3803	3789	3822	3726	3696	3785	3737	3983
39.6	8736	8179	8363	8307	8738	8153	8136	8200	7907		39.6	3888	3784	3836	4063	4409	4379	5820	5808	5592		39.6	8736	8179	8363	7041	7221	6969	7995	7827	7824	5774	5595	5530	7675	7188	7578		39.6	3888	3784	3836	3817	3851	3753	3723	3813	3762	4023
39.8	8877	8304	8487	8452	8893	8283	8315	8377	8075		39.8	3928	3820	3871	4117	4477	4432	5936	5923	5693		39.8	8877	8304	8487	7133	7311	7060	8119	7946	7940	5902	5727	5656	7790	7288	7693		39.8	3928	3820	3871	3846	3882	3782	3752	3842	3789	4064
40	9015	8427	8610	8594	9044	8409	8487	8548	8237		40	3971	3857	3908	4173	4547	4487	6053	6038	5795		40	9015	8427	8610	7230	7405	7154	8247	8069	8057	6036	5866	5788	7910	7391	7812		40	3971	3857	3908	3878	3914	3812	3782	3874	3818	4108
40.2	9149	8546	8730	8729	9188	8530	8650	8709	8391		40.2	4016	3897	3946	4231	4619	4545	6169	6152	5895		40.2	9149	8546	8730	7330	7502	7252	8378	8195	8177	6175	6011	5925	8033	7496	7934		40.2	4016	3897	3946	3911	3949	3845	3814	3907	3849	4154
40.4	9278	8661	8844	8858	9325	8645	8804	8860	8535		40.4	4063	3938	3987	4292	4695	4605	6285	6266	5996		40.4	9278	8661	8844	7435	7604	7355	8515	8326	8302	6321	6162	6069	8159	7605	8059		40.4	4063	3938	3987	3947	3985	3879	3848	3941	3882	4203
40.6	9401	8770	8954	8980	9455	8753	8949	9002	8671		40.6	4114	3982	4031	4355	4773	4668	6401	6380	6097		40.6	9401	8770	8954	7544	7710	7461	8658	8462	8432	6473	6319	6219	8289	7716	8186		40.6	4114	3982	4031	3985	4024	3916	3884	3979	3916	4254
40.8	9517	8874	9059	9094	9574	8854	9082	9133	8797		40.8	4166	4029	4077	4421	4855	4733	6516	6492	6196		40.8	9517	8874	9059	7656	7819	7570	8806	8603	8567	6630	6483	6374	8420	7828	8315		40.8	4166	4029	4077	4025	4066	3955	3923	4018	3953	4309
41	9626	8971	9155	9197	9684	8946	9204	9251	8912		41	4221	4077	4126	4490	4939	4800	6629	6604	6295		41	9626	8971	9155	7769	7929	7681	8958	8748	8707	6794	6653	6536	8553	7940	8445		41	4221	4077	4126	4067	4109	3996	3963	4060	3992	4365
41.2	9726	9060	9245	9292	9783	9029	9314	9359	9017		41.2	4279	4129	4178	4561	5026	4870	6742	6714	6393		41.2	9726	9060	9245	7884	8041	7793	9114	8898	8851	6964	6829	6704	8687	8053	8576		41.2	4279	4129	4178	4113	4155	4040	4007	4104	4034	4426
41.4	9816	9142	9327	9377	9872	9105	9413	9454	9111		41.4	4339	4183	4233	4636	5117	4943	6853	6824	6491		41.4	9816	9142	9327	7999	8153	7905	9273	9050	8999	7140	7012	6877	8819	8166	8706		41.4	4339	4183	4233	4160	4203	4086	4053	4151	4078	4489
41.6	9897	9216	9401	9452	9950	9171	9498	9536	9193		41.6	4403	4239	4291	4713	5210	5018	6963	6932	6588		41.6	9897	9216	9401	8114	8264	8015	9433	9202	9148	7320	7199	7056	8950	8276	8835		41.6	4403	4239	4291	4211	4254	4135	4101	4201	4125	4555
41.8	9970	9282	9467	9518	10017	9229	9572	9605	9264		41.8	4470	4299	4352	4793	5307	5095	7072	7038	6684		41.8	9970	9282	9467	8226	8373	8124	9592	9355	9297	7505	7390	7238	9077	8384	8961		41.8	4470	4299	4352	4264	4307	4186	4153	4254	4176	4625
42	10035	9342	9526	9575	10074	9280	9634	9664	9325		42	4541	4362	4417	4875	5407	5176	7180	7144	6780		42	10035	9342	9526	8337	8480	8230	9750	9506	9446	7694	7585	7425	9201	8488	9084		42	4541	4362	4417	4320	4364	4241	4208	4311	4229	4698
42.2	10093	9395	9578	9621	10121	9322	9686	9712	9376		42.2	4615	4428	4485	4960	5510	5258	7287	7248	6874		42.2	10093	9395	9578	8443	8582	8331	9904	9654	9593	7884	7783	7613	9319	8587	9200		42.2	4615	4428	4485	4380	4424	4300	4267	4371	4286	4774
42.4	10142	9443	9624	9660	10159	9357	9727	9749	9416		42.4	4693	4497	4556	5047	5615	5343	7392	7350	6967		42.4	10142	9443	9624	8543	8679	8427	10051	9795	9734	8074	7979	7801	9430	8680	9310		42.4	4693	4497	4556	4443	4488	4361	4329	4435	4347	4853
42.6	10185	9484	9663	9690	10189	9385	9758	9777	9448		42.6	4774	4570	4630	5136	5722	5429	7495	7450	7059		42.6	10185	9484	9663	8636	8769	8516	10189	9928	9868	8263	8173	7987	9533	8766	9411		42.6	4774	4570	4630	4509	4555	4426	4394	4501	4410	4935
42.8	10222	9519	9697	9715	10212	9408	9783	9796	9472		42.8	4858	4645	4708	5226	5830	5517	7596	7547	7149		42.8	10222	9519	9697	8721	8850	8598	10317	10051	9993	8450	8365	8172	9627	8843	9504		42.8	4858	4645	4708	4579	4625	4493	4462	4572	4477	5019
43	10255	9550	9727	9733	10228	9425	9800	9809	9490		43	4945	4723	4789	5318	5939	5606	7695	7643	7237		43	10255	9550	9727	8797	8923	8671	10433	10163	10107	8634	8553	8353	9712	8913	9588		43	4945	4723	4789	4651	4699	4564	4532	4645	4547	5106
43.2	10286	9576	9754	9747	10241	9439	9811	9815	9502		43.2	5035	4804	4873	5411	6049	5696	7791	7736	7323		43.2	10286	9576	9754	8864	8988	8737	10536	10263	10210	8813	8737	8531	9789	8974	9663		43.2	5035	4804	4873	4728	4775	4638	4606	4722	4620	5196
43.4	10315	9598	9776	9758	10249	9450	9818	9818	9510		43.4	5128	4888	4961	5506	6161	5787	7886	7827	7408		43.4	10315	9598	9776	8924	9044	8794	10628	10352	10303	8990	8917	8706	9858	9029	9731		43.4	5128	4888	4961	4807	4855	4715	4684	4802	4697	5288
43.6	10343	9618	9796	9767	10255	9458	9822	9818	9515		43.6	5225	4974	5052	5602	6274	5879	7979	7917	7493		43.6	10343	9618	9796	8977	9093	8844	10708	10430	10384	9161	9092	8876	9918	9076	9790		43.6	5225	4974	5052	4889	4938	4794	4764	4886	4778	5383
43.8	10369	9636	9814	9773	10259	9465	9824	9816	9518		43.8	5324	5064	5145	5698	6387	5970	8070	8004	7575		43.8	10369	9636	9814	9022	9134	8887	10775	10496	10454	9326	9260	9040	9970	9117	9841		43.8	5324	5064	5145	4974	5024	4877	4847	4972	4861	5479
44	10390	9650	9829	9776	10261	9471	9822	9811	9520		44	5426	5155	5241	5794	6500	6062	8159	8089	7655		44	10390	9650	9829	9060	9168	8924	10832	10552	10514	9480	9418	9195	10015	9152	9885		44	5426	5155	5241	5061	5112	4962	4933	5061	4946	5575
44.2	10407	9662	9841	9779	10260	9474	9820	9805	9520		44.2	5529	5248	5338	5890	6612	6154	8247	8171	7735		44.2	10407	9662	9841	9092	9196	8953	10878	10598	10564	9622	9563	9338	10052	9181	9922		44.2	5529	5248	5338	5150	5202	5049	5021	5153	5035	5673
44.4	10419	9672	9851	9780	10258	9477	9816	9799	9519		44.4	5634	5343	5438	5987	6724	6246	8335	8253	7814		44.4	10419	9672	9851	9119	9219	8978	10914	10635	10606	9750	9695	9469	10084	9204	9953		44.4	5634	5343	5438	5242	5295	5138	5112	5247	5126	5770
44.6	10429	9680	9859	9780	10256	9479	9813	9791	9517		44.6	5743	5442	5541	6085	6837	6339	8423	8335	7893		44.6	10429	9680	9859	9142	9238	8999	10944	10666	10639	9865	9813	9589	10111	9223	9980		44.6	5743	5442	5541	5337	5391	5231	5207	5346	5221	5869
44.8	10435	9686	9865	9779	10252	9480	9809	9784	9516		44.8	5855	5543	5648	6185	6952	6435	8512	8418	7975		44.8	10435	9686	9865	9161	9254	9016	10968	10690	10667	9967	9918	9697	10133	9239	10002		44.8	5855	5543	5648	5437	5491	5328	5305	5448	5321	5969
45	10440	9692	9870	9778	10247	9480	9805	9776	9514		45	5971	5649	5760	6290	7072	6534	8603	8501	8058		45	10440	9692	9870	9178	9266	9031	10986	10709	10689	10056	10010	9792	10152	9251	10021		45	5971	5649	5760	5541	5596	5430	5408	5556	5426	6071
45.2	10443	9695	9873	9775	10242	9480	9802	9769	9513		45.2	6093	5759	5876	6400	7196	6637	8694	8586	8142		45.2	10443	9695	9873	9192	9277	9043	10999	10723	10707	10134	10090	9876	10169	9261	10037		45.2	6093	5759	5876	5651	5706	5536	5517	5670	5536	6175
45.4	10445	9697	9875	9772	10236	9479	9798	9761	9511		45.4	6219	5873	5998	6514	7324	6743	8784	8669	8227		45.4	10445	9697	9875	9203	9284	9053	11008	10734	10722	10200	10158	9948	10183	9268	10050		45.4	6219	5873	5998	5765	5821	5648	5630	5788	5650	6280
45.6	10443	9697	9875	9769	10229	9478	9793	9753	9509		45.6	6350	5992	6122	6631	7455	6851	8871	8750	8309		45.6	10443	9697	9875	9212	9288	9060	11012	10741	10732	10254	10212	10008	10193	9272	10060		45.6	6350	5992	6122	5883	5939	5763	5747	5910	5769	6386
45.8	10440	9695	9875	9765	10222	9477	9789	9745	9507		45.8	6484	6113	6251	6748	7586	6959	8954	8828	8389		45.8	10440	9695	9875	9217	9290	9065	11012	10744	10739	10297	10256	10057	10200	9273	10067		45.8	6484	6113	6251	6004	6061	5882	5868	6036	5891	6492
46	10434	9691	9873	9759	10213	9475	9783	9736	9505		46	6622	6238	6383	6864	7716	7067	9031	8899	8465		46	10434	9691	9873	9219	9288	9067	11008	10743	10742	10330	10287	10096	10204	9272	10070		46	6622	6238	6383	6128	6186	6004	5991	6165	6016	6598
46.2	10427	9687	9870	9754	10205	9472	9778	9727	9502		46.2	6765	6367	6519	6979	7845	7173	9102	8967	8537		46.2	10427	9687	9870	9220	9285	9068	11000	10739	10741	10354	10310	10125	10206	9269	10071		46.2	6765	6367	6519	6255	6315	6130	6118	6298	6146	6703
46.4	10420	9682	9866	9748	10195	9470	9772	9718	9500		46.4	6912	6500	6661	7091	7970	7278	9169	9029	8604		46.4	10420	9682	9866	9219	9280	9066	10989	10733	10738	10371	10325	10148	10205	9263	10070		46.4	6912	6500	6661	6386	6447	6260	6250	6436	6279	6809
46.6	10410	9676	9860	9740	10184	9465	9766	9708	9497		46.6	7064	6637	6807	7201	8092	7380	9230	9086	8668		46.6	10410	9676	9860	9215	9273	9063	10975	10723	10732	10381	10333	10164	10202	9256	10066		46.6	7064	6637	6807	6521	6585	6395	6386	6579	6418	6916
46.8	10401	9670	9854	9732	10172	9461	9759	9698	9494		46.8	7219	6778	6958	7309	8211	7480	9286	9139	8727		46.8	10401	9670	9854	9210	9264	9058	10958	10711	10723	10387	10337	10176	10197	9246	10060		46.8	7219	6778	6958	6662	6727	6535	6527	6727	6561	7025
47	10392	9662	9846	9723	10159	9455	9753	9688	9490		47	7376	6921	7112	7414	8327	7576	9338	9187	8782		47	10392	9662	9846	9203	9254	9050	10939	10697	10712	10390	10337	10184	10190	9235	10052		47	7376	6921	7112	6809	6875	6680	6673	6882	6710	7137
47.2	10380	9653	9837	9714	10146	9449	9745	9677	9486		47.2	7528	7061	7263	7513	8436	7667	9383	9230	8832		47.2	10380	9653	9837	9193	9242	9040	10918	10679	10699	10389	10334	10189	10181	9221	10041		47.2	7528	7061	7263	6959	7028	6830	6824	7041	6863	7251
47.4	10366	9641	9827	9703	10131	9441	9737	9666	9481		47.4	7673	7195	7409	7606	8538	7752	9423	9266	8877		47.4	10366	9641	9827	9180	9226	9028	10893	10658	10683	10386	10328	10191	10168	9205	10027		47.4	7673	7195	7409	7115	7185	6984	6979	7206	7021	7368
47.6	10351	9627	9816	9692	10116	9432	9728	9654	9476		47.6	7809	7320	7546	7693	8632	7830	9457	9298	8917		47.6	10351	9627	9816	9165	9209	9013	10866	10635	10664	10381	10320	10192	10153	9187	10011		47.6	7809	7320	7546	7275	7347	7143	7140	7377	7186	7488
47.8	10334	9612	9803	9679	10101	9423	9719	9641	9469		47.8	7931	7435	7672	7772	8718	7902	9485	9325	8952		47.8	10334	9612	9803	9147	9190	8996	10837	10609	10642	10375	10309	10191	10135	9166	9992		47.8	7931	7435	7672	7438	7512	7305	7306	7554	7355	7611
48	10315	9596	9789	9666	10084	9412	9709	9628	9462		48	8040	7538	7785	7844	8795	7966	9509	9346	8982		48	10315	9596	9789	9128	9170	8977	10806	10580	10618	10367	10297	10188	10115	9144	9970		48	8040	7538	7785	7604	7679	7469	7476	7735	7529	7735
48.2	10295	9579	9774	9652	10068	9401	9698	9615	9455		48.2	8135	7628	7886	7909	8863	8023	9527	9364	9008		48.2	10295	9579	9774	9107	9148	8956	10774	10550	10593	10359	10285	10185	10093	9120	9947		48.2	8135	7628	7886	7769	7846	7632	7649	7920	7707	7860
48.4	10275	9562	9759	9638	10050	9389	9688	9602	9448		48.4	8216	7706	7974	7968	8923	8072	9541	9376	9031		48.4	10275	9562	9759	9085	9126	8935	10741	10519	10565	10350	10270	10181	10069	9094	9921		48.4	8216	7706	7974	7930	8008	7792	7822	8104	7885	7986
48.6	10253	9545	9742	9623	10032	9377	9677	9589	9440		48.6	8283	7771	8048	8018	8975	8115	9550	9385	9049		48.6	10253	9545	9742	9061	9102	8911	10705	10487	10536	10340	10255	10176	10043	9067	9894		48.6	8283	7771	8048	8082	8161	7943	7989	8284	8059	8112
48.8	10230	9528	9726	9607	10013	9365	9666	9576	9431		48.8	8337	7825	8110	8061	9017	8151	9556	9389	9063		48.8	10230	9528	9726	9036	9077	8886	10668	10453	10506	10329	10239	10169	10016	9039	9864		48.8	8337	7825	8110	8224	8303	8083	8147	8454	8225	8236
49	10206	9510	9709	9591	9993	9353	9654	9562	9422		49	8378	7866	8161	8097	9052	8180	9557	9389	9072		49	10206	9510	9709	9009	9050	8859	10629	10418	10474	10317	10221	10161	9987	9008	9834		49	8378	7866	8161	8351	8430	8208	8293	8612	8378	8358
49.2	10182	9491	9691	9574	9972	9340	9642	9548	9413		49.2	8408	7897	8200	8126	9078	8203	9555	9385	9079		49.2	10182	9491	9691	8980	9022	8830	10588	10382	10440	10304	10202	10152	9956	8977	9801		49.2	8408	7897	8200	8461	8540	8317	8423	8754	8516	8476
49.4	10156	9470	9673	9557	9952	9328	9629	9534	9402		49.4	8427	7920	8229	8149	9098	8221	9549	9377	9082		49.4	10156	9470	9673	8950	8992	8800	10546	10344	10405	10290	10182	10141	9924	8944	9766		49.4	8427	7920	8229	8554	8632	8409	8535	8877	8636	8590
49.6	10129	9449	9654	9540	9931	9316	9616	9519	9392		49.6	8438	7935	8250	8167	9111	8233	9540	9366	9081		49.6	10129	9449	9654	8918	8962	8768	10503	10304	10370	10275	10160	10131	9891	8910	9730		49.6	8438	7935	8250	8629	8706	8483	8630	8981	8737	8699
49.8	10102	9427	9635	9523	9909	9304	9603	9504	9381		49.8	8441	7943	8264	8180	9120	8241	9528	9352	9078		49.8	10102	9427	9635	8885	8930	8734	10460	10264	10333	10259	10138	10118	9857	8875	9692		49.8	8441	7943	8264	8688	8763	8540	8707	9065	8819	8801
50	10073	9404	9615	9505	9887	9291	9589	9489	9370		50	8440	7946	8272	8189	9123	8244	9513	9337	9072		50	10073	9404	9615	8851	8897	8698	10416	10223	10295	10243	10116	10105	9820	8839	9652		50	8440	7946	8272	8731	8804	8582	8766	9131	8883	8896
50.2	10043	9381	9594	9487	9864	9278	9575	9473	9358		50.2	8433	7945	8275	8195	9124	8244	9496	9319	9064		50.2	10043	9381	9594	8816	8864	8661	10373	10182	10256	10227	10093	10091	9783	8802	9611		50.2	8433	7945	8275	8760	8831	8612	8808	9178	8929	8982
50.4	10012	9357	9572	9468	9841	9265	9561	9457	9346		50.4	8422	7940	8274	8197	9120	8242	9478	9299	9054		50.4	10012	9357	9572	8780	8830	8623	10330	10141	10217	10210	10069	10075	9744	8764	9568		50.4	8422	7940	8274	8778	8846	8629	8836	9211	8961	9060
50.6	9980	9333	9550	9448	9816	9251	9546	9440	9333		50.6	8408	7932	8269	8197	9115	8237	9459	9279	9043		50.6	9980	9333	9550	8744	8794	8584	10286	10101	10177	10191	10045	10059	9704	8726	9524		50.6	8408	7932	8269	8786	8852	8638	8853	9230	8981	9128
50.8	9948	9308	9527	9429	9792	9236	9531	9423	9319		50.8	8391	7923	8261	8195	9107	8230	9439	9257	9030		50.8	9948	9308	9527	8708	8758	8544	10244	10060	10137	10172	10019	10042	9663	8687	9479		50.8	8391	7923	8261	8787	8849	8639	8859	9240	8991	9187
51	9916	9284	9506	9409	9766	9221	9515	9406	9306		51	8372	7911	8251	8192	9098	8222	9419	9235	9017		51	9916	9284	9506	8672	8722	8503	10201	10020	10097	10152	9993	10024	9620	8648	9434		51	8372	7911	8251	8782	8842	8634	8859	9241	8993	9236
51.2	9884	9259	9484	9389	9741	9206	9499	9389	9291		51.2	8351	7897	8239	8187	9087	8213	9398	9212	9003		51.2	9884	9259	9484	8635	8685	8462	10159	9980	10057	10130	9965	10005	9577	8608	9387		51.2	8351	7897	8239	8772	8829	8625	8852	9235	8989	9276
51.4	9853	9234	9462	9368	9715	9190	9482	9372	9276		51.4	8328	7882	8226	8181	9076	8202	9377	9189	8988		51.4	9853	9234	9462	8599	8648	8421	10118	9940	10017	10108	9938	9985	9534	8568	9341		51.4	8328	7882	8226	8759	8813	8612	8842	9225	8981	9307
51.6	9821	9209	9440	9347	9688	9174	9465	9354	9261		51.6	8304	7866	8211	8174	9063	8191	9355	9165	8972		51.6	9821	9209	9440	8563	8612	8380	10078	9901	9978	10084	9909	9965	9490	8527	9293		51.6	8304	7866	8211	8743	8795	8596	8828	9211	8968	9330
51.8	9789	9182	9418	9326	9661	9157	9449	9336	9246		51.8	8279	7849	8194	8165	9049	8179	9332	9141	8956		51.8	9789	9182	9418	8526	8576	8338	10039	9863	9938	10061	9881	9944	9446	8486	9246		51.8	8279	7849	8194	8725	8775	8578	8811	9195	8953	9346
52	9756	9155	9395	9304	9634	9142	9431	9317	9230		52	8254	7831	8177	8156	9035	8167	9310	9117	8939		52	9756	9155	9395	8490	8540	8296	10002	9826	9901	10037	9852	9923	9401	8445	9198		52	8254	7831	8177	8704	8753	8559	8792	9177	8936	9356
52.2	9722	9127	9372	9283	9606	9127	9415	9297	9214		52.2	8228	7812	8158	8145	9020	8153	9289	9093	8923		52.2	9722	9127	9372	8454	8504	8254	9967	9792	9866	10012	9823	9901	9356	8405	9151		52.2	8228	7812	8158	8682	8730	8539	8771	9158	8918	9362
52.4	9689	9100	9349	9260	9578	9114	9398	9277	9199		52.4	8202	7794	8139	8134	9004	8139	9268	9070	8906		52.4	9689	9100	9349	8418	8468	8213	9935	9760	9832	9988	9794	9880	9312	8365	9103		52.4	8202	7794	8139	8660	8706	8518	8751	9138	8899	9364
52.6	9657	9073	9326	9239	9550	9103	9382	9259	9184		52.6	8176	7775	8120	8124	8989	8126	9248	9047	8890		52.6	9657	9073	9326	8384	8433	8173	9905	9730	9802	9964	9766	9859	9267	8326	9056		52.6	8176	7775	8120	8637	8681	8497	8730	9117	8881	9362
52.8	9624	9048	9302	9217	9522	9093	9365	9240	9169		52.8	8151	7756	8101	8112	8973	8112	9229	9025	8875		52.8	9624	9048	9302	8350	8398	8133	9878	9702	9774	9940	9739	9839	9224	8288	9010		52.8	8151	7756	8101	8613	8658	8477	8709	9096	8862	9358
53	9591	9022	9279	9195	9493	9082	9349	9222	9154		53	8126	7738	8082	8101	8956	8097	9210	9003	8859		53	9591	9022	9279	8317	8363	8095	9854	9676	9746	9916	9711	9817	9181	8250	8964		53	8126	7738	8082	8590	8634	8457	8688	9076	8843	9352
53.2	9559	8996	9256	9173	9465	9068	9332	9203	9139		53.2	8101	7719	8062	8088	8939	8083	9191	8981	8843		53.2	9559	8996	9256	8286	8328	8057	9830	9650	9718	9892	9684	9796	9138	8212	8918		53.2	8101	7719	8062	8566	8611	8437	8666	9054	8824	9343
53.4	9527	8968	9232	9150	9436	9053	9315	9182	9123		53.4	8076	7701	8042	8074	8922	8068	9171	8959	8827		53.4	9527	8968	9232	8254	8293	8019	9807	9625	9690	9867	9657	9774	9095	8175	8873		53.4	8076	7701	8042	8541	8587	8416	8643	9032	8804	9333
53.6	9494	8940	9208	9127	9407	9036	9297	9161	9105		53.6	8051	7683	8022	8060	8903	8053	9150	8937	8810		53.6	9494	8940	9208	8223	8259	7983	9785	9602	9662	9843	9629	9752	9053	8138	8828		53.6	8051	7683	8022	8517	8563	8395	8620	9010	8784	9321
53.8	9462	8912	9184	9105	9378	9017	9278	9139	9088		53.8	8026	7665	8001	8045	8885	8037	9129	8914	8794		53.8	9462	8912	9184	8193	8225	7946	9763	9578	9634	9818	9602	9729	9010	8102	8784		53.8	8026	7665	8001	8492	8539	8374	8597	8987	8763	9308
54	9429	8884	9159	9082	9349	8997	9259	9117	9070		54	8002	7647	7981	8031	8867	8022	9109	8892	8777		54	9429	8884	9159	8163	8191	7911	9741	9556	9607	9793	9575	9706	8968	8067	8741		54	8002	7647	7981	8467	8516	8353	8573	8965	8743	9295
54.2	9397	8856	9135	9060	9321	8978	9241	9095	9053		54.2	7978	7630	7962	8016	8850	8006	9089	8871	8762		54.2	9397	8856	9135	8135	8159	7877	9720	9535	9582	9770	9548	9684	8928	8033	8700		54.2	7978	7630	7962	8443	8494	8333	8550	8942	8724	9282
54.4	9366	8830	9112	9039	9294	8959	9224	9075	9036		54.4	7956	7614	7943	8002	8833	7991	9070	8851	8747		54.4	9366	8830	9112	8107	8127	7846	9701	9515	9559	9747	9522	9663	8889	8001	8660		54.4	7956	7614	7943	8419	8472	8314	8527	8921	8706	9270
54.6	9336	8805	9089	9018	9268	8941	9208	9056	9021		54.6	7934	7599	7926	7988	8817	7977	9052	8833	8733		54.6	9336	8805	9089	8081	8097	7815	9681	9496	9537	9725	9497	9642	8851	7970	8622		54.6	7934	7599	7926	8396	8452	8296	8505	8899	8688	9258
54.8	9308	8781	9068	8997	9243	8924	9192	9037	9006		54.8	7914	7584	7910	7975	8801	7962	9034	8815	8719		54.8	9308	8781	9068	8057	8069	7787	9663	9479	9516	9703	9472	9623	8815	7941	8586		54.8	7914	7584	7910	8375	8432	8279	8483	8878	8671	9247
55	9280	8758	9049	8976	9218	8907	9177	9020	8992		55	7894	7570	7895	7961	8786	7948	9017	8797	8706		55	9280	8758	9049	8033	8042	7761	9645	9461	9496	9682	9448	9603	8781	7913	8551		55	7894	7570	7895	8354	8411	8263	8461	8858	8653	9234
55.2	9254	8736	9030	8956	9194	8890	9163	9003	8980		55.2	7875	7558	7881	7948	8771	7935	8999	8780	8693		55.2	9254	8736	9030	8010	8016	7736	9627	9442	9475	9660	9424	9583	8747	7885	8517		55.2	7875	7558	7881	8333	8390	8248	8439	8837	8635	9222
55.4	9229	8715	9012	8937	9170	8874	9149	8986	8967		55.4	7856	7545	7866	7935	8757	7921	8980	8762	8681		55.4	9229	8715	9012	7987	7991	7712	9608	9422	9453	9638	9401	9564	8715	7858	8484		55.4	7856	7545	7866	8312	8369	8232	8418	8816	8617	9208
55.6	9203	8694	8995	8918	9147	8859	9135	8968	8954		55.6	7837	7532	7852	7922	8742	7908	8961	8743	8668		55.6	9203	8694	8995	7964	7967	7688	9587	9399	9429	9615	9376	9543	8684	7831	8451		55.6	7837	7532	7852	8291	8346	8216	8396	8796	8597	9193
55.8	9179	8675	8978	8899	9124	8844	9121	8952	8941		55.8	7819	7519	7838	7910	8727	7896	8941	8725	8656		55.8	9179	8675	8978	7942	7943	7665	9564	9374	9402	9592	9352	9523	8653	7805	8419		55.8	7819	7519	7838	8269	8322	8199	8374	8775	8577	9176
56	9155	8656	8960	8880	9101	8828	9107	8935	8927		56	7800	7505	7823	7898	8713	7883	8921	8706	8643		56	9155	8656	8960	7919	7919	7640	9538	9347	9371	9570	9327	9503	8623	7778	8386		56	7800	7505	7823	8246	8298	8181	8352	8753	8556	9159
56.2	9131	8637	8943	8862	9079	8813	9092	8918	8913		56.2	7781	7491	7809	7885	8698	7870	8900	8687	8631		56.2	9131	8637	8943	7895	7896	7615	9508	9316	9338	9546	9301	9481	8593	7751	8354		56.2	7781	7491	7809	8222	8272	8161	8329	8731	8536	9141
56.4	9106	8618	8926	8843	9057	8798	9077	8902	8899		56.4	7763	7476	7794	7873	8683	7856	8879	8668	8618		56.4	9106	8618	8926	7871	7873	7588	9474	9283	9302	9522	9275	9458	8563	7724	8322		56.4	7763	7476	7794	8197	8246	8141	8307	8709	8516	9121
56.6	9082	8601	8909	8825	9037	8783	9063	8886	8885		56.6	7745	7462	7779	7861	8669	7843	8859	8649	8605		56.6	9082	8601	8909	7846	7849	7561	9435	9247	9265	9498	9249	9434	8534	7698	8290		56.6	7745	7462	7779	8172	8220	8120	8286	8686	8497	9101
56.8	9059	8583	8892	8807	9018	8769	9050	8871	8871		56.8	7727	7447	7764	7849	8655	7830	8839	8630	8591		56.8	9059	8583	8892	7821	7826	7533	9391	9209	9227	9473	9222	9408	8505	7672	8259		56.8	7727	7447	7764	8147	8194	8099	8264	8663	8478	9079
57	9035	8564	8875	8790	8999	8755	9036	8855	8857		57	7710	7432	7751	7837	8641	7816	8819	8610	8577		57	9035	8564	8875	7796	7803	7506	9345	9170	9189	9447	9195	9381	8477	7647	8229		57	7710	7432	7751	8123	8167	8076	8242	8640	8460	9056
57.2	9014	8547	8858	8773	8982	8743	9023	8840	8843		57.2	7693	7418	7737	7825	8627	7803	8800	8590	8562		57.2	9014	8547	8858	7770	7781	7479	9297	9130	9153	9420	9167	9352	8449	7623	8199		57.2	7693	7418	7737	8100	8142	8053	8221	8616	8441	9033
57.4	8993	8531	8843	8757	8964	8731	9010	8825	8828		57.4	7677	7404	7725	7813	8614	7790	8780	8570	8547		57.4	8993	8531	8843	7746	7760	7454	9249	9089	9117	9392	9139	9322	8421	7600	8171		57.4	7677	7404	7725	8078	8118	8029	8199	8593	8422	9009
57.6	8973	8515	8827	8742	8948	8719	8996	8810	8813		57.6	7661	7390	7712	7801	8601	7777	8760	8550	8533		57.6	8973	8515	8827	7722	7739	7429	9201	9050	9083	9363	9110	9292	8395	7577	8143		57.6	7661	7390	7712	8056	8094	8004	8178	8570	8401	8984
57.8	8953	8499	8813	8727	8932	8708	8982	8796	8799		57.8	7645	7377	7700	7790	8588	7764	8741	8530	8518		57.8	8953	8499	8813	7698	7719	7406	9153	9012	9051	9333	9081	9262	8370	7555	8116		57.8	7645	7377	7700	8034	8072	7978	8156	8546	8381	8960
58	8935	8485	8800	8713	8917	8697	8968	8782	8785		58	7630	7364	7689	7779	8576	7751	8721	8510	8503		58	8935	8485	8800	7674	7700	7385	9108	8976	9021	9302	9052	9233	8345	7534	8090		58	7630	7364	7689	8012	8051	7952	8135	8524	8360	8936
58.2	8917	8471	8788	8700	8902	8687	8955	8769	8771		58.2	7615	7351	7678	7768	8564	7739	8702	8491	8489		58.2	8917	8471	8788	7652	7682	7366	9064	8941	8993	9270	9024	9204	8323	7514	8066		58.2	7615	7351	7678	7991	8032	7927	8115	8501	8339	8912
58.4	8900	8458	8778	8688	8888	8678	8943	8756	8758		58.4	7601	7339	7667	7757	8552	7727	8683	8473	8475		58.4	8900	8458	8778	7629	7664	7348	9022	8907	8967	9239	8996	9175	8301	7494	8043		58.4	7601	7339	7667	7970	8013	7902	8095	8479	8318	8888
58.6	8884	8445	8768	8676	8875	8668	8930	8744	8745		58.6	7587	7327	7657	7746	8542	7715	8666	8455	8461		58.6	8884	8445	8768	7608	7647	7332	8983	8874	8943	9208	8968	9147	8280	7476	8021		58.6	7587	7327	7657	7949	7995	7879	8075	8456	8297	8865
58.8	8869	8433	8759	8665	8862	8659	8919	8732	8733		58.8	7574	7315	7647	7735	8531	7704	8649	8437	8447		58.8	8869	8433	8759	7587	7630	7317	8945	8843	8919	9179	8941	9119	8260	7458	8000		58.8	7574	7315	7647	7928	7976	7857	8056	8434	8276	8842
59	8854	8421	8749	8654	8849	8650	8907	8720	8721		59	7560	7304	7636	7725	8521	7693	8631	8420	8434		59	8854	8421	8749	7567	7613	7302	8908	8812	8896	9149	8914	9091	8240	7441	7980		59	7560	7304	7636	7907	7958	7836	8036	8411	8255	8818
59.2	8841	8409	8740	8644	8837	8642	8896	8709	8710		59.2	7547	7292	7626	7715	8510	7682	8615	8403	8420		59.2	8841	8409	8740	7547	7597	7288	8874	8783	8872	9121	8886	9063	8221	7424	7961		59.2	7547	7292	7626	7886	7939	7815	8016	8388	8234	8796
59.4	8828	8397	8732	8635	8826	8634	8886	8697	8699		59.4	7533	7280	7616	7705	8500	7672	8598	8386	8407		59.4	8828	8397	8732	7528	7581	7274	8841	8755	8849	9095	8859	9035	8203	7408	7943		59.4	7533	7280	7616	7866	7920	7794	7996	8366	8214	8773
59.6	8815	8386	8724	8626	8814	8627	8876	8686	8687		59.6	7520	7268	7606	7695	8490	7661	8580	8369	8395		59.6	8815	8386	8724	7509	7566	7259	8810	8729	8826	9069	8832	9008	8184	7393	7925		59.6	7520	7268	7606	7847	7902	7774	7976	8344	8195	8750
59.8	8803	8376	8716	8617	8804	8619	8868	8675	8677		59.8	7506	7257	7597	7685	8479	7651	8564	8353	8382		59.8	8803	8376	8716	7491	7551	7245	8781	8704	8803	9043	8806	8980	8167	7377	7908		59.8	7506	7257	7597	7828	7884	7755	7956	8323	8177	8728
60	8792	8366	8709	8608	8793	8612	8861	8665	8666		60	7493	7247	7588	7676	8469	7640	8547	8338	8370		60	8792	8366	8709	7475	7538	7231	8753	8680	8780	9019	8779	8952	8150	7362	7891		60	7493	7247	7588	7811	7867	7736	7937	8303	8160	8706
60.2	8780	8357	8702	8599	8782	8605	8854	8654	8656		60.2	7481	7236	7580	7666	8459	7630	8531	8323	8358		60.2	8780	8357	8702	7459	7525	7217	8727	8659	8758	8996	8753	8924	8133	7347	7875		60.2	7481	7236	7580	7793	7850	7718	7918	8284	8144	8683
60.4	8770	8348	8695	8590	8772	8599	8848	8644	8646		60.4	7469	7226	7571	7657	8450	7619	8515	8308	8347		60.4	8770	8348	8695	7443	7515	7204	8701	8638	8737	8972	8727	8895	8118	7333	7858		60.4	7469	7226	7571	7776	7834	7701	7900	8265	8129	8661
60.6	8759	8340	8688	8583	8764	8593	8843	8635	8637		60.6	7457	7216	7564	7649	8441	7609	8500	8294	8336		60.6	8759	8340	8688	7428	7505	7192	8677	8620	8716	8950	8702	8867	8102	7319	7842		60.6	7457	7216	7564	7759	7820	7685	7882	8246	8116	8638
60.8	8749	8331	8682	8575	8755	8586	8837	8626	8628		60.8	7445	7206	7556	7641	8432	7599	8485	8280	8324		60.8	8749	8331	8682	7414	7495	7180	8653	8602	8695	8927	8676	8839	8087	7305	7826		60.8	7445	7206	7556	7742	7805	7671	7864	8227	8104	8616
61	8739	8323	8675	8568	8746	8580	8830	8617	8619		61	7434	7196	7549	7633	8423	7588	8469	8265	8312		61	8739	8323	8675	7399	7487	7167	8628	8585	8675	8904	8651	8811	8072	7291	7810		61	7434	7196	7549	7726	7791	7657	7847	8207	8093	8595
61.2	8729	8315	8669	8562	8737	8573	8823	8608	8610		61.2	7422	7185	7541	7625	8414	7577	8453	8251	8300		61.2	8729	8315	8669	7385	7478	7156	8603	8569	8654	8882	8627	8784	8057	7278	7794		61.2	7422	7185	7541	7710	7777	7644	7830	8186	8082	8573
61.4	8719	8307	8663	8555	8729	8566	8814	8599	8601		61.4	7411	7175	7533	7616	8405	7567	8437	8237	8288		61.4	8719	8307	8663	7371	7469	7144	8576	8552	8634	8859	8602	8758	8041	7264	7779		61.4	7411	7175	7533	7693	7763	7630	7813	8166	8070	8552
61.6	8709	8298	8656	8548	8720	8559	8805	8590	8591		61.6	7399	7165	7525	7607	8395	7556	8420	8222	8275		61.6	8709	8298	8656	7356	7460	7133	8548	8536	8615	8837	8579	8731	8026	7251	7763		61.6	7399	7165	7525	7678	7748	7615	7797	8145	8057	8531
61.8	8699	8290	8650	8542	8712	8553	8795	8581	8582		61.8	7388	7154	7518	7598	8386	7546	8405	8208	8262		61.8	8699	8290	8650	7342	7451	7122	8519	8520	8596	8816	8556	8705	8011	7237	7748		61.8	7388	7154	7518	7663	7734	7600	7781	8125	8043	8511
62	8689	8282	8644	8536	8705	8547	8785	8572	8573		62	7377	7145	7510	7590	8377	7536	8389	8195	8249		62	8689	8282	8644	7327	7441	7113	8490	8505	8579	8795	8533	8679	7996	7224	7733		62	7377	7145	7510	7649	7720	7584	7766	8106	8026	8491
62.2	8679	8274	8638	8530	8698	8541	8775	8563	8565		62.2	7367	7135	7504	7582	8368	7527	8375	8181	8235		62.2	8679	8274	8638	7313	7431	7104	8461	8491	8561	8774	8512	8653	7982	7211	7719		62.2	7367	7135	7504	7636	7707	7566	7752	8088	8008	8472
62.4	8670	8266	8633	8524	8691	8536	8764	8555	8557		62.4	7357	7126	7497	7575	8359	7517	8360	8168	8222		62.4	8670	8266	8633	7300	7421	7095	8433	8477	8544	8753	8491	8628	7967	7199	7705		62.4	7357	7126	7497	7624	7694	7549	7738	8071	7989	8453
62.6	8661	8258	8628	8518	8684	8531	8754	8547	8550		62.6	7347	7117	7492	7567	8351	7508	8346	8155	8209		62.6	8661	8258	8628	7287	7410	7087	8406	8464	8528	8733	8470	8603	7952	7188	7692		62.6	7347	7117	7492	7612	7681	7532	7725	8055	7970	8434
62.8	8652	8251	8623	8512	8677	8525	8743	8539	8542		62.8	7337	7108	7486	7560	8343	7499	8332	8142	8197		62.8	8652	8251	8623	7275	7399	7079	8379	8451	8511	8712	8450	8579	7937	7177	7679		62.8	7337	7108	7486	7601	7668	7516	7712	8040	7951	8415
63	8644	8243	8618	8506	8670	8520	8732	8532	8534		63	7328	7100	7480	7553	8335	7490	8318	8129	8185		63	8644	8243	8618	7263	7387	7070	8353	8439	8494	8693	8430	8556	7922	7167	7667		63	7328	7100	7480	7589	7656	7500	7700	8026	7934	8397
63.2	8636	8236	8614	8500	8663	8514	8720	8525	8525		63.2	7319	7091	7474	7546	8327	7481	8304	8116	8175		63.2	8636	8236	8614	7252	7376	7062	8327	8425	8477	8673	8411	8534	7906	7156	7656		63.2	7319	7091	7474	7577	7643	7486	7687	8013	7917	8379
63.4	8628	8230	8609	8495	8657	8509	8708	8517	8518		63.4	7310	7082	7468	7539	8319	7472	8290	8104	8165		63.4	8628	8230	8609	7241	7365	7053	8301	8411	8460	8655	8392	8513	7891	7146	7645		63.4	7310	7082	7468	7566	7631	7472	7675	8000	7902	8361
63.6	8619	8223	8604	8490	8650	8503	8696	8510	8510		63.6	7301	7074	7463	7532	8312	7464	8276	8091	8155		63.6	8619	8223	8604	7229	7354	7044	8275	8395	8444	8636	8374	8493	7875	7135	7634		63.6	7301	7074	7463	7554	7618	7460	7663	7988	7889	8344
63.8	8610	8216	8599	8485	8644	8497	8682	8503	8503		63.8	7292	7065	7457	7526	8305	7455	8262	8078	8145		63.8	8610	8216	8599	7217	7343	7035	8250	8379	8427	8618	8357	8474	7859	7124	7622		63.8	7292	7065	7457	7542	7606	7448	7650	7976	7876	8326
64	8601	8209	8595	8480	8638	8492	8669	8496	8495		64	7282	7057	7451	7520	8298	7447	8249	8066	8134		64	8601	8209	8595	7205	7333	7026	8226	8362	8411	8600	8340	8455	7842	7113	7610		64	7282	7057	7451	7530	7594	7437	7637	7964	7863	8309
64.2	8591	8201	8590	8475	8633	8487	8655	8489	8488		64.2	7272	7050	7445	7514	8291	7439	8235	8054	8124		64.2	8591	8201	8590	7192	7323	7018	8203	8345	8394	8581	8323	8438	7825	7102	7597		64.2	7272	7050	7445	7518	7582	7427	7624	7952	7851	8292
64.4	8582	8193	8586	8470	8627	8481	8641	8482	8481		64.4	7263	7042	7439	7508	8284	7430	8222	8042	8114		64.4	8582	8193	8586	7180	7313	7011	8180	8328	8378	8564	8306	8421	7807	7090	7584		64.4	7263	7042	7439	7507	7570	7417	7611	7940	7839	8274
64.6	8573	8186	8581	8465	8621	8476	8627	8476	8475		64.6	7254	7035	7434	7502	8278	7422	8210	8031	8104		64.6	8573	8186	8581	7168	7303	7004	8159	8312	8363	8546	8290	8406	7788	7080	7571		64.6	7254	7035	7434	7497	7560	7407	7598	7927	7828	8257
64.8	8564	8179	8577	8460	8616	8471	8613	8470	8468		64.8	7246	7028	7429	7496	8271	7414	8199	8020	8094		64.8	8564	8179	8577	7156	7293	6998	8139	8296	8348	8530	8274	8392	7769	7069	7559		64.8	7246	7028	7429	7488	7551	7398	7586	7914	7818	8240
65	8555	8172	8572	8455	8611	8466	8599	8464	8462		65	7238	7021	7424	7490	8265	7406	8188	8010	8085		65	8555	8172	8572	7145	7282	6992	8120	8280	8334	8513	8257	8378	7751	7058	7547		65	7238	7021	7424	7480	7542	7389	7575	7900	7808	8224
65.2	8546	8165	8567	8450	8606	8460	8584	8459	8456		65.2	7231	7014	7420	7485	8260	7399	8178	8000	8076		65.2	8546	8165	8567	7135	7272	6986	8099	8264	8320	8497	8241	8365	7732	7047	7537		65.2	7231	7014	7420	7472	7533	7380	7564	7886	7800	8208
65.4	8537	8158	8562	8445	8601	8456	8569	8455	8451		65.4	7223	7007	7417	7480	8255	7392	8168	7991	8068		65.4	8537	8158	8562	7124	7261	6980	8079	8248	8307	8481	8224	8351	7714	7036	7526		65.4	7223	7007	7417	7465	7526	7370	7554	7873	7793	8192
65.6	8527	8150	8556	8441	8597	8451	8554	8450	8446		65.6	7217	7002	7415	7475	8251	7386	8159	7981	8061		65.6	8527	8150	8556	7113	7251	6975	8058	8233	8294	8466	8209	8338	7695	7024	7516		65.6	7217	7002	7415	7459	7519	7361	7544	7861	7787	8178
65.8	8518	8142	8551	8437	8592	8447	8538	8447	8442		65.8	7210	6996	7412	7472	8247	7381	8150	7972	8053		65.8	8518	8142	8551	7103	7242	6969	8036	8217	8282	8452	8194	8325	7677	7014	7506		65.8	7210	6996	7412	7453	7512	7351	7535	7849	7782	8164
66	8508	8134	8545	8433	8588	8442	8523	8442	8438		66	7204	6991	7410	7468	8244	7375	8141	7964	8047		66	8508	8134	8545	7091	7232	6963	8013	8202	8270	8438	8179	8311	7659	7002	7495		66	7204	6991	7410	7448	7506	7341	7526	7840	7778	8151
66.2	8497	8126	8540	8430	8583	8438	8507	8438	8434		66.2	7199	6987	7408	7465	8241	7370	8133	7956	8040		66.2	8497	8126	8540	7079	7224	6957	7990	8187	8259	8426	8165	8297	7641	6992	7484		66.2	7199	6987	7408	7443	7501	7332	7518	7831	7775	8138
66.4	8486	8118	8535	8425	8578	8433	8491	8433	8429		66.4	7194	6982	7406	7463	8238	7365	8125	7948	8033		66.4	8486	8118	8535	7067	7216	6951	7968	8171	8249	8413	8151	8283	7624	6981	7472		66.4	7194	6982	7406	7438	7495	7322	7510	7823	7772	8125
66.6	8474	8109	8529	8420	8572	8427	8475	8428	8425		66.6	7189	6978	7404	7459	8235	7358	8116	7940	8026		66.6	8474	8109	8529	7053	7208	6944	7945	8155	8239	8400	8137	8267	7607	6970	7460		66.6	7189	6978	7404	7433	7489	7313	7502	7816	7768	8112
66.8	8462	8100	8522	8414	8566	8420	8459	8422	8418		66.8	7184	6973	7403	7455	8231	7352	8108	7931	8018		66.8	8462	8100	8522	7039	7201	6936	7923	8138	8228	8387	8122	8250	7590	6959	7448		66.8	7184	6973	7403	7427	7483	7302	7493	7809	7763	8099
67	8448	8090	8514	8407	8559	8413	8444	8416	8412		67	7178	6969	7400	7451	8226	7345	8098	7923	8009		67	8448	8090	8514	7025	7193	6928	7901	8121	8217	8374	8107	8233	7574	6948	7436		67	7178	6969	7400	7422	7477	7292	7484	7802	7757	8086
67.2	8434	8080	8507	8399	8552	8405	8430	8410	8405		67.2	7173	6964	7398	7446	8221	7338	8089	7914	8001		67.2	8434	8080	8507	7011	7186	6920	7880	8104	8204	8361	8092	8215	7558	6938	7423		67.2	7173	6964	7398	7417	7471	7281	7476	7795	7750	8072
67.4	8420	8069	8498	8391	8544	8396	8417	8403	8398		67.4	7167	6960	7396	7440	8216	7331	8079	7905	7991		67.4	8420	8069	8498	6995	7179	6911	7858	8089	8190	8348	8077	8197	7542	6928	7411		67.4	7167	6960	7396	7411	7466	7270	7467	7788	7742	8059
67.6	8404	8058	8490	8383	8536	8387	8406	8397	8391		67.6	7162	6956	7394	7436	8212	7324	8070	7896	7982		67.6	8404	8058	8490	6980	7172	6902	7836	8075	8175	8336	8063	8181	7526	6919	7398		67.6	7162	6956	7394	7406	7460	7260	7458	7781	7734	8046
67.8	8386	8047	8481	8374	8528	8378	8396	8390	8384		67.8	7157	6951	7393	7431	8208	7317	8061	7887	7973		67.8	8386	8047	8481	6965	7164	6894	7814	8062	8159	8325	8050	8165	7511	6911	7386		67.8	7157	6951	7393	7401	7455	7250	7450	7774	7727	8034
68	8363	8036	8472	8365	8520	8369	8387	8383	8377		68	7151	6947	7391	7427	8203	7310	8053	7878	7964		68	8363	8036	8472	6950	7154	6886	7791	8049	8141	8313	8037	8151	7496	6904	7373		68	7151	6947	7391	7395	7450	7239	7441	7767	7720	8021
68.2	8332	8024	8463	8356	8511	8360	8379	8376	8370		68.2	7146	6942	7389	7422	8199	7303	8044	7869	7954		68.2	8332	8024	8463	6934	7144	6878	7766	8036	8123	8302	8025	8138	7481	6898	7360		68.2	7146	6942	7389	7389	7445	7229	7433	7761	7714	8009
68.4	8292	8012	8453	8347	8503	8351	8371	8369	8363		68.4	7141	6937	7388	7418	8194	7296	8035	7860	7945		68.4	8292	8012	8453	6919	7132	6869	7743	8023	8105	8290	8012	8126	7466	6891	7348		68.4	7141	6937	7388	7383	7439	7220	7425	7755	7708	7998
68.6	8244	7999	8442	8338	8494	8342	8363	8361	8355		68.6	7136	6932	7386	7413	8189	7289	8027	7851	7935		68.6	8244	7999	8442	6904	7119	6859	7719	8008	8086	8278	7998	8115	7451	6885	7335		68.6	7136	6932	7386	7378	7433	7210	7418	7751	7703	7987
68.8	8190	7987	8432	8329	8485	8332	8356	8353	8348		68.8	7130	6927	7385	7409	8183	7282	8018	7842	7925		68.8	8190	7987	8432	6889	7104	6848	7696	7992	8067	8265	7984	8104	7436	6878	7322		68.8	7130	6927	7385	7373	7427	7201	7411	7746	7699	7976
69	8134	7974	8421	8320	8475	8323	8350	8345	8340		69	7125	6923	7383	7404	8177	7275	8010	7832	7915		69	8134	7974	8421	6874	7088	6837	7674	7975	8049	8252	7970	8093	7421	6870	7310		69	7125	6923	7383	7369	7421	7193	7405	7744	7696	7966
69.2	8082	7961	8410	8310	8465	8313	8344	8336	8332		69.2	7120	6919	7382	7398	8172	7268	8001	7822	7906		69.2	8082	7961	8410	6859	7071	6825	7653	7957	8030	8239	7955	8081	7406	6861	7298		69.2	7120	6919	7382	7366	7416	7186	7400	7742	7695	7956
69.4	8037	7948	8399	8300	8454	8303	8341	8327	8323		69.4	7115	6914	7381	7393	8165	7261	7993	7812	7895		69.4	8037	7948	8399	6843	7054	6813	7632	7939	8011	8226	7940	8068	7391	6852	7286		69.4	7115	6914	7381	7364	7410	7178	7395	7741	7693	7947
69.6	8001	7935	8388	8289	8444	8292	8339	8318	8314		69.6	7110	6910	7379	7387	8158	7253	7985	7802	7885		69.6	8001	7935	8388	6828	7036	6802	7612	7920	7991	8213	7926	8054	7376	6843	7274		69.6	7110	6910	7379	7362	7404	7171	7390	7740	7693	7938
69.8	7971	7922	8377	8278	8433	8282	8340	8309	8305		69.8	7106	6905	7377	7381	8151	7244	7976	7791	7874		69.8	7971	7922	8377	6812	7020	6791	7592	7901	7970	8200	7912	8039	7362	6833	7263		69.8	7106	6905	7377	7362	7399	7163	7385	7740	7692	7929
70	7948	7909	8366	8266	8422	8271	8343	8300	8295		70	7101	6900	7374	7375	8144	7234	7968	7779	7863		70	7948	7909	8366	6796	7004	6779	7574	7884	7949	8187	7899	8024	7348	6821	7252		70	7101	6900	7374	7362	7392	7156	7381	7740	7692	7920
70.2	7927	7897	8356	8254	8411	8261	8348	8290	8285		70.2	7096	6894	7371	7369	8136	7224	7959	7768	7852		70.2	7927	7897	8356	6781	6989	6768	7556	7867	7929	8174	7887	8008	7333	6810	7240		70.2	7096	6894	7371	7362	7386	7149	7377	7741	7692	7912
70.4	7907	7884	8345	8243	8400	8250	8354	8280	8275		70.4	7091	6887	7368	7362	8129	7213	7950	7757	7841		70.4	7907	7884	8345	6765	6976	6756	7538	7850	7909	8162	7876	7991	7319	6798	7229		70.4	7091	6887	7368	7363	7379	7143	7373	7740	7692	7904
70.6	7889	7871	8335	8232	8389	8240	8360	8270	8265		70.6	7085	6881	7364	7356	8121	7202	7941	7745	7830		70.6	7889	7871	8335	6749	6963	6743	7520	7834	7890	8150	7865	7975	7304	6784	7216		70.6	7085	6881	7364	7363	7372	7138	7369	7740	7692	7895
70.8	7871	7859	8324	8221	8377	8229	8364	8260	8255		70.8	7079	6874	7360	7349	8113	7192	7932	7733	7818		70.8	7871	7859	8324	6733	6952	6731	7502	7817	7872	8139	7855	7958	7290	6770	7203		70.8	7079	6874	7360	7362	7365	7133	7366	7739	7694	7888
71	7854	7845	8312	8210	8366	8218	8367	8249	8244		71	7073	6867	7355	7342	8103	7180	7922	7721	7806		71	7854	7845	8312	6716	6940	6718	7482	7799	7854	8127	7844	7940	7274	6755	7189		71	7073	6867	7355	7360	7357	7127	7363	7738	7695	7879
71.2	7838	7831	8300	8199	8354	8207	8366	8237	8233		71.2	7065	6859	7350	7334	8093	7169	7912	7708	7793		71.2	7838	7831	8300	6699	6927	6706	7462	7778	7838	8116	7833	7923	7258	6739	7174		71.2	7065	6859	7350	7356	7349	7122	7360	7736	7696	7870
71.4	7823	7817	8287	8187	8341	8195	8364	8225	8221		71.4	7058	6851	7344	7325	8082	7157	7901	7694	7780		71.4	7823	7817	8287	6681	6914	6693	7440	7757	7822	8104	7821	7905	7241	6722	7158		71.4	7058	6851	7344	7351	7340	7116	7357	7735	7699	7861
71.6	7808	7803	8274	8174	8328	8182	8360	8212	8208		71.6	7049	6842	7338	7316	8070	7145	7890	7680	7765		71.6	7808	7803	8274	6663	6900	6680	7418	7734	7807	8092	7807	7889	7224	6706	7142		71.6	7049	6842	7338	7346	7332	7109	7355	7734	7700	7851
71.8	7793	7788	8260	8160	8314	8168	8353	8199	8195		71.8	7040	6832	7332	7306	8057	7132	7879	7666	7751		71.8	7793	7788	8260	6646	6885	6667	7396	7711	7792	8079	7793	7872	7207	6688	7125		71.8	7040	6832	7332	7339	7322	7103	7353	7734	7702	7840
72	7777	7774	8246	8145	8300	8155	8345	8185	8182		72	7032	6823	7326	7296	8045	7118	7868	7650	7735		72	7777	7774	8246	6629	6870	6654	7375	7688	7778	8065	7777	7857	7189	6671	7107		72	7032	6823	7326	7334	7313	7097	7352	7735	7704	7828
72.2	7758	7760	8232	8131	8286	8141	8336	8172	8169		72.2	7024	6815	7320	7286	8032	7105	7856	7636	7721		72.2	7758	7760	8232	6614	6855	6641	7355	7666	7764	8050	7760	7844	7171	6653	7090		72.2	7024	6815	7320	7330	7304	7090	7352	7737	7706	7817
72.4	7736	7746	8219	8117	8273	8127	8325	8160	8157		72.4	7016	6807	7315	7277	8021	7092	7845	7621	7706		72.4	7736	7746	8219	6601	6841	6628	7336	7645	7749	8035	7742	7830	7155	6636	7073		72.4	7016	6807	7315	7326	7295	7083	7353	7739	7709	7804
72.6	7710	7733	8207	8105	8260	8114	8314	8148	8146		72.6	7010	6799	7311	7269	8010	7080	7834	7608	7693		72.6	7710	7733	8207	6588	6827	6615	7319	7626	7734	8020	7724	7818	7138	6619	7057		72.6	7010	6799	7311	7324	7286	7077	7356	7743	7711	7792
72.8	7684	7719	8195	8092	8247	8101	8302	8136	8135		72.8	7005	6793	7308	7262	7999	7069	7824	7595	7680		72.8	7684	7719	8195	6576	6813	6602	7303	7608	7718	8005	7706	7806	7123	6603	7040		72.8	7005	6793	7308	7321	7277	7070	7360	7747	7713	7780
73	7660	7706	8184	8081	8235	8089	8290	8124	8124		73	6999	6786	7305	7255	7988	7058	7814	7583	7668		73	7660	7706	8184	6564	6799	6589	7287	7591	7702	7990	7687	7795	7109	6587	7023		73	6999	6786	7305	7318	7268	7063	7364	7751	7716	7767
73.2	7642	7693	8172	8070	8224	8077	8279	8112	8113		73.2	6994	6780	7302	7248	7977	7048	7804	7571	7656		73.2	7642	7693	8172	6551	6784	6576	7272	7576	7685	7976	7669	7783	7095	6571	7006		73.2	6994	6780	7302	7314	7259	7056	7369	7755	7718	7753
73.4	7632	7680	8161	8058	8212	8064	8269	8099	8099		73.4	6988	6774	7300	7240	7967	7037	7794	7559	7644		73.4	7632	7680	8161	6536	6768	6563	7255	7561	7667	7963	7651	7770	7083	6555	6988		73.4	6988	6774	7300	7307	7251	7049	7374	7760	7721	7739
73.6	7627	7666	8148	8046	8200	8050	8259	8086	8084		73.6	6981	6767	7296	7232	7955	7026	7784	7546	7632		73.6	7627	7666	8148	6520	6752	6550	7236	7547	7649	7951	7633	7756	7072	6540	6970		73.6	6981	6767	7296	7297	7242	7043	7380	7764	7723	7725
73.8	7623	7652	8134	8034	8187	8036	8249	8073	8066		73.8	6974	6760	7292	7223	7944	7014	7774	7533	7619		73.8	7623	7652	8134	6503	6735	6538	7217	7534	7631	7939	7615	7741	7063	6524	6951		73.8	6974	6760	7292	7285	7232	7039	7386	7769	7726	7711
74	7614	7638	8121	8021	8174	8022	8239	8060	8047		74	6966	6753	7287	7214	7931	7002	7764	7519	7606		74	7614	7638	8121	6485	6719	6526	7197	7520	7613	7928	7597	7723	7054	6508	6933		74	6966	6753	7287	7271	7222	7035	7392	7774	7728	7696
74.2	7596	7623	8106	8008	8160	8007	8227	8047	8026		74.2	6958	6746	7282	7204	7918	6989	7753	7505	7592		74.2	7596	7623	8106	6468	6703	6514	7178	7506	7595	7915	7580	7704	7046	6492	6914		74.2	6958	6746	7282	7254	7211	7033	7396	7778	7730	7682
74.4	7566	7608	8092	7995	8146	7992	8213	8033	8006		74.4	6951	6739	7276	7194	7905	6977	7743	7491	7579		74.4	7566	7608	8092	6451	6689	6502	7159	7490	7578	7901	7563	7683	7038	6476	6895		74.4	6951	6739	7276	7237	7197	7031	7399	7782	7732	7668
74.6	7528	7592	8079	7981	8132	7977	8198	8019	7987		74.6	6943	6732	7270	7183	7891	6963	7733	7477	7565		74.6	7528	7592	8079	6435	6676	6492	7142	7474	7561	7886	7548	7662	7029	6460	6877		74.6	6943	6732	7270	7219	7183	7030	7400	7783	7731	7653
74.8	7488	7577	8065	7967	8117	7962	8181	8006	7969		74.8	6935	6724	7264	7173	7877	6950	7723	7463	7551		74.8	7488	7577	8065	6419	6662	6481	7125	7458	7545	7869	7534	7641	7020	6446	6858		74.8	6935	6724	7264	7202	7168	7028	7397	7782	7730	7638
75	7451	7561	8051	7953	8104	7946	8162	7992	7953		75	6927	6717	7258	7162	7864	6937	7712	7449	7538		75	7451	7561	8051	6403	6649	6470	7109	7441	7527	7851	7523	7620	7010	6431	6840		75	6927	6717	7258	7185	7151	7025	7392	7779	7726	7622
75.2	7422	7546	8036	7939	8090	7931	8142	7979	7939		75.2	6919	6709	7252	7151	7851	6925	7701	7436	7525		75.2	7422	7546	8036	6386	6635	6459	7094	7426	7509	7833	7513	7601	6999	6418	6822		75.2	6919	6709	7252	7170	7135	7020	7384	7773	7722	7606
75.4	7403	7530	8021	7925	8076	7917	8121	7966	7926		75.4	6911	6702	7247	7141	7839	6912	7691	7423	7513		75.4	7403	7530	8021	6370	6620	6448	7078	7412	7490	7817	7505	7583	6986	6405	6804		75.4	6911	6702	7247	7156	7119	7014	7375	7764	7717	7590
75.6	7392	7515	8007	7911	8063	7902	8097	7953	7913		75.6	6903	6695	7241	7130	7827	6900	7680	7410	7500		75.6	7392	7515	8007	6355	6604	6435	7063	7399	7470	7801	7498	7568	6973	6393	6785		75.6	6903	6695	7241	7142	7103	7007	7365	7754	7711	7575
75.8	7384	7500	7993	7897	8049	7888	8072	7940	7900		75.8	6896	6689	7236	7120	7815	6888	7670	7398	7489		75.8	7384	7500	7993	6340	6588	6422	7049	7387	7450	7787	7491	7554	6958	6381	6767		75.8	6896	6689	7236	7128	7088	7000	7354	7743	7704	7561
76	7376	7485	7979	7883	8035	7874	8046	7927	7888		76	6890	6682	7231	7110	7804	6877	7659	7387	7477		76	7376	7485	7979	6327	6570	6410	7035	7376	7429	7774	7482	7541	6941	6370	6750		76	6890	6682	7231	7112	7073	6995	7342	7730	7696	7549
76.2	7365	7470	7965	7870	8021	7859	8019	7915	7876		76.2	6883	6676	7227	7101	7792	6866	7649	7374	7465		76.2	7365	7470	7965	6315	6552	6398	7023	7365	7409	7761	7472	7527	6922	6358	6732		76.2	6883	6676	7227	7093	7057	6991	7330	7717	7688	7539
76.4	7351	7455	7950	7856	8007	7844	7992	7902	7864		76.4	6876	6670	7222	7090	7780	6855	7638	7362	7453		76.4	7351	7455	7950	6303	6533	6387	7011	7353	7390	7749	7460	7513	6901	6346	6715		76.4	6876	6670	7222	7073	7041	6990	7317	7704	7679	7530
76.6	7335	7440	7935	7842	7993	7829	7964	7888	7851		76.6	6869	6663	7218	7080	7768	6843	7626	7349	7440		76.6	7335	7440	7935	6292	6515	6378	6999	7341	7372	7736	7446	7498	6878	6335	6700		76.6	6869	6663	7218	7051	7026	6990	7303	7690	7668	7522
76.8	7316	7424	7920	7828	7979	7814	7935	7874	7839		76.8	6862	6656	7213	7069	7755	6832	7615	7336	7428		76.8	7316	7424	7920	6280	6498	6369	6987	7328	7355	7723	7431	7481	6854	6323	6685		76.8	6862	6656	7213	7029	7010	6989	7287	7676	7657	7515
77	7294	7409	7905	7814	7965	7798	7906	7860	7826		77	6854	6650	7208	7057	7743	6821	7603	7323	7415		77	7294	7409	7905	6267	6483	6360	6972	7315	7338	7708	7416	7463	6829	6312	6671		77	6854	6650	7208	7007	6996	6988	7270	7663	7646	7508
77.2	7267	7392	7889	7799	7950	7783	7876	7845	7813		77.2	6846	6642	7202	7045	7730	6809	7591	7310	7403		77.2	7267	7392	7889	6253	6469	6351	6955	7301	7322	7693	7401	7444	6804	6300	6658		77.2	6846	6642	7202	6985	6982	6982	7252	7649	7633	7500
77.4	7237	7376	7874	7785	7936	7767	7847	7831	7800		77.4	6837	6635	7196	7034	7717	6797	7579	7297	7390		77.4	7237	7376	7874	6238	6458	6341	6937	7287	7306	7677	7388	7426	6779	6288	6646		77.4	6837	6635	7196	6965	6968	6971	7232	7635	7620	7491
77.6	7205	7359	7858	7770	7921	7752	7820	7818	7787		77.6	6829	6627	7189	7021	7705	6785	7567	7285	7378		77.6	7205	7359	7858	6221	6448	6330	6917	7271	7289	7660	7378	7410	6754	6275	6635		77.6	6829	6627	7189	6946	6955	6956	7212	7621	7607	7478
77.8	7175	7342	7842	7756	7906	7736	7796	7804	7774		77.8	6821	6618	7181	7009	7693	6772	7555	7272	7366		77.8	7175	7342	7842	6205	6438	6318	6898	7255	7271	7642	7370	7398	6729	6261	6624		77.8	6821	6618	7181	6928	6942	6937	7190	7605	7592	7462
78	7150	7324	7826	7741	7890	7720	7772	7790	7761		78	6812	6609	7172	6996	7680	6760	7543	7259	7354		78	7150	7324	7826	6188	6429	6306	6880	7238	7253	7623	7364	7389	6704	6246	6612		78	6812	6609	7172	6910	6927	6914	7169	7587	7576	7442
78.2	7129	7307	7810	7726	7874	7703	7746	7775	7748		78.2	6804	6600	7162	6983	7667	6747	7531	7247	7342		78.2	7129	7307	7810	6173	6419	6294	6863	7220	7235	7604	7359	7383	6678	6229	6602		78.2	6804	6600	7162	6893	6911	6890	7147	7568	7559	7419
78.4	7110	7290	7792	7712	7859	7686	7719	7760	7735		78.4	6795	6590	7152	6970	7654	6734	7519	7234	7330		78.4	7110	7290	7792	6158	6408	6283	6849	7202	7217	7585	7353	7380	6653	6210	6591		78.4	6795	6590	7152	6874	6893	6866	7125	7548	7541	7395
78.6	7090	7272	7774	7697	7842	7669	7689	7744	7722		78.6	6785	6579	7141	6956	7641	6722	7507	7220	7317		78.6	7090	7272	7774	6143	6395	6271	6837	7183	7199	7565	7345	7377	6628	6190	6579		78.6	6785	6579	7141	6855	6873	6843	7102	7527	7522	7371
78.8	7067	7254	7756	7681	7825	7651	7658	7728	7708		78.8	6775	6569	7130	6942	7627	6709	7494	7206	7303		78.8	7067	7254	7756	6128	6382	6259	6826	7166	7180	7543	7333	7372	6602	6169	6568		78.8	6775	6569	7130	6835	6851	6821	7080	7506	7503	7348
79	7043	7235	7738	7666	7809	7634	7627	7711	7694		79	6764	6558	7119	6929	7614	6696	7482	7192	7290		79	7043	7235	7738	6114	6368	6247	6815	7150	7162	7521	7319	7364	6577	6147	6556		79	6764	6558	7119	6814	6830	6800	7057	7484	7483	7327
79.2	7018	7217	7720	7651	7791	7615	7596	7694	7680		79.2	6753	6546	7106	6915	7600	6683	7468	7177	7276		79.2	7018	7217	7720	6099	6352	6234	6803	7136	7142	7496	7301	7353	6553	6124	6544		79.2	6753	6546	7106	6792	6807	6779	7033	7462	7462	7311
79.4	6995	7197	7701	7635	7774	7595	7565	7677	7665		79.4	6740	6534	7092	6901	7586	6669	7455	7162	7261		79.4	6995	7197	7701	6084	6336	6220	6789	7123	7122	7470	7281	7340	6528	6102	6532		79.4	6740	6534	7092	6768	6785	6759	7008	7440	7441	7299
79.6	6975	7178	7682	7620	7757	7576	7532	7660	7650		79.6	6728	6521	7078	6886	7571	6655	7441	7148	7246		79.6	6975	7178	7682	6071	6320	6206	6771	7111	7102	7443	7261	7326	6504	6081	6519		79.6	6728	6521	7078	6744	6762	6738	6983	7417	7419	7291
79.8	6954	7159	7663	7603	7739	7556	7498	7642	7634		79.8	6715	6507	7062	6871	7557	6641	7427	7133	7232		79.8	6954	7159	7663	6058	6305	6193	6751	7098	7083	7416	7241	7312	6480	6062	6506		79.8	6715	6507	7062	6719	6739	6719	6956	7394	7395	7285
80	6933	7139	7644	7586	7721	7537	7466	7625	7619		80	6701	6494	7045	6856	7542	6627	7412	7119	7217		80	6933	7139	7644	6047	6291	6181	6729	7083	7065	7387	7223	7298	6456	6044	6493		80	6701	6494	7045	6694	6716	6699	6929	7370	7371	7281
80.2	6910	7119	7625	7569	7703	7517	7437	7609	7603		80.2	6687	6480	7028	6840	7527	6614	7399	7105	7203		80.2	6910	7119	7625	6036	6279	6170	6705	7067	7049	7358	7206	7284	6433	6029	6480		80.2	6687	6480	7028	6669	6693	6680	6901	7345	7347	7277
80.4	6886	7099	7607	7553	7685	7498	7413	7592	7587		80.4	6672	6467	7010	6825	7512	6600	7385	7091	7189		80.4	6886	7099	7607	6026	6269	6160	6678	7048	7034	7329	7189	7269	6409	6015	6466		80.4	6672	6467	7010	6643	6670	6662	6874	7321	7323	7272
80.6	6861	7079	7588	7536	7667	7479	7392	7576	7570		80.6	6657	6453	6993	6809	7498	6586	7371	7077	7175		80.6	6861	7079	7588	6016	6259	6150	6649	7028	7019	7299	7172	7251	6386	6003	6451		80.6	6657	6453	6993	6618	6647	6644	6845	7296	7299	7264
80.8	6838	7058	7569	7520	7649	7459	7371	7559	7552		80.8	6640	6439	6974	6793	7483	6573	7357	7063	7160		80.8	6838	7058	7569	6007	6250	6141	6619	7008	7005	7268	7153	7233	6362	5990	6435		80.8	6640	6439	6974	6592	6624	6626	6817	7271	7275	7254
81	6814	7039	7548	7504	7631	7439	7344	7543	7533		81	6624	6425	6956	6777	7467	6559	7342	7048	7145		81	6814	7039	7548	5998	6239	6133	6588	6990	6991	7237	7132	7212	6339	5978	6419		81	6624	6425	6956	6567	6601	6607	6790	7245	7250	7240
81.2	6790	7019	7527	7487	7613	7419	7310	7525	7513		81.2	6606	6410	6937	6759	7451	6544	7328	7033	7129		81.2	6790	7019	7527	5990	6228	6125	6561	6975	6977	7208	7108	7191	6315	5964	6401		81.2	6606	6410	6937	6542	6577	6588	6763	7219	7225	7223
81.4	6766	6998	7505	7470	7594	7399	7272	7508	7490		81.4	6588	6394	6917	6740	7434	6530	7312	7017	7114		81.4	6766	6998	7505	5983	6214	6117	6539	6962	6965	7180	7083	7170	6292	5950	6383		81.4	6588	6394	6917	6518	6554	6568	6737	7193	7200	7202
81.6	6743	6977	7481	7452	7575	7378	7233	7490	7465		81.6	6570	6378	6898	6721	7417	6515	7297	7002	7098		81.6	6743	6977	7481	5976	6198	6110	6520	6952	6954	7157	7056	7150	6268	5934	6364		81.6	6570	6378	6898	6496	6531	6548	6712	7167	7175	7178
81.8	6720	6953	7457	7434	7556	7357	7196	7473	7438		81.8	6553	6362	6878	6702	7400	6501	7281	6987	7083		81.8	6720	6953	7457	5968	6182	6101	6503	6944	6945	7138	7030	7131	6245	5918	6344		81.8	6553	6362	6878	6475	6509	6528	6688	7142	7150	7152
82	6699	6926	7433	7416	7538	7336	7164	7456	7408		82	6535	6347	6858	6683	7384	6486	7266	6973	7068		82	6699	6926	7433	5958	6165	6091	6488	6935	6937	7122	7005	7112	6222	5901	6324		82	6535	6347	6858	6455	6488	6508	6664	7117	7125	7124
82.2	6678	6896	7407	7397	7520	7315	7137	7439	7375		82.2	6517	6331	6838	6664	7367	6472	7251	6959	7054		82.2	6678	6896	7407	5946	6149	6078	6472	6924	6931	7108	6981	7093	6199	5884	6304		82.2	6517	6331	6838	6436	6466	6488	6641	7093	7101	7095
82.4	6658	6864	7380	7379	7502	7294	7113	7423	7341		82.4	6499	6316	6819	6646	7351	6458	7235	6945	7040		82.4	6658	6864	7380	5931	6134	6064	6454	6913	6927	7092	6959	7073	6176	5867	6284		82.4	6499	6316	6819	6417	6445	6468	6619	7070	7077	7066
82.6	6639	6829	7352	7360	7484	7273	7090	7407	7306		82.6	6481	6301	6800	6627	7334	6444	7219	6931	7025		82.6	6639	6829	7352	5915	6118	6048	6433	6899	6923	7074	6938	7053	6153	5849	6263		82.6	6481	6301	6800	6397	6423	6448	6595	7047	7053	7036
82.8	6618	6796	7322	7341	7465	7251	7068	7391	7271		82.8	6463	6285	6780	6608	7318	6430	7204	6917	7010		82.8	6618	6796	7322	5899	6103	6032	6410	6884	6922	7052	6918	7032	6129	5832	6242		82.8	6463	6285	6780	6377	6402	6427	6571	7024	7030	7008
83	6598	6764	7290	7322	7446	7229	7045	7373	7237		83	6444	6269	6759	6588	7300	6416	7187	6902	6994		83	6598	6764	7290	5885	6089	6015	6384	6866	6919	7026	6898	7011	6105	5814	6220		83	6444	6269	6759	6355	6380	6406	6546	7000	7006	6981
83.2	6577	6736	7258	7302	7427	7208	7019	7354	7206		83.2	6425	6252	6738	6569	7282	6401	7171	6888	6978		83.2	6577	6736	7258	5872	6076	6000	6355	6847	6917	6998	6877	6989	6082	5796	6199		83.2	6425	6252	6738	6333	6358	6384	6521	6977	6982	6956
83.4	6556	6710	7225	7280	7408	7185	6992	7331	7178		83.4	6405	6235	6715	6549	7264	6386	7154	6872	6961		83.4	6556	6710	7225	5860	6063	5984	6326	6828	6911	6968	6853	6968	6058	5777	6176		83.4	6405	6235	6715	6310	6336	6362	6495	6953	6958	6933
83.6	6535	6688	7193	7256	7389	7163	6962	7304	7153		83.6	6386	6218	6692	6529	7245	6371	7137	6856	6944		83.6	6535	6688	7193	5849	6053	5969	6297	6807	6903	6939	6828	6946	6034	5759	6154		83.6	6386	6218	6692	6288	6314	6339	6469	6930	6933	6912
83.8	6514	6667	7162	7230	7369	7140	6932	7271	7130		83.8	6365	6201	6668	6508	7226	6356	7119	6839	6926		83.8	6514	6667	7162	5839	6043	5953	6271	6787	6891	6910	6801	6924	6012	5742	6131		83.8	6365	6201	6668	6264	6291	6316	6443	6907	6909	6891
84	6493	6647	7131	7202	7349	7118	6902	7233	7108		84	6345	6183	6643	6488	7207	6340	7100	6822	6908		84	6493	6647	7131	5827	6034	5939	6247	6765	6876	6880	6773	6901	5989	5725	6108		84	6345	6183	6643	6241	6267	6293	6417	6883	6884	6870
84.2	6472	6628	7102	7170	7329	7094	6873	7191	7086		84.2	6325	6166	6617	6467	7187	6323	7081	6804	6888		84.2	6472	6628	7102	5815	6024	5924	6225	6744	6860	6852	6745	6878	5967	5709	6085		84.2	6325	6166	6617	6218	6243	6270	6392	6859	6859	6849
84.4	6451	6608	7073	7136	7307	7071	6845	7147	7064		84.4	6303	6148	6591	6446	7167	6306	7062	6786	6868		84.4	6451	6608	7073	5801	6013	5911	6202	6720	6841	6822	6716	6855	5944	5693	6061		84.4	6303	6148	6591	6194	6218	6247	6367	6834	6832	6825
84.6	6430	6588	7046	7101	7286	7047	6819	7103	7043		84.6	6282	6130	6565	6424	7146	6289	7043	6768	6847		84.6	6430	6588	7046	5786	6000	5898	6180	6695	6823	6793	6687	6831	5922	5677	6037		84.6	6282	6130	6565	6171	6192	6224	6341	6808	6805	6799
84.8	6409	6568	7019	7065	7264	7022	6793	7063	7021		84.8	6260	6111	6537	6403	7126	6272	7023	6750	6826		84.8	6409	6568	7019	5771	5986	5885	6158	6669	6806	6765	6659	6806	5899	5661	6014		84.8	6260	6111	6537	6147	6166	6201	6315	6782	6779	6772
85	6386	6549	6994	7030	7243	6997	6766	7027	7000		85	6238	6092	6510	6381	7105	6255	7004	6732	6802		85	6386	6549	6994	5756	5971	5873	6138	6645	6791	6737	6634	6782	5877	5645	5990		85	6238	6092	6510	6124	6140	6178	6289	6756	6752	6745
85.2	6363	6529	6970	6996	7221	6972	6737	6996	6979		85.2	6216	6073	6482	6361	7085	6238	6982	6713	6777		85.2	6363	6529	6970	5740	5955	5863	6118	6624	6776	6711	6610	6756	5856	5629	5966		85.2	6216	6073	6482	6101	6115	6155	6262	6732	6726	6718
85.4	6340	6509	6946	6965	7201	6945	6707	6968	6958		85.4	6195	6054	6455	6341	7064	6221	6959	6693	6749		85.4	6340	6509	6946	5723	5938	5854	6099	6607	6762	6685	6590	6732	5834	5615	5942		85.4	6195	6054	6455	6078	6091	6132	6234	6708	6700	6692
85.6	6317	6489	6923	6936	7180	6916	6676	6943	6936		85.6	6173	6035	6427	6321	7043	6203	6933	6670	6720		85.6	6317	6489	6923	5705	5920	5846	6081	6593	6747	6660	6571	6707	5813	5600	5917		85.6	6173	6035	6427	6055	6066	6109	6207	6684	6674	6668
85.8	6295	6468	6900	6907	7159	6885	6644	6919	6914		85.8	6150	6015	6400	6300	7020	6186	6904	6644	6688		85.8	6295	6468	6900	5685	5901	5836	6064	6581	6729	6635	6555	6682	5790	5586	5892		85.8	6150	6015	6400	6032	6041	6085	6179	6661	6648	6643
86	6274	6447	6876	6880	7137	6851	6612	6896	6892		86	6128	5996	6374	6280	6998	6168	6872	6615	6655		86	6274	6447	6876	5665	5882	5825	6047	6568	6710	6610	6539	6659	5768	5571	5867		86	6128	5996	6374	6009	6017	6060	6151	6636	6622	6619
86.2	6254	6425	6852	6854	7116	6815	6581	6874	6869		86.2	6105	5976	6348	6259	6975	6150	6838	6582	6623		86.2	6254	6425	6852	5645	5863	5811	6031	6552	6689	6585	6522	6635	5745	5555	5841		86.2	6105	5976	6348	5986	5992	6036	6124	6611	6596	6595
86.4	6235	6401	6828	6828	7094	6777	6550	6852	6846		86.4	6082	5956	6322	6238	6951	6131	6803	6547	6591		86.4	6235	6401	6828	5625	5844	5793	6015	6534	6668	6557	6503	6610	5722	5538	5815		86.4	6082	5956	6322	5962	5968	6011	6098	6584	6570	6571
86.6	6217	6378	6804	6804	7073	6739	6520	6829	6824		86.6	6058	5936	6296	6217	6927	6113	6769	6511	6561		86.6	6217	6378	6804	5606	5826	5772	5998	6516	6648	6528	6484	6585	5699	5519	5791		86.6	6058	5936	6296	5938	5944	5987	6072	6556	6545	6546
86.8	6200	6355	6779	6781	7051	6700	6491	6808	6802		86.8	6035	5917	6270	6196	6903	6094	6736	6476	6532		86.8	6200	6355	6779	5588	5809	5749	5979	6496	6628	6496	6463	6559	5675	5500	5766		86.8	6035	5917	6270	5915	5921	5964	6046	6529	6522	6522
87	6182	6332	6755	6759	7030	6663	6461	6786	6780		87	6011	5897	6243	6176	6877	6076	6704	6443	6505		87	6182	6332	6755	5570	5790	5726	5957	6476	6610	6464	6442	6533	5652	5481	5742		87	6011	5897	6243	5891	5898	5941	6021	6502	6498	6497
87.2	6164	6309	6730	6738	7007	6627	6432	6764	6758		87.2	5987	5877	6217	6156	6849	6057	6674	6412	6479		87.2	6164	6309	6730	5552	5771	5704	5932	6458	6592	6431	6420	6506	5630	5462	5719		87.2	5987	5877	6217	5867	5876	5918	5996	6477	6475	6472
87.4	6144	6286	6705	6715	6984	6592	6402	6741	6738		87.4	5962	5857	6191	6135	6819	6038	6645	6383	6454		87.4	6144	6286	6705	5533	5752	5686	5905	6441	6574	6404	6398	6481	5609	5443	5696		87.4	5962	5857	6191	5843	5854	5896	5970	6453	6453	6446
87.6	6123	6263	6679	6691	6959	6559	6372	6717	6720		87.6	5937	5837	6166	6115	6787	6018	6618	6356	6429		87.6	6123	6263	6679	5514	5733	5671	5877	6424	6555	6381	6377	6457	5589	5424	5671		87.6	5937	5837	6166	5819	5832	5873	5945	6429	6429	6421
87.8	6102	6240	6654	6666	6932	6527	6342	6692	6703		87.8	5911	5816	6142	6095	6755	5999	6591	6330	6405		87.8	6102	6240	6654	5493	5713	5658	5850	6409	6534	6363	6355	6434	5572	5405	5646		87.8	5911	5816	6142	5795	5810	5850	5918	6406	6405	6396
88	6080	6218	6629	6639	6903	6496	6313	6666	6688		88	5885	5796	6118	6073	6721	5978	6566	6305	6381		88	6080	6218	6629	5473	5694	5648	5824	6393	6512	6348	6333	6412	5554	5387	5621		88	5885	5796	6118	5771	5788	5827	5892	6383	6381	6371
88.2	6057	6195	6603	6611	6872	6466	6283	6639	6674		88.2	5859	5774	6095	6051	6687	5957	6540	6280	6357		88.2	6057	6195	6603	5453	5675	5637	5799	6376	6489	6335	6310	6390	5537	5368	5594		88.2	5859	5774	6095	5745	5765	5803	5865	6359	6357	6347
88.4	6034	6172	6576	6584	6839	6436	6253	6612	6659		88.4	5833	5751	6072	6028	6654	5936	6515	6256	6333		88.4	6034	6172	6576	5435	5656	5625	5776	6359	6466	6319	6287	6367	5519	5350	5569		88.4	5833	5751	6072	5719	5742	5779	5840	6335	6332	6322
88.6	6011	6149	6550	6557	6805	6408	6224	6584	6642		88.6	5807	5727	6048	6005	6622	5916	6488	6232	6308		88.6	6011	6149	6550	5417	5637	5610	5752	6341	6443	6301	6265	6343	5500	5332	5543		88.6	5807	5727	6048	5693	5719	5756	5815	6311	6307	6297
88.8	5988	6125	6523	6532	6771	6380	6196	6557	6623		88.8	5782	5703	6024	5981	6591	5894	6462	6209	6284		88.8	5988	6125	6523	5400	5618	5594	5729	6323	6420	6281	6242	6319	5479	5315	5518		88.8	5782	5703	6024	5667	5697	5733	5790	6287	6282	6272
89	5966	6100	6496	6508	6737	6353	6168	6529	6602		89	5758	5678	5999	5958	6561	5872	6435	6185	6259		89	5966	6100	6496	5383	5598	5576	5707	6305	6398	6258	6220	6295	5458	5299	5494		89	5758	5678	5999	5642	5674	5710	5766	6263	6258	6247
89.2	5945	6076	6470	6485	6704	6327	6141	6504	6579		89.2	5734	5653	5974	5935	6532	5850	6408	6163	6233		89.2	5945	6076	6470	5366	5578	5559	5684	6287	6375	6235	6198	6271	5438	5284	5471		89.2	5734	5653	5974	5617	5652	5687	5741	6239	6235	6222
89.4	5926	6051	6445	6462	6673	6301	6115	6479	6555		89.4	5710	5628	5948	5913	6504	5825	6382	6140	6208		89.4	5926	6051	6445	5348	5556	5542	5663	6269	6352	6211	6176	6248	5417	5269	5447		89.4	5710	5628	5948	5593	5631	5665	5716	6215	6212	6198
89.6	5906	6028	6421	6439	6643	6275	6088	6454	6532		89.6	5687	5604	5922	5890	6477	5800	6356	6116	6182		89.6	5906	6028	6421	5328	5535	5526	5643	6250	6328	6187	6155	6225	5396	5254	5422		89.6	5687	5604	5922	5569	5610	5642	5690	6191	6190	6173
89.8	5886	6004	6397	6416	6614	6248	6061	6429	6512		89.8	5664	5580	5896	5868	6450	5773	6329	6092	6156		89.8	5886	6004	6397	5306	5513	5510	5622	6230	6303	6163	6134	6202	5376	5240	5398		89.8	5664	5580	5896	5546	5590	5619	5663	6167	6167	6149
90	5867	5983	6373	6392	6586	6221	6034	6404	6493		90	5641	5556	5869	5846	6423	5744	6304	6068	6130		90	5867	5983	6373	5285	5491	5494	5602	6209	6278	6139	6114	6178	5356	5225	5373		90	5641	5556	5869	5523	5569	5596	5637	6143	6144	6125
90.2	5849	5961	6347	6368	6558	6192	6006	6377	6476		90.2	5617	5533	5843	5823	6395	5715	6278	6042	6105		90.2	5849	5961	6347	5263	5470	5477	5580	6186	6253	6116	6093	6154	5335	5209	5347		90.2	5617	5533	5843	5499	5549	5573	5610	6118	6120	6101
90.4	5829	5941	6321	6344	6531	6163	5978	6350	6460		90.4	5594	5510	5817	5799	6369	5686	6251	6017	6080		90.4	5829	5941	6321	5242	5449	5459	5559	6162	6229	6091	6071	6129	5314	5193	5323		90.4	5594	5510	5817	5475	5529	5550	5583	6094	6097	6076
90.6	5810	5920	6295	6320	6506	6134	5950	6324	6444		90.6	5571	5488	5791	5776	6343	5658	6224	5993	6056		90.6	5810	5920	6295	5223	5427	5440	5537	6138	6205	6067	6048	6103	5292	5176	5298		90.6	5571	5488	5791	5451	5509	5528	5557	6070	6073	6050
90.8	5790	5899	6268	6295	6480	6104	5923	6297	6428		90.8	5548	5466	5766	5752	6318	5631	6198	5968	6032		90.8	5790	5899	6268	5205	5406	5422	5515	6115	6183	6042	6025	6078	5270	5158	5275		90.8	5548	5466	5766	5427	5488	5507	5531	6048	6049	6025
91	5769	5877	6243	6270	6455	6075	5896	6270	6411		91	5526	5445	5741	5728	6292	5605	6170	5944	6007		91	5769	5877	6243	5190	5385	5404	5494	6093	6161	6016	6001	6053	5249	5141	5252		91	5526	5445	5741	5403	5468	5486	5505	6025	6026	5999
91.2	5748	5854	6218	6245	6431	6048	5869	6245	6393		91.2	5505	5425	5717	5705	6268	5581	6144	5922	5981		91.2	5748	5854	6218	5175	5365	5387	5473	6073	6139	5991	5976	6029	5227	5123	5231		91.2	5505	5425	5717	5380	5447	5465	5480	6003	6002	5975
91.4	5727	5830	6194	6219	6407	6022	5843	6219	6374		91.4	5484	5404	5693	5683	6242	5558	6117	5899	5955		91.4	5727	5830	6194	5161	5347	5369	5452	6053	6118	5966	5951	6005	5205	5105	5210		91.4	5484	5404	5693	5357	5425	5444	5454	5982	5979	5952
91.6	5706	5805	6168	6193	6382	5996	5817	6193	6352		91.6	5462	5384	5668	5659	6215	5535	6090	5876	5927		91.6	5706	5805	6168	5146	5330	5352	5431	6033	6096	5941	5926	5983	5184	5087	5189		91.6	5462	5384	5668	5334	5403	5423	5427	5959	5956	5929
91.8	5685	5779	6143	6167	6357	5972	5792	6168	6330		91.8	5440	5363	5644	5636	6187	5512	6064	5853	5899		91.8	5685	5779	6143	5129	5313	5335	5408	6011	6073	5916	5900	5962	5164	5069	5169		91.8	5440	5363	5644	5311	5382	5401	5400	5936	5933	5907
92	5664	5753	6117	6140	6331	5950	5766	6143	6308		92	5418	5341	5619	5613	6158	5490	6038	5830	5872		92	5664	5753	6117	5112	5296	5317	5385	5989	6051	5892	5875	5941	5143	5051	5149		92	5418	5341	5619	5288	5360	5380	5374	5913	5909	5886
92.2	5644	5727	6090	6114	6305	5929	5740	6117	6285		92.2	5395	5320	5594	5589	6129	5467	6011	5806	5846		92.2	5644	5727	6090	5094	5278	5299	5361	5966	6027	5868	5849	5919	5122	5033	5129		92.2	5395	5320	5594	5264	5338	5358	5348	5889	5885	5864
92.4	5623	5702	6063	6088	6280	5908	5713	6093	6264		92.4	5372	5298	5569	5565	6101	5444	5984	5781	5822		92.4	5623	5702	6063	5074	5258	5280	5339	5943	6003	5844	5823	5897	5101	5016	5107		92.4	5372	5298	5569	5240	5315	5336	5322	5865	5861	5841
92.6	5602	5677	6037	6064	6253	5888	5687	6070	6244		92.6	5348	5277	5544	5541	6072	5421	5957	5757	5798		92.6	5602	5677	6037	5055	5237	5259	5316	5920	5979	5819	5797	5874	5079	4999	5086		92.6	5348	5277	5544	5216	5293	5314	5295	5841	5836	5819
92.8	5581	5654	6009	6039	6226	5868	5660	6047	6224		92.8	5324	5255	5518	5517	6044	5398	5930	5734	5775		92.8	5581	5654	6009	5034	5217	5238	5295	5896	5954	5795	5771	5849	5056	4983	5063		92.8	5324	5255	5518	5192	5270	5291	5269	5817	5811	5795
93	5560	5630	5981	6014	6199	5848	5634	6025	6204		93	5301	5233	5492	5492	6016	5375	5902	5712	5752		93	5560	5630	5981	5014	5196	5218	5274	5872	5930	5770	5746	5824	5032	4966	5040		93	5301	5233	5492	5168	5247	5268	5243	5793	5786	5771
93.2	5538	5607	5953	5989	6171	5827	5608	6004	6183		93.2	5277	5212	5466	5468	5989	5352	5875	5692	5728		93.2	5538	5607	5953	4994	5177	5198	5253	5848	5905	5744	5720	5798	5008	4950	5018		93.2	5277	5212	5466	5144	5224	5246	5216	5769	5761	5747
93.4	5516	5582	5925	5964	6143	5805	5583	5984	6160		93.4	5254	5190	5440	5445	5962	5330	5848	5672	5704		93.4	5516	5582	5925	4974	5157	5180	5231	5823	5880	5719	5694	5772	4984	4935	4996		93.4	5254	5190	5440	5121	5201	5224	5189	5745	5736	5722
93.6	5494	5558	5898	5937	6116	5782	5558	5964	6138		93.6	5231	5168	5414	5422	5936	5308	5820	5652	5679		93.6	5494	5558	5898	4956	5138	5164	5211	5799	5855	5695	5668	5747	4960	4918	4974		93.6	5231	5168	5414	5098	5179	5203	5164	5721	5711	5698
93.8	5472	5533	5872	5910	6089	5759	5533	5944	6115		93.8	5208	5146	5389	5399	5910	5286	5793	5632	5655		93.8	5472	5533	5872	4940	5117	5148	5190	5774	5831	5670	5641	5722	4936	4902	4952		93.8	5208	5146	5389	5075	5158	5182	5139	5697	5687	5673
94	5450	5508	5847	5883	6062	5735	5509	5924	6092		94	5185	5125	5364	5376	5885	5263	5767	5612	5631		94	5450	5508	5847	4925	5096	5132	5170	5750	5807	5646	5614	5699	4911	4886	4931		94	5185	5125	5364	5053	5137	5161	5115	5674	5663	5648
94.2	5428	5483	5822	5858	6036	5710	5485	5905	6069		94.2	5162	5103	5339	5353	5858	5240	5741	5593	5607		94.2	5428	5483	5822	4909	5073	5115	5150	5726	5785	5623	5588	5676	4887	4870	4909		94.2	5162	5103	5339	5031	5116	5140	5090	5651	5640	5624
94.4	5405	5459	5797	5834	6009	5686	5461	5884	6046		94.4	5139	5082	5314	5329	5832	5217	5715	5573	5584		94.4	5405	5459	5797	4892	5051	5096	5131	5703	5762	5599	5562	5653	4863	4853	4886		94.4	5139	5082	5314	5009	5095	5119	5067	5628	5616	5599
94.6	5381	5434	5771	5811	5981	5662	5438	5863	6023		94.6	5117	5061	5289	5305	5804	5194	5690	5553	5560		94.6	5381	5434	5771	4873	5029	5077	5112	5680	5741	5575	5536	5630	4839	4836	4864		94.6	5117	5061	5289	4986	5073	5096	5041	5605	5592	5575
94.8	5358	5409	5745	5789	5954	5638	5415	5842	6000		94.8	5094	5040	5264	5280	5776	5170	5665	5532	5537		94.8	5358	5409	5745	4853	5008	5056	5093	5657	5721	5550	5510	5607	4815	4819	4841		94.8	5094	5040	5264	4963	5052	5074	5016	5582	5569	5551
95	5331	5382	5719	5767	5926	5616	5392	5818	5975		95	5072	5019	5238	5254	5748	5149	5640	5510	5513		95	5331	5382	5719	4826	4990	5037	5074	5635	5701	5525	5483	5582	4790	4802	4818		95	5072	5019	5238	4940	5030	5051	4987	5559	5544	5528
[truncated: 57 more columns]

## Sheet: Supplementary Figure 2
Supplementary Figure 2b GFP to RFP conversion (%)
Enzyme (μM)	Cre						CPP5-Cre						TAT-Cre						ANTP-Cre
0	0.35572	0.434539	0.397389	0.471025	0.306078	0.232356	0.35572	0.434539	0.397389	0.471025	0.306078	0.232356	0.35572	0.434539	0.397389	0.471025	0.306078	0.232356	0.35572	0.434539	0.397389	0.471025	0.306078	0.232356
0.1	0.868451	0.773307	1.09086	0.724432	0.454869	0.403749	0.704529	0.69356	0.726496	0.68308	0.824176	0.693241	0.782341	0.524525	1.26002	0.619864	0.65123	0.492819	0.687623	0.594985	0.626781	0.915856	0.367595	0.459308
0.25	1.25759	1.23421	1.37398	1.23545	0.795568	2.02597	0.763683	0.756063	1.22363	1.15841	1.11016	1.06567	2.3166	2.07063	3.16557	3.02366	1.65433	1.35994	3.87288	3.19814	3.63178	4.25563
0.5	1.07045	1.27425	1.39028	1.62342	3.38571	2.5437	0.960436	0.759966	1.76088		1.19534	2.15572	9.70802	9.93724	13.0925	8.51653		4.46837	16.7032	12.2089	20.0921		10.2157	19.9327
0.75	1.21292	1.82596	1.79897	2.2551	3.13856	3.40333	1.13491	0.941646	2.52487	1.14859	2.4736	3.16137	16.2453	16.394	19.2806	18.8326	9.57361	8.46444	34.5705	33.8439	31.5439	34.2931	28.9118	36.4138
1	1.67205	2.00449		3.21202	3.90437	4.41767	1.09859	1.11629	2.78861	1.45923	5.97912	4.77984	24.1835	22.6818	25.4104	27.8216	12.5061	13.3887	39.8942	42.7308	44.1185	45.4674	32.0296	29.8698
Supplementary Figure 2b Cell viability (%)
Enzyme (μM)	Cre						CPP5-Cre						TAT-Cre						ANTP-Cre
0	99.33	98.89	95.2	94.43	96.28	96.48	99.33	98.89	95.2	94.43	96.28	96.48	99.33	98.89	95.2	94.43	96.28	96.48	99.33	98.89	95.2	94.43	96.28	96.48
0.1	96.69	96.67	94.94	96.21	97.88	97.68	95.49	98.12	95.26	97.09	96.31	96.02	98.79	97.21	94.07	95.88	97.47	97.92	96.91	97.24	95.36	93.97	97.85	97.24
0.25	93.65	94.29	95.01	94.26	98.61	97.45	96.41	97.01	94.58	93.72	95.18	97	99.27	99.08	95.04	97.24	97.15	96.71	97.04	95.22	92.76	94.31
0.5	95.73	97.32	95.61	94.26	97.48	97.9	98.46	97.63	92.98		95.05	96.56	98.52	98.52	96.85	93.47		97.87	97.38	96.07	92.13		97.77	93.91
0.75	95.37	97.73	95.49	94.12	98.17	98.07	98	97.75	88.67	92.3	97.33	97.68	99.32	98.64	97.18	96.61	97.63	96.66	97.54	98.27	93.94	92.32	97.83	93.86
1	97.54	98.04		95.53	98.39	97.96	98.08	97.35	91.43	93.97	97.16	96.81	98.85	98.11	97.02	97.09	95.93	97.37	97.18	96.37	92.47	92.14	97.68	97.81

## Sheet: Supplementary Figure 3
Supplementary Figure 3b GFP to RFP conversion (%)
Peptide concentration (μM)	Cre						CPP5-Cre						TAT-Cre						ANTP-Cre
0	1.26001	1.18629	1.4921	1.45674	2.16643	1.93539	0.938493	0.745178	0.977778	0.978068	1.14893	1.13523	7.48195	7.65455	9.42591	8.81786	9.91761	9.31716	13.7901	12.8914	15.5431	13.1876	19.7969	23.137
0.25	1.50921	1.33799	1.45097	1.82168	3.16072	2.60091	1.07805	0.90896	0.906214	1.29814	0.97003	0.928571	13.3895	12.2006	12.0676	14.0836	18.1787	16.0409	21.4007	18.4473	16.5863	22.2108	25.5377	29.4398
0.5	2.60959	2.46524	2.02125	2.36939	3.32847	3.25251	0.909608	0.948958	0.949044	0.979389	1.24382	0.996102	16.7733	16.4555	17.6023	16.3812	19.5394	19.4775	24.5412	24.7676	24.9887	24.5692	30.7036	29.1277
1	5.10711	5.70202	4.09938	4.23125	6.16544	6.00546	1.71412	1.99912	1.60661	1.325	2.02139	2.02546	16.9324	15.9009	13.9036	12.8133	18.8274	17.2432	22.0099	21.8891	24.0576	22.5399	30.8484	28.7979
Supplementary Figure 3b Cell viability (%)
Peptide concentration (μM)	Cre						CPP5-Cre						TAT-Cre						ANTP-Cre
0	96.06	95.67	96.9	97.39	97.55	97.47	97.69	96.6	96.87	96.77	98	97.27	99.25	98.69	98.19	97.52	96.96	96.62	98.89	97.59	97.79	97.23	97.36	96.95
0.25	96.96	96.34	97.62	97.17	97.56	97.47	98.09	96.81	97.36	97.56	95.33	97.3	99.05	98.97	98.63	97.55	97.13	95.92	98.15	98.23	97.19	97.53	96.01	96.4
0.5	98.24	97.85	97.74	97.16	97.42	97.52	98.66	98.1	97.32	97.65	97.53	96.1	99.07	99.12	97.85	97.33	95.24	96.02	99.16	98.93	97.67	97.56	94.63	94.84
1	96.76	97.49	96.93	96.59	97.21	96.81	98.13	98.16	96.27	96.44	97.19	97.46	99.39	99.27	97.83	97.12	95.67	96.6	98.81	98.56	97.25	96.67	96.24	96.4

## Sheet: Supplementary Figure 4
Supplementary Fig 4b GFP to RFP conversion (%)
Peptide concentration (μM)	No enzyme
0	0.266256	0.299444	0.247958	0.30303	0.382707	0.376375
0.25	0.381949	0.318241	0.367161	0.368677	0.275882	0.287522
0.5	0.41287	0.373241	0.220686	0.370096	0.371376	0.189036
1	0.374262	0.421267	0.394218	0.283582	0.269771	0.286615
Supplementary Fig 4b Cell viability (%)
Peptide concentration (μM)	No enzyme
0	99.32	99.12	97.69	98.02	96.02	96.47
0.25	98.55	98.14	95.49	96.33	95.42	95.59
0.5	98.1	96.96	95.89	96.15	96.95	96.26
1	97.55	96.74	96.34	96.12	97.57	97.88

## Sheet: Supplementary Figure 6
Supplementary Figure 6a Peak area					Supplementary Fig 6c Peptide concentration (mol/L)					Supplementary Fig 6d Peak area
Cas9	Peak area					Peptide concentration (mol/L)				n (fmol)	Cas9 FNASLGTYHDLL{Lys(13C6,15N2)}	ABE EVPVGAVLVLNN{Arg(13C6, 15N4)}	PE2 NSPTLFNEALH{Arg(13C6, 15N4)}
APLSASMIK	13566000	16063000	13983000		Cas9-FNASLGTYHDLLK	0.00026	0.000276	0.000263		0.0049
AQVSGQGDSLHEHIANLAGSPAIK	19561000	24875000	31241000		ABE-EVPVGAVLVLNNR	0.000261	0.000272	0.000264		0.049	129000
DMYVDQELDINR	9787400	11169000	8688100							0.2451	795000
EHPVENTQLQNEK	11863000	11713000	13676000			Peptide concentration (mol/L)				0.4903	1410000
ELGSQILK	8457200	11880000	11981000		Cas9-FNASLGTYHDLLK	1.46e-05	1.32e-05	1.43e-05		2.4514	13600000
ELLGITIMER	6297000	9892300	8532000		PE2-NSPTLFNEALHR	1.37e-05	1.22e-05	1.23e-05		4.9028	28500000
EQAENIIHLFTLTNLGAPR	10625000	13601000	13918000							9.8055	69900000
EVLDATLIHQSITGLYETR	15746000	16238000	14472000							0.00585		135000
FIKPILEK	13607000	11338000	11455000							0.0585		1410000
FNASLGTYHDLLK	27658000	31242000	28430000							0.292		6150000
GASAQSFIER	11537000	12645000	13509000							0.585		11500000
GGLSELDK	9375200	0	0							2.92		65300000
GILQTVK	8117700	8208500	7348600							5.85		125000000
GNELALPSK	9383300	8580900	8966200							11.7		267000000
HPIFGNIVDEVAYHEK	11324000	0	12955000							0.00462
HVAQILDSR	8138500	8438500	8041200							0.0462			163000
										0.231			898000
ABE (TadA*)	Peak area									0.462			1860000
AIGLHDPTAHAEIMALR	6669900	6069500	5456400							2.31			18600000
EVPVGAVLVHNNR	20577000	21613000	25001000							4.62			44500000
EVPVGAVLVLNNR	25162000	23234000	26070000							9.25			101000000
HALTLAK	14849000	12733000	17312000
HDPTAHAEIMALR	5144200	5145900	5045400							Supplementary Fig 6d Simple linear regression
											Cas9 FNASLGTYHDLL{Lys(13C6,15N2)}	ABE EVPVGAVLVLNN{Arg(13C6, 15N4)}	PE2 NSPTLFNEALH{Arg(13C6, 15N4)}
PE2 (MMLV RT)	Peak area									Best-fit values
AELIALTQALK	20587000	20821000	20364000							Slope	7104381	22665401	11001246
ALLQTLGNLGYR	15573000	17920000	15949000							Y-intercept	-2191286	-1257406	-3185215
LNVYTDSR	3159600	3625600	3743200							X-intercept	0.3084	0.05548	0.2895
LTMGQPLVILAPHAVEALVK	11858000	15448000	14113000							1/slope	1.408e-07	4.412e-08	9.09e-08
MTHYQALLLDTDR	6306200	7300700	7854100
MVAAIAVLTK	4664800	4504800	4500500							Std. Error
NSPTLFNEALHR	14865000	15922000	15646000							Slope	326906	306944	389584
QAPLIIPLK	11531000	11044000	10077000							Y-intercept	1501026	1556795	1687038
YAFATAHIHGEIYR	2859700	4003500	3437900
										95% Confidence Intervals
										Slope	6196744 to 8012017	21876376 to 23454427	9919588 to 12082905
										Y-intercept	-6358802 to 1976231	-5259274 to 2744462	-7869183 to 1498753
										X-intercept	-0.3042 to 0.8321	-0.1237 to 0.2274	-0.1457 to 0.6754
										Goodness of Fit
										R squared	0.9916	0.9991	0.995
										Sy.x	2789878	3285562	3136140
										Is slope significantly non-zero?
										F	472.3	5453	797.4
										DFn, DFd	1, 4	1, 5	1, 4
										P value	<0.0001	<0.0001	<0.0001
										Deviation from zero?	Significant	Significant	Significant
										Equation	Y = 7104381*X - 2191286	Y = 22665401*X - 1257406	Y = 11001246*X - 3185215
										Data
										Number of X values	7	14	21
										Maximum number of Y replicates	1	1	1
										Total number of values	6	7	6
										Number of missing values	1	7	15
Supplementary Fig 6e Relative abundance %
Cas9			Cas9-IS			PE2			PE2-IS			ABE			ABE-IS
m/z	Relative abundance		m/z	Relative abundance		m/z	Relative abundance		m/z	Relative abundance		m/z	Relative abundance		m/z	Relative abundance
100.984	0		101.314	0		95.3733	0		96.0331	0		94.3825	0		95.0426	0
100.985	0		101.315	0		95.3742	0		96.034	0		94.3834	0		95.0435	0
100.986	0		101.316	0		95.3751	0		96.0349	0		94.3842	0		95.0444	0
100.987	0		101.317	0		95.376	0		96.0358	0		94.3851	0		95.0453	0
112.633	0		103.048	0		101.1	0		111.933	0		100.148	0		100.619	0
112.634	0		103.049	0		101.101	0		111.934	0		100.149	0		100.62	0
112.635	0		103.05	0		101.102	0		111.935	0		100.15	0		100.621	0
112.636	0		103.051	0		101.103	0		111.937	0		100.151	0		100.622	0
112.638	3.018		103.052	0.556		101.104	1.421		111.938	0.127		100.152	0.268		100.623	0.0425
112.639	5.977		103.053	1.547		101.105	2.188		111.939	0.234		100.153	0.602		100.624	0.0857
112.64	7.496		103.054	2.435		101.106	2.455		111.94	0.31		100.154	0.79		100.624	0.1086
112.641	6.539		103.055	2.687		101.107	2.041		111.941	0.316		100.155	0.697		100.625	0.096
112.642	3.815		103.056	2.177		101.108	1.215		111.942	0.246		100.156	0.414		100.626	0.0578
112.643	0.492		103.057	1.275		101.109	0		111.943	0.139		100.157	0.029		100.627	0.0012
112.644	0		103.058	0.067		101.11	0		111.944	0.019		100.158	0		100.628	0
112.645	0		103.059	0		101.111	0		111.945	0		100.159	0		100.629	0
112.647	0		103.06	0		101.112	0		111.947	0		100.16	0		100.63	0
112.648	0		103.061	0		101.749	0		111.948	0		100.161	0		100.631	0
120.071	0		103.062	0		101.751	0		111.949	0		101.937	0		102.048	0
120.073	0		110.063	0		101.751	0		114.533	0		101.938	0		102.049	0
120.074	0		110.064	0		101.752	0		114.534	0		101.939	0		102.05	0
120.075	0		110.065	0		101.753	0.003		114.536	0		101.94	0		102.051	0
120.076	4.488		110.066	0		101.754	1.524		114.537	0		101.941	0.295		102.052	0.165
120.078	16.954		110.067	0.656		101.755	2.169		114.538	0.195		101.942	0.491		102.053	0.6272
120.079	40.38		110.069	1.612		101.756	2.229		114.539	0.335		101.943	0.582		102.054	1.2148
120.08	67.584		110.07	3.832		101.757	1.694		114.54	0.385		101.944	0.515		102.055	1.6941
120.081	72.531		110.071	5.459		101.758	0.905		114.541	0.313		101.945	0.32		102.056	1.5568
120.082	50.469		110.072	5.84		101.759	0		114.543	0.167		101.946	0.057		102.057	1.0037
120.084	25.046		110.073	4.69		101.76	0		114.544	0.014		101.947	0		102.058	0.4229
120.085	10.764		110.074	2.719		101.761	0		114.545	0		101.948	0		102.059	0.0599
120.086	2.081		110.075	0.948		101.762	0		114.546	0		101.949	0		102.06	0.0007
120.088	0		110.076	0.041		103.293	0		114.547	0		101.95	0		102.061	0
120.089	0		110.077	0		103.294	0		114.548	0		102.97	0		102.062	0
120.09	0		110.078	0		103.296	0		115.043	0		102.971	0		102.063	0
120.091	0		110.079	0		103.296	0		115.044	0		102.972	0		102.064	0
120.793	0		110.081	0		103.297	0.023		115.045	0		102.973	0		106.371	0
120.795	0		120.07	0		103.299	1.468		115.047	0		102.974	0.326		106.372	0
120.796	0		120.071	0		103.299	2.287		115.048	0.16		102.975	0.514		106.373	0
120.797	0		120.073	0		103.3	2.538		115.049	0.476		102.976	0.581		106.374	0
120.799	3.021		120.074	0		103.302	2.047		115.05	0.681		102.977	0.493		106.375	0.058
120.8	5.905		120.075	1.255		103.302	1.14		115.051	0.677		102.978	0.299		106.376	0.1018
120.801	7.483		120.076	7.55		103.303	0.183		115.052	0.481		102.979	0.108		106.377	0.1294
120.802	6.926		120.078	28.399		103.304	0		115.054	0.172		102.98	0		106.378	0.1252
120.803	4.595		120.079	60.983		103.305	0		115.055	0.017		102.981	0		106.379	0.0904
120.805	1.282		120.08	96.439		103.306	0		115.056	0		102.982	0		106.38	0.0439
120.806	0		120.081	100		103.307	0		115.057	0		102.983	0		106.381	0.0001
120.807	0		120.083	68.052		104.771	0		115.058	0		113.313	0		106.382	0
120.808	0		120.084	33.982		104.772	0		115.059	0		113.314	0		106.383	0
120.81	0		120.085	10.454		104.773	0		123.989	0		113.315	0		106.384	0
126.491	0		120.086	2.691		104.774	0		123.99	0		113.316	0		106.385	0
126.492	0		120.088	0.257		104.775	1.126		123.991	0		113.317	0.242		106.88	0
126.493	0		120.089	0		104.776	1.997		123.993	0		113.318	0.472		106.882	0
126.495	0		120.09	0		104.777	2.324		123.994	0.111		113.32	0.599		106.882	0
126.496	3.834		120.091	0		104.778	1.84		123.995	0.237		113.321	0.557		106.884	0
126.497	6.922		120.093	0		104.779	0.894		123.997	0.319		113.322	0.387		106.885	0.0493
126.499	7.973		121.076	0		104.78	0.348		123.998	0.313		113.323	0.055		106.886	0.0759
126.5	6.702		121.077	0		104.781	0		123.999	0.235		113.324	0		106.887	0.087
126.501	3.966		121.079	0		104.782	0		124.001	0.025		113.325	0		106.888	0.0796
126.503	1.808		121.08	0		104.783	0		124.002	0		113.326	0		106.889	0.0584
126.504	0		121.081	1.84		104.784	0		124.003	0		113.328	0		106.89	0.0013
126.505	0		121.082	4.048		106.514	0		124.004	0		114.108	0		106.891	0
126.507	0		121.084	5.524		106.515	0		124.006	0		114.109	0		106.892	0
126.508	0		121.085	5.204		106.516	0		129.055	0		114.11	0		106.893	0
160.552	0		121.086	3.317		106.517	0		129.057	0		114.111	0		106.894	0
160.554	0		121.087	1.091		106.518	0.85		129.058	0		114.112	0.243		107.827	0
160.556	0		121.089	0.116		106.519	1.886		129.06	0		114.113	0.508		107.828	0
160.558	0		121.09	0		106.52	2.643		129.061	0.108		114.114	0.661		107.829	0
160.56	2.38		121.091	0		106.521	2.633		129.062	0.465		114.116	0.595		107.83	0
160.562	5.13		121.093	0		106.522	1.896		129.064	0.923		114.117	0.354		107.831	0.043
160.564	6.564		121.094	0		106.523	0.922		129.065	1.303		114.118	0.039		107.832	0.0842
160.566	6.304		121.816	0		106.524	0.003		129.066	1.344		114.119	0		107.833	0.1031
160.568	4.443		121.817	0		106.525	0		129.068	1.006		114.12	0		107.834	0.0853
160.57	1.474		121.819	0		106.526	0		129.069	0.518		114.121	0		107.835	0.0459
160.572	0		121.82	0		106.527	0		129.071	0.133		114.123	0		107.836	0.0085
160.574	0		121.821	0.73		106.528	0		129.072	0.009		114.927	0		107.838	0
160.576	0		121.823	1.601		107.42	0		129.073	0		114.928	0		107.838	0
160.577	0		121.824	2.038		107.421	0		129.075	0		114.929	0		107.84	0
168.752	0		121.825	1.742		107.422	0		129.076	0		114.93	0		107.841	0
168.754	0		121.826	0.961		107.424	0		129.078	0		114.932	0.284		108.983	0
168.756	0		121.828	0.178		107.425	1.13		129.182	0		114.933	0.534		108.984	0
168.758	0		121.829	0		107.426	1.879		129.183	0		114.934	0.633		108.985	0
168.76	2.982		121.83	0		107.427	2.212		129.185	0		114.935	0.529		108.986	0
168.762	7.076		121.832	0		107.428	1.874		129.186	0		114.936	0.305		108.987	0.0788
168.765	9.204		121.833	0		107.429	1.081		129.188	0.138		114.938	0.084		108.989	0.1174
168.767	8.286		125.795	0		107.43	0.014		129.189	0.232		114.939	0		108.99	0.123
168.769	5.164		125.796	0		107.431	0		129.19	0.274		114.94	0		108.991	0.0944
168.771	1.385		125.797	0		107.432	0		129.192	0.253		114.941	0		108.992	0.0505
168.773	0		125.799	0		107.433	0		129.193	0.182		114.942	0		108.993	0.0026
168.775	0		125.8	0.804		107.434	0		129.195	0.039		117.371	0		108.994	0
168.777	0		125.801	1.535		110.482	0		129.196	0		117.372	0		108.995	0
168.779	0		125.803	1.958		110.483	0		129.197	0		117.373	0		108.996	0
171.016	0		125.804	1.845		110.484	0		129.199	0		117.374	0		108.997	0
171.018	0		125.805	1.236		110.485	0		129.2	0		117.375	0.246		115.079	0
171.02	0		125.807	0.228		110.486	1.259		131.421	0		117.377	0.513		115.08	0
171.023	0		125.808	0		110.487	1.707		131.422	0		117.378	0.661		115.082	0
171.025	2.414		125.809	0		110.488	1.86		131.424	0		117.379	0.601		115.083	0
171.027	5.597		125.811	0		110.489	1.632		131.425	0		117.38	0.39		115.084	0.2339
171.029	7.415		125.812	0		110.49	1.092		131.427	0.115		117.381	0.075		115.085	0.5338
171.031	7.151		128.182	0		110.492	0.072		131.428	0.234		117.383	0		115.086	0.7415
171.033	5.05		128.184	0		110.493	0		131.43	0.299		117.384	0		115.087	0.6995
171.035	1.596		128.185	0		110.494	0		131.431	0.265		117.385	0		115.088	0.4459
171.037	0		128.186	0		110.495	0		131.432	0.154		117.386	0		115.09	0.0954
171.04	0		128.188	1.032		110.496	0		131.434	0.03		117.915	0		115.091	0.0029
171.042	0		128.189	1.864		112.953	0		131.435	0		117.916	0		115.092	0
171.044	0		128.19	2.196		112.955	0		131.437	0		117.918	0		115.093	0
184.445	0		128.192	1.88		112.956	0		131.438	0		117.919	0		115.094	0
184.447	0		128.193	1.147		112.957	0		131.44	0		117.92	0.244		115.096	0
184.45	0		128.195	0.21		112.958	0.913		157.047	0		117.921	0.507		116.062	0
184.452	0		128.196	0		112.959	1.815		157.049	0		117.922	0.652		116.063	0
184.454	2.011		128.197	0		112.96	2.273		157.051	0		117.924	0.583		116.064	0
184.457	5.089		128.199	0		112.961	1.961		157.053	0		117.925	0.353		116.066	0
184.459	7.333		128.2	0		112.963	1.11		157.054	0.222		117.926	0.056		116.067	0.2236
184.462	7.725		137.092	0		112.964	0.217		157.056	0.866		117.927	0		116.068	0.7254
184.464	5.993		137.093	0		112.965	0		157.058	2.076		117.929	0		116.069	1.4591
184.466	2.044		137.095	0		112.966	0		157.06	3.315		117.93	0		116.07	1.9965
184.469	0		137.096	0		112.967	0		157.062	3.374		117.931	0		116.072	1.8105
184.471	0		137.098	0.3		112.968	0		157.064	2.217		121.516	0		116.073	1.1167
184.473	0		137.099	1.008		114.416	0		157.066	0.979		121.517	0		116.074	0.44
184.476	0		137.101	2.285		114.417	0		157.068	0.33		121.518	0		116.075	0.0659
194.094	0		137.102	4.524		114.418	0		157.069	0.026		121.519	0		116.076	0.0026
194.096	0		137.104	5.136		114.419	0		157.071	0		121.521	0.215		116.078	0
194.099	0		137.105	3.161		114.421	1.151		157.073	0		121.522	0.455		116.079	0
194.101	0		137.107	1.578		114.422	1.9		157.075	0		121.523	0.614		116.08	0
194.104	0.722		137.108	0.659		114.423	2.179		157.077	0		121.524	0.598		116.081	0
194.107	8.523		137.11	0.1		114.424	1.823		157.885	0		121.526	0.414		117.999	0
194.109	31.384		137.112	0.662		114.425	1.048		157.887	0		121.527	0.058		118	0
194.112	66.986		137.113	2.982		114.426	0.116		157.889	0		121.528	0		118.002	0
194.114	98.811		137.114	5.212		114.428	0		157.891	0		121.529	0		118.003	0
194.117	100		137.116	6.555		114.429	0		157.892	0.097		121.531	0		118.004	0.073
194.119	68.633		137.118	6.173		114.43	0		157.894	0.207		121.532	0		118.005	0.1147
194.122	32.226		137.119	4.219		114.431	0		157.896	0.278		121.892	0		118.006	0.1243
194.125	9.224		137.121	1.497		123.181	0		157.898	0.268		121.894	0		118.008	0.0954
194.127	1.517		137.122	0.185		123.182	0		157.9	0.186		121.895	0		118.009	0.0481
194.13	0		137.124	0		123.183	0		157.902	0.025		121.896	0		118.01	0.0037
194.132	0		137.125	0		123.185	0		157.904	0		121.898	0.284		118.011	0
194.135	0		137.127	0		123.186	1.003		157.906	0		121.899	0.474		118.013	0
194.137	0		137.128	0		123.187	1.857		157.907	0		121.9	0.561		118.014	0
208.606	0		138.844	0		123.189	2.28		157.909	0		121.901	0.516		118.015	0
208.609	0		138.846	0		123.19	1.958		165.286	0		121.903	0.348		120.086	0
208.612	0		138.847	0		123.191	1.111		165.288	0		121.904	0.037		120.087	0
208.614	0		138.849	0		123.192	0.145		165.291	0		121.905	0		120.089	0
208.617	2.328		138.85	0.734		123.194	0		165.292	0		121.906	0		120.09	0
208.62	5.657		138.852	1.516		123.195	0		165.294	0.151		121.908	0		120.091	0.0455
208.623	7.587		138.853	1.926		123.196	0		165.297	0.254		121.909	0		120.092	0.0965
208.626	7.157		138.855	1.731		123.198	0		165.298	0.289		124.826	0		120.094	0.135
208.629	4.677		138.857	1.089		123.763	0		165.3	0.241		124.827	0		120.095	0.1346
208.632	1.383		138.858	0.191		123.764	0		165.303	0.138		124.828	0		120.096	0.0942
208.635	0		138.86	0		123.765	0		165.305	0		124.83	0		120.097	0.0407
208.637	0		138.861	0		123.766	0		165.307	0		124.831	0.248		120.099	0.0027
208.64	0		138.863	0		123.768	1.383		165.309	0		124.832	0.462		120.1	0
208.643	0		138.864	0		123.769	2.049		165.311	0		124.834	0.573		120.101	0
210.086	0		139.587	0		123.77	2.162		171.097	0		124.835	0.535		120.102	0
210.089	0		139.589	0		123.772	1.842		171.1	0		124.836	0.368		120.104	0
210.091	0		139.59	0		123.773	1.296		171.102	0		124.838	0.08		124.264	0
210.094	0		139.592	0		123.774	0.184		171.104	0		124.839	0		124.265	0
210.097	1.006		139.594	0.659		123.776	0		171.106	0.04		124.84	0		124.267	0
210.1	9.635		139.595	1.633		123.777	0		171.108	0.276		124.841	0		124.268	0
210.103	33.247		139.597	2.362		123.778	0		171.11	0.651		124.843	0		124.269	0.0614
210.106	66.725		139.598	2.364		123.78	0		171.112	1.159		127.529	0		124.271	0.109
210.109	95.717		139.6	1.693		129.549	0		171.114	1.086		127.531	0		124.272	0.1292
210.112	95.641		139.601	0.331		129.55	0		171.117	0.622		127.532	0		124.273	0.1101
210.114	66.874		139.603	0		129.552	0		171.119	0.164		127.533	0		124.275	0.0652
210.117	31.978		139.605	0		129.553	0		171.121	0		127.535	0.204		124.276	0.0046
210.12	8.426		139.606	0		129.555	1.06		171.123	0		127.536	0.49		124.277	0
210.123	0.594		139.608	0		129.556	1.888		171.125	0		127.537	0.651		124.278	0
210.126	0		140.165	0		129.558	2.302		171.127	0		127.539	0.579		124.28	0
210.129	0		140.166	0		129.559	2.068		174.067	0		127.54	0.349		124.281	0
210.132	0		140.168	0		129.56	1.321		174.07	0		127.541	0.073		129.437	0
210.135	0		140.17	0		129.562	0.175		174.072	0		127.543	0		129.438	0
217.078	0		140.171	0.807		129.563	0		174.074	0		127.544	0		129.44	0
217.081	0		140.173	1.552		129.565	0		174.076	0.001		127.546	0		129.441	0
217.084	0		140.174	1.954		129.566	0		174.078	0.081		127.547	0		129.443	0.0544
217.087	0		140.176	1.84		129.567	0		174.081	0.976		129.598	0		129.444	0.0938
217.09	3.136		140.177	1.278		137.372	0		174.083	3.667		129.599	0		129.445	0.1085
217.093	7.809		140.179	0.247		137.374	0		174.085	6.941		129.601	0		129.447	0.09
217.096	10.63		140.181	0		137.375	0		174.087	9.639		129.602	0		129.448	0.0495
217.099	10.232		140.182	0		137.377	0		174.089	8.334		129.603	0.24		129.45	0.0054
217.102	7.095		140.184	0		137.379	0.971		174.091	5.003		129.605	0.481		129.451	0
217.105	1.947		140.185	0		137.38	1.72		174.094	2.07		129.606	0.602		129.452	0
217.108	0		147.523	0		137.382	2.079		174.096	0.593		129.607	0.53		129.454	0
217.111	0		147.524	0		137.383	1.894		174.098	0.202		129.609	0.308		129.455	0
217.114	0		147.526	0		137.385	1.283		174.1	0.014		129.61	0.065		130.879	0
217.118	0		147.528	0		137.386	0.198		174.102	0		129.612	0		130.881	0
217.927	0		147.53	0.717		137.388	0		174.105	0		129.613	0		130.882	0
217.93	0		147.531	1.525		137.389	0		174.107	0		129.614	0		130.884	0
217.933	0		147.533	2.077		137.391	0		174.109	0		129.616	0		130.885	0.045
217.936	0		147.535	2.053		137.392	0		181.08	0		131.076	0		130.887	0.09
217.939	2.035		147.536	1.453		139.901	0		181.083	0		131.077	0		130.888	0.1189
217.942	5.083		147.538	0.273		139.903	0		181.085	0		131.078	0		130.889	0.1138
217.945	7.012		147.54	0		139.904	0		181.087	0		131.08	0		130.891	0.0785
217.948	6.915		147.542	0		139.906	0		181.089	0.149		131.081	0.209		130.892	0.0086
217.951	4.919		147.543	0		139.907	1.371		181.092	0.565		131.083	0.453		130.894	0
217.954	1.521		147.545	0		139.909	2.25		181.094	1.601		131.084	0.584		130.895	0
217.958	0		150.718	0		139.91	2.44		181.096	2.556		131.085	0.522		130.896	0
217.961	0		150.72	0		139.912	1.869		181.099	2.691		131.087	0.319		130.898	0
217.964	0		150.722	0		139.913	0.973		181.101	1.754		131.088	0.067		136.643	0
217.967	0		150.723	0		139.915	0.162		181.103	0.757		131.09	0		136.645	0
223.776	0		150.725	0.915		139.917	0		181.106	0.107		131.091	0		136.647	0
223.78	0		150.727	1.904		139.918	0		181.108	0		131.093	0		136.648	0
223.783	0		150.729	2.472		139.92	0		181.11	0		131.094	0		136.649	0.0742
223.786	0		150.73	2.277		139.921	0		181.113	0		131.572	0		136.651	0.1161
223.789	3.45		150.732	1.464		145.366	0		181.115	0		131.574	0		136.653	0.1237
223.792	7.656		150.734	0.249		145.368	0		185.099	0		131.575	0		136.654	0.0943
223.795	9.326		150.736	0		145.369	0		185.101	0		131.577	0		136.656	0.0482
223.798	8.012		150.737	0		145.371	0		185.103	0		131.578	0.238		136.657	0.0036
223.802	4.699		150.739	0		145.373	0.85		185.106	0		131.579	0.534		136.659	0
223.805	1.303		150.741	0		145.375	1.828		185.108	0.203		131.581	0.708		136.66	0
223.808	0		154.057	0		145.376	2.449		185.11	0.35		131.582	0.652		136.662	0
223.811	0		154.058	0		145.378	2.288		185.113	0.419		131.584	0.416		136.663	0
223.814	0		154.06	0		145.38	1.445		185.115	0.356		131.585	0.082		138.081	0
223.818	0		154.062	0		145.381	0.22		185.118	0.257		131.587	0		138.082	0
257.927	0		154.064	0.806		145.383	0		185.12	1.11		131.588	0		138.084	0
257.931	0		154.066	1.602		145.385	0		185.122	3.514		131.589	0		138.085	0
257.935	0		154.067	1.982		145.386	0		185.125	6.19		131.591	0		138.087	0.0331
257.939	0		154.069	1.734		145.388	0		185.127	7.988		132.802	0		138.088	0.4554
257.943	2.122		154.071	1.035		151.742	0		185.13	6.485		132.803	0		138.09	0.9422
257.947	5.198		154.073	0.165		151.743	0		185.132	3.801		132.805	0		138.091	1.2455
257.95	7.257		154.075	0		151.745	0		185.134	1.464		132.806	0		138.093	1.0925
257.954	7.247		154.077	0		151.747	0		185.137	0.412		132.808	0.253		138.094	0.6668
257.958	5.28		154.078	0		151.749	1.043		185.139	0.052		132.809	0.513		138.096	0.1877
257.962	1.599		154.08	0		151.75	1.758		185.142	0.003		132.811	0.635		138.097	0.0326
257.966	0		155.112	0		151.752	2.088		185.144	0		132.812	0.542		138.099	0.0028
257.97	0		155.114	0		151.754	1.849		185.146	0		132.814	0.303		138.101	0
257.974	0		155.116	0		151.756	1.16		185.149	0		132.815	0.06		138.102	0
257.978	0		155.118	0		151.757	0.196		185.151	0		132.816	0		138.104	0
262.087	0		155.119	0.731		151.759	0		188.221	0		132.818	0		138.105	0
262.091	0		155.121	2.835		151.761	0		188.224	0		132.819	0		138.625	0
262.095	0		155.123	8.65		151.763	0		188.226	0		132.821	0		138.627	0
262.099	0		155.125	16.533		151.765	0		188.229	0		136.956	0		138.629	0
262.103	2.344		155.127	21.585		171.79	0		188.231	0.214		136.958	0		138.63	0
262.107	15.733		155.129	17.335		171.792	0		188.234	0.333		136.959	0		138.632	0.044
262.111	45.845		155.131	9.771		171.794	0		188.236	0.372		136.96	0		138.633	0.0878
262.115	82.049		155.132	3.6		171.796	0		188.238	0.31		136.962	0.178		138.635	0.1119
262.119	96.702		155.134	0.558		171.798	1.315		188.241	0.182		136.964	0.436		138.636	0.0988
262.123	73.75		155.136	0		171.8	2.077		188.243	0.013		136.965	0.607		138.638	0.0581
262.127	40.377		155.138	0		171.803	2.296		188.246	0		136.967	0.567		138.639	0.008
262.131	14.823		155.14	0		171.805	1.904		188.248	0		136.968	0.353		138.641	0
262.135	2.661		155.142	0		171.807	1.19		188.251	0		136.97	0.069		138.643	0
262.139	0		158.081	0		171.809	0.068		188.253	0		136.971	0		138.644	0
262.143	0		158.083	0		171.811	0		188.322	0		136.973	0		138.646	0
262.147	0		158.084	0		171.813	0		188.324	0		136.974	0		138.891	0
262.151	0		158.086	0		171.815	0		188.327	0		136.976	0		138.892	0
268.526	0		158.088	0.806		171.817	0		188.329	0		137.655	0		138.894	0
268.53	0		158.09	1.862		173.223	0		188.332	0.181		137.656	0		138.895	0
268.534	0		158.092	2.688		173.225	0		188.334	0.272		137.658	0		138.897	0.0366
268.538	0		158.094	2.822		173.227	0		188.337	0.303		137.66	0		138.898	0.0844
268.543	2.357		158.096	2.179		173.23	0		188.339	0.266		137.661	0.235		138.9	0.1178
268.547	5.857		158.098	1.177		173.232	1.235		188.341	0.176		137.663	0.538		138.901	0.1118
268.551	7.956		158.1	0.228		173.234	2.063		188.344	0.013		137.664	0.752		138.903	0.0709
268.555	7.335		158.101	0		173.236	2.365		188.346	0		137.666	0.728		138.905	0.0097
268.559	4.464		158.103	0		173.238	1.955		188.349	0		137.667	0.479		138.906	0
268.563	1.215		158.105	0		173.24	1.1		188.351	0		137.669	0.11		138.908	0
268.568	0		158.107	0		173.243	0.056		188.354	0		137.67	0		138.909	0
268.572	0		169.267	0		173.245	0		192.375	0		137.672	0		138.911	0
268.576	0		169.269	0		173.247	0		192.377	0		137.673	0		140.548	0
268.58	0		169.271	0		173.249	0		192.38	0		137.675	0		140.55	0
314.116	0		169.274	0		173.251	0		192.382	0		143.108	0		140.551	0
314.121	0		169.276	1.169		173.754	0		192.385	0.106		143.11	0		140.553	0
314.127	0		169.278	2.021		173.756	0		192.387	0.237		143.111	0		140.554	0.0521
314.132	0		169.28	2.327		173.759	0		192.39	0.31		143.113	0		140.556	0.097
314.137	3.889		169.282	2.013		173.761	0		192.392	0.269		143.114	0.302		140.558	0.1189
314.143	6.931		169.284	1.25		173.763	1.188		192.395	0.147		143.116	0.579		140.559	0.1001
314.148	7.607		169.286	0.262		173.765	2.167		192.398	0.008		143.118	0.682		140.561	0.0523
314.153	6.727		169.288	0		173.767	2.547		192.4	0		143.119	0.553		140.562	0.0049
314.158	4.729		169.29	0		173.769	2.023		192.403	0		143.121	0.281		140.564	0
314.164	1.481		169.292	0		173.772	1.021		192.405	0		143.123	0.053		140.565	0
314.169	0		169.294	0		173.774	0.049		192.408	0		143.124	0		140.567	0
314.174	0		173.115	0		173.776	0		199.088	0		143.126	0		140.569	0
314.18	0		173.117	0		173.778	0		199.091	0		143.127	0		141.969	0
314.185	0		173.119	0		173.78	0		199.094	0		143.129	0		141.97	0
333.119	0		173.121	0		173.782	0		199.096	0		143.698	0		141.972	0
333.125	0		173.123	1.229		174.072	0		199.099	0.17		143.699	0		141.973	0
333.131	0		173.126	2.552		174.074	0		199.101	0.924		143.701	0		141.975	0.0483
333.137	0		173.128	3.338		174.076	0		199.104	2.247		143.703	0		141.977	0.0985
333.142	3.327		173.13	3.134		174.078	0		199.107	3.628		143.704	0.248		141.978	0.1267
333.148	8.278		173.132	2.093		174.081	0.551		199.109	3.903		143.706	0.49		141.98	0.1137
333.154	11.019		173.134	0.951		174.083	4.041		199.112	2.691		143.708	0.639		141.981	0.07
333.16	9.533		173.136	0.157		174.085	7.813		199.115	1.119		143.709	0.637		141.983	0.0079
333.166	5.289		173.139	0		174.087	9.573		199.118	0.333		143.711	0.486		141.985	0
333.171	1.329		173.141	0		174.089	7.924		199.12	0		143.712	0.054		141.986	0
333.177	0		173.143	0		174.091	4.215		199.123	0		143.714	0		141.988	0
333.183	0		173.145	0		174.094	0.309		199.125	0		143.716	0		141.989	0
333.189	0		176.377	0		174.096	0		199.128	0		143.717	0		149.97	0
333.194	0		176.38	0		174.098	0		202.058	0		143.719	0		149.971	0
343.531	0		176.382	0		174.1	0		202.06	0		145.674	0		149.973	0
343.537	0		176.384	0		174.102	0		202.063	0		145.675	0		149.975	0
343.543	0		176.386	0.713		175.105	0		202.066	0		145.677	0		149.977	0.0496
343.549	0		176.388	1.46		175.107	0		202.068	0.005		145.679	0		149.978	0.0951
343.555	2.652		176.391	1.88		175.109	0		202.071	0.21		145.68	0.205		149.98	0.1167
343.561	5.783		176.393	1.739		175.111	0		202.074	1.42		145.682	0.544		149.982	0.1019
343.567	7.454		176.395	1.12		175.114	0.921		202.077	4.471		145.684	0.839		149.984	0.0629
343.573	6.96		176.397	0.183		175.116	3.811		202.079	8.085		145.685	0.89		149.985	0.0048
343.579	4.61		176.4	0		175.118	5.713		202.082	10.601		145.687	0.666		149.987	0
343.585	1.374		176.402	0		175.12	5.816		202.085	8.981		145.689	0.34		149.989	0
343.591	0		176.404	0		175.122	4.142		202.088	5.355		145.69	0.06		149.99	0
343.597	0		176.406	0		175.125	1.932		202.09	2.294		145.692	0		149.992	0
343.603	0		181.142	0		175.127	0.143		202.093	0.731		145.694	0		156.088	0
343.609	0		181.145	0		175.129	0		202.096	0.34		145.696	0		156.09	0
346.265	0		181.147	0		175.131	0		202.098	0.314		145.697	0		156.092	0
346.271	0		181.149	0		175.133	0		202.101	0.147		146.03	0		156.094	0
346.277	0		181.152	0.936		175.136	0		202.104	0.011		146.031	0		156.095	0.0196
346.283	0		181.154	1.717		196.062	0		202.107	0		146.033	0		156.097	0.4815
346.289	2.565		181.156	2.032		196.064	0		202.109	0		146.035	0		156.099	1.1538
346.296	6.12		181.159	1.753		196.067	0		202.112	0		146.036	0.202		156.101	1.8913
346.302	8.221		181.161	1.066		196.069	0		202.115	0		146.038	0.449		156.103	2.0567
346.308	7.576		181.163	0.181		196.072	1.116		245.482	0		146.04	0.587		156.105	1.5154
346.314	4.734		181.166	0		196.075	1.862		245.486	0		146.041	0.525		156.106	0.7982
346.32	1.16		181.168	0		196.077	2.294		245.489	0		146.043	0.317		156.108	0.182
346.326	0		181.17	0		196.08	2.091		245.493	0		146.045	0.056		156.11	0.0049
346.332	0		181.173	0		196.082	1.326		245.497	0.014		146.046	0		156.112	0
346.338	0		186.072	0		196.085	0		245.5	0.159		146.048	0		156.114	0
346.344	0		186.074	0		196.088	0		245.504	0.255		146.05	0		156.116	0
355.085	0		186.077	0		196.09	0		245.508	0.296		146.051	0		156.118	0
355.091	0		186.079	0		196.093	0		245.511	0.259		146.488	0		157.086	0
355.097	0		186.082	2.403		199.043	0		245.515	0.156		146.489	0		157.088	0
355.104	0		186.084	5.512		199.046	0		245.519	0		146.491	0		157.09	0
355.11	2.883		186.086	7.999		199.048	0		245.522	0		146.493	0		157.092	0
355.116	5.981		186.089	8.241		199.051	0		245.526	0		146.494	0.357		157.094	0.0797
355.123	7.444		186.091	6.057		199.054	0.009		245.53	0		146.496	0.575		157.095	0.1521
355.129	6.896		186.094	3.069		199.056	0.756		271.792	0		146.498	0.62		157.097	0.2015
355.135	4.749		186.096	1.071		199.059	1.761		271.797	0		146.5	0.517		157.099	0.195
355.142	1.427		186.098	0.156		199.062	2.419		271.801	0		146.501	0.32		157.101	0.1367
355.148	0		186.101	0		199.064	2.218		271.805	0		146.503	0.061		157.103	0.0641
355.154	0		186.103	0		199.067	1.343		271.809	0.024		146.505	0		157.105	0.0035
355.161	0		186.106	0		199.07	0		271.814	0.168		146.506	0		157.107	0
355.167	0		186.108	0		199.072	0		271.818	0.266		146.508	0		157.108	0
357.477	0		199.857	0		199.075	0		271.822	0.298		146.51	0		157.11	0
357.483	0		199.86	0		199.078	0		271.826	0.236		152.296	0		157.112	0
357.49	0		199.863	0		200.113	0		271.831	0.117		152.298	0		161.405	0
357.496	0		199.866	0		200.116	0		271.835	0		152.299	0		161.407	0
357.502	3.069		199.868	1.067		200.118	0		271.839	0		152.301	0		161.409	0
357.509	6.602		199.871	1.838		200.121	0		271.843	0		152.303	0.271		161.411	0
357.515	8.508		199.874	2.231		200.124	0.02		271.848	0		152.305	0.542		161.413	0.064
357.522	7.922		199.876	2.158		200.126	1.193		279.337	0		152.306	0.695		161.415	0.1041
357.528	5.194		199.879	1.64		200.129	2.086		279.342	0		152.308	0.646		161.417	0.1187
357.534	1.502		199.882	0.281		200.132	2.508		279.346	0		152.31	0.421		161.419	0.0986
357.541	0		199.884	0		200.134	2.154		279.351	0		152.312	0.07		161.421	0.057
357.547	0		199.887	0		200.137	1.239		279.355	0.032		152.314	0		161.423	0.0003
357.554	0		199.89	0		200.14	0.024		279.36	0.208		152.315	0		161.425	0
357.56	0		199.892	0		200.142	0		279.364	0.328		152.317	0		161.427	0
427.97	0		204.166	0		200.145	0		279.368	0.359		152.319	0		161.428	0
427.978	0		204.169	0		200.148	0		279.373	0.277		154.303	0		161.43	0
427.986	0		204.172	0		200.15	0		279.377	0.13		154.305	0		167.091	0
427.995	0		204.174	0		202.063	0		279.382	0		154.307	0		167.093	0
428.003	2.824		204.177	0.801		202.066	0		279.386	0		154.309	0		167.095	0
428.012	6.465		204.18	1.609		202.069	0		279.391	0		154.31	0.213		167.097	0
428.02	8.747		204.183	2.039		202.071	0		279.395	0		154.312	0.461		167.099	0.0769
428.029	8.354		204.185	1.838		202.074	0.087		281.091	0		154.314	0.594		167.101	0.17
428.037	5.645		204.188	1.141		202.077	3.321		281.095	0		154.316	0.531		167.103	0.2441
428.045	1.374		204.191	0.312		202.079	5.953		281.099	0		154.318	0.326		167.105	0.2422
428.054	0		204.194	0		202.082	7.111		281.104	0		154.32	0.102		167.107	0.1637
428.062	0		204.196	0		202.085	5.926		281.108	0.064		154.321	0		167.109	0.0716
428.07	0		204.199	0		202.088	3.3		281.113	0.477		154.323	0		167.111	0
428.079	0		204.202	0		202.09	0.315		281.117	1.125		154.325	0		167.113	0
434.347	0		217.073	0		202.093	0		281.122	1.631		154.327	0		167.115	0
434.356	0		217.076	0		202.096	0		281.126	1.659		156.093	0		167.118	0
434.365	0		217.079	0		202.099	0		281.131	1.172		156.095	0		169.109	0
434.373	0		217.082	0		202.101	0		281.135	0.5		156.097	0		169.111	0
434.382	2.864		217.085	0.396		229.806	0		281.14	0		156.099	0		169.113	0
434.39	6.13		217.088	3.096		229.81	0		281.144	0		156.101	0.249		169.115	0
434.399	7.887		217.091	11.061		229.813	0		281.149	0		156.102	0.502		169.117	0.0025
434.407	7.227		217.094	20.651		229.816	0		281.153	0		156.104	0.615		169.119	0.1123
434.416	4.606		217.097	27.242		229.82	0.104		282.081	0		156.106	0.547		169.121	0.8275
434.425	1.12		217.1	22.654		229.823	1.156		282.086	0		156.108	0.359		169.123	1.0678
434.433	0		217.103	13.573		229.826	1.859		282.09	0		156.11	0.06		169.125	3.4355
434.442	0		217.106	5.047		229.83	2.114		282.095	0		156.112	0		169.127	15.2771
434.45	0		217.109	1.068		229.833	1.779		282.099	0.033		156.114	0		169.13	45.3982
434.459	0		217.112	0.073		229.836	1.03		282.104	0.203		156.115	0		169.132	77.7771
468.2	0		217.115	0		229.839	0		282.108	0.301		156.117	0		169.134	100
468.21	0		217.118	0		229.843	0		282.113	0.322		161.271	0		169.136	78.69
468.219	0		217.121	0		229.846	0		282.117	0.249		161.273	0		169.138	46.0988
468.229	0		217.124	0		229.849	0		282.122	0.122		161.275	0		169.14	16.4779
468.239	3.183		219.672	0		253.094	0		282.126	0		161.276	0		169.142	4.9395
468.248	6.689		219.675	0		253.098	0		282.131	0		161.279	0.314		169.144	1.8484
468.258	8.456		219.678	0		253.102	0		282.135	0		161.28	0.585		169.146	1.1834
468.267	7.428		219.681	0		253.106	0		282.139	0		161.282	0.694		169.148	0.2171
468.277	4.242		219.684	0.869		253.109	0.206		293.766	0		161.284	0.603		169.15	0.0051
468.287	0.864		219.687	1.693		253.113	1.387		293.771	0		161.286	0.374		169.152	0
468.296	0		219.69	2.255		253.117	2.05		293.776	0		161.288	0.078		169.155	0
468.306	0		219.693	2.277		253.121	2.196		293.78	0		161.29	0		169.157	0
468.316	0		219.696	1.761		253.125	1.732		293.785	0.032		161.292	0		169.159	0
468.325	0		219.699	1.02		253.129	0.91		293.79	0.175		161.294	0		170.119	0
482.02	0		219.702	0.115		253.132	0		293.795	0.262		161.296	0		170.121	0
482.03	0		219.706	0		253.136	0		293.8	0.32		164.95	0		170.123	0
482.04	0		219.709	0		253.14	0		293.804	0.324		164.952	0		170.125	0
482.05	0		219.712	0		253.144	0		293.809	0.264		164.954	0		170.127	0.0233
482.06	2.857		219.715	0		286.565	0		293.814	0.145		164.956	0		170.129	0.3507
482.07	6.538		227.367	0		286.57	0		293.819	0		164.958	0.364		170.131	1.5054
482.08	8.537		227.37	0		286.575	0		293.823	0		164.96	0.63		170.133	3.6954
482.09	7.612		227.373	0		286.579	0		293.828	0		164.962	0.709		170.135	6.1246
482.1	4.653		227.376	0		286.584	0.264		293.833	0		164.964	0.606		170.137	7.1655
482.111	0.967		227.38	1.022		286.588	1.348		294.144	0		164.966	0.384		170.14	5.3159
482.12	0		227.383	1.796		286.593	2.192		294.149	0		164.968	0.076		170.142	2.9431
482.131	0		227.386	2.144		286.598	2.328		294.153	0		164.97	0		170.144	0.9361
482.141	0		227.389	1.885		286.602	1.663		294.158	0		164.972	0		170.146	0.1897
482.151	0		227.393	1.182		286.607	0.682		294.163	0.058		164.974	0		170.148	0.0075
504.393	0		227.396	0.127		286.611	0		294.168	0.452		164.976	0		170.15	0
504.404	0		227.399	0		286.616	0		294.173	1.303		169.114	0		170.152	0
504.415	0		227.403	0		286.62	0		294.177	2.339		169.117	0		170.154	0
504.425	0		227.406	0		286.625	0		294.182	3.105		169.119	0		170.156	0
504.436	2.96		227.409	0		301.883	0		294.187	2.418		169.121	0		171.574	0
504.447	6.447		234.098	0		301.888	0		294.192	1.382		169.123	0.391		171.576	0
504.458	8.75		234.101	0		301.893	0		294.196	0.519		169.125	2.711		171.578	0
504.468	8.637		234.105	0		301.898	0		294.201	0.151		169.127	12.667		171.58	0
504.479	6.133		234.108	0		301.903	0.204		294.206	0		169.129	40.852		171.582	0.0006
504.49	1.295		234.112	0.464		301.908	1.073		294.211	0		169.131	74.186		171.584	0.0671
504.501	0		234.115	2.569		301.913	2.09		294.216	0		169.133	100		171.587	0.1086
504.511	0		234.119	5.498		301.918	2.435		294.22	0		169.135	84.679		171.589	0.1232
504.522	0		234.122	7.65		301.923	1.837		299.101	0		169.137	52.618		171.591	0.1041
504.533	0		234.125	7.487		301.928	0.781		299.106	0		169.14	20.726		171.593	0.065
508.512	0		234.129	5.155		301.933	0		299.111	0		169.142	5.753		171.595	0.0012
508.523	0		234.132	2.376		301.938	0		299.116	0		169.144	1.273		171.597	0
508.534	0		234.136	0.23		301.943	0		299.121	0.128		169.146	0.164		171.599	0
508.545	0		234.139	0		301.948	0		299.125	0.72		169.148	0		171.602	0
508.556	4.323		234.142	0		312.143	0		299.13	1.223		169.15	0		171.604	0
508.567	8.234		234.146	0		312.148	0		299.135	1.423		169.152	0		174.05	0
508.577	9.79		234.149	0		312.154	0		299.14	1.167		169.154	0		174.052	0
508.588	8.581		245.066	0		312.159	0		299.145	0.622		170.123	0		174.054	0
508.599	5.478		245.07	0		312.164	0.405		299.15	0.164		170.125	0		174.056	0
508.61	1.155		245.073	0		312.169	1.719		299.155	0		170.127	0		174.059	0.0607
508.621	0		245.077	0		312.175	2.684		299.16	0		170.129	0		174.061	0.0998
508.632	0		245.081	1.724		312.18	2.897		299.165	0		170.131	0.315		174.063	0.1133
508.643	0		245.084	7.125		312.185	2.23		299.17	0		170.133	1.269		174.065	0.0954
508.654	0		245.088	14.425		312.19	1.053		312.153	0		170.135	2.257		174.067	0.0605
587.161	0		245.092	19.838		312.195	0		312.159	0		170.137	2.716		174.069	0.0035
587.175	0		245.095	16.196		312.201	0		312.164	0		170.139	2.332		174.072	0
587.188	0		245.099	9.159		312.206	0		312.169	0		170.141	1.382		174.074	0
587.202	0		245.103	3.402		312.211	0		312.174	0.131		170.143	0.261		174.076	0
587.215	3.324		245.106	0.656		314.59	0		312.18	0.706		170.146	0		174.078	0
587.229	6.878		245.11	0.038		314.595	0		312.185	1.423		170.148	0		174.705	0
587.242	8.751		245.113	0		314.601	0		312.19	2.035		170.15	0		174.707	0
587.256	7.926		245.117	0		314.606	0		312.195	2.041		170.152	0		174.709	0
587.269	5.127		245.121	0		314.611	0.495		312.2	1.339		171.954	0		174.712	0
587.283	0.909		245.125	0		314.616	1.927		312.206	0.671		171.956	0		174.714	0.0728
587.296	0		253.067	0		314.622	2.589		312.211	0.155		171.958	0		174.716	0.1162
587.31	0		253.07	0		314.627	2.415		312.216	0		171.96	0		174.718	0.1284
587.323	0		253.074	0		314.632	1.551		312.221	0		171.962	0.331		174.72	0.099
587.337	0		253.078	0		314.638	0.591		312.227	0		171.964	0.568		174.723	0.0483
608.255	0		253.082	1.045		314.643	0		312.232	0		171.966	0.644		174.725	0
608.269	0		253.086	3.41		314.648	0		322.144	0		171.969	0.551		174.727	0
608.283	0		253.089	5.364		314.654	0		322.149	0		171.971	0.351		174.729	0
608.297	0		253.093	5.879		314.659	0		322.155	0		171.973	0.069		174.731	0
608.311	4.38		253.097	4.63		333.238	0		322.16	0		171.975	0		183.091	0
608.326	7.838		253.101	2.524		333.244	0		322.166	0.352		171.977	0		183.094	0
608.34	9.517		253.105	0.148		333.25	0		322.171	1.928		171.979	0		183.096	0
608.354	8.73		253.109	0		333.256	0		322.177	4.57		171.981	0		183.099	0
608.368	5.81		253.112	0		333.262	0.606		322.182	7.117		175.104	0		183.101	0.0037
608.383	0.989		253.116	0		333.267	2.069		322.188	7.72		175.106	0		183.103	0.2922
608.397	0		253.12	0		333.273	2.576		322.193	5.623		175.108	0		183.106	1.3727
608.411	0		254.128	0		333.279	2.474		322.199	2.933		175.111	0		183.108	4.5535
608.425	0		254.132	0		333.285	1.858		322.204	1.013		175.113	0.734		183.11	8.4507
608.439	0		254.135	0		333.29	0.901		322.21	0.257		175.115	1.657		183.113	11.7024
630.175	0		254.139	0		333.296	0		322.215	0		175.117	2.403		183.115	10.126
630.19	0		254.143	1.002		333.302	0		322.221	0		175.119	2.539		183.117	6.1586
630.205	0		254.147	1.749		333.308	0		322.226	0		175.122	1.957		183.12	2.4835
630.22	0		254.151	2.078		333.313	0		322.231	0		175.124	0.932		183.122	0.6348
630.235	5.072		254.155	1.779		340.546	0		349.172	0		175.126	0.143		183.124	0.1254
630.25	8.739		254.159	1.03		340.553	0		349.178	0		175.128	0		183.127	0.0401
630.265	9.649		254.162	0.117		340.558	0		349.184	0		175.131	0		183.129	0
630.28	7.823		254.166	0		340.564	0		349.19	0		175.133	0		183.131	0
630.295	4.641		254.17	0		340.57	0.305		349.197	0.052		175.135	0		183.134	0
630.31	0.729		254.174	0		340.576	1.264		349.203	0.205		177.606	0		183.136	0
630.325	0		254.178	0		340.582	2.173		349.209	0.3		177.608	0		184.097	0
630.34	0		255.083	0		340.588	2.471		349.215	0.326		177.61	0		184.099	0
630.355	0		255.087	0		340.594	1.899		349.221	0.262		177.612	0		184.101	0
630.37	0		255.091	0		340.6	0.803		349.228	0.127		177.614	0.313		184.104	0
707.562	0		255.095	0		340.606	0		349.234	0		177.617	0.532		184.106	0.0008
707.58	0		255.099	1.594		340.612	0		349.24	0		177.619	0.647		184.108	0.0432
707.598	0		255.103	3.34		340.618	0		349.246	0		177.621	0.625		184.111	0.1336
707.616	0		255.107	4.577		340.624	0		349.252	0		177.624	0.467		184.113	0.3062
707.634	3.49		255.111	4.34		355.121	0		355.12	0		177.626	0.089		184.116	0.3811
707.651	6.681		255.114	2.783		355.127	0		355.127	0		177.628	0		184.118	0.3427
707.669	8.289		255.118	1.112		355.133	0		355.133	0		177.63	0		184.12	0.215
707.687	7.59		255.122	0.128		355.14	0		355.139	0		177.632	0		184.123	0.0873
707.705	5.182		255.126	0		355.146	0.58		355.146	0.075		177.635	0		184.125	0
707.723	0.698		255.13	0		355.152	1.97		355.152	0.281		183.096	0		184.127	0
707.741	0		255.134	0		355.159	2.767		355.158	0.389		183.098	0		184.13	0
707.759	0		255.138	0		355.165	2.772		355.165	0.39		183.1	0		184.132	0
707.776	0		262.084	0		355.171	1.984		355.171	0.291		183.103	0		185.108	0
707.794	0		262.088	0		355.178	0.843		355.177	0.134		183.105	0.737		185.11	0
800.261	0		262.092	0		355.184	0		355.184	0		183.107	3.038		185.113	0
800.282	0		262.096	0		355.19	0		355.19	0		183.11	6.163		185.115	0
800.304	0		262.1	1.697		355.197	0		355.197	0		183.112	8.813		185.117	0.0589
800.325	0		262.104	7.165		355.203	0		355.203	0		183.114	8.19		185.12	0.5994
800.346	3.347		262.108	27.039		444.498	0		365.102	0		183.117	5.296		185.122	2.0351
800.368	6.854		262.112	58.801		444.507	0		365.108	0		183.119	2.144		185.125	3.8531
800.389	8.862		262.116	93.806		444.515	0		365.115	0		183.122	0.373		185.127	5.3007
800.411	7.907		262.12	98.706		444.524	0		365.122	0		183.124	0.031		185.129	4.5862
800.433	4.635		262.124	67.151		444.533	0.514		365.128	0.053		183.126	0		185.132	2.7543
800.454	0.474		262.128	33.844		444.542	1.515		365.135	0.226		183.129	0		185.134	1.0951
800.475	0		262.132	10.01		444.551	2.32		365.142	0.4		183.131	0		185.137	0.2885
800.497	0		262.136	2.506		444.56	2.589		365.148	0.466		183.133	0		185.139	0.0223
800.518	0		262.14	0.107		444.569	2.082		365.155	0.375		184.276	0		185.141	0
800.54	0		262.144	0		444.578	0.829		365.161	0.173		184.279	0		185.144	0
855.325	0		262.148	0		444.587	0		365.168	0		184.281	0		185.146	0
855.349	0		262.152	0		444.595	0		365.175	0		184.284	0		185.149	0
855.372	0		262.156	0		444.604	0		365.181	0		184.286	0.266		185.151	0
855.396	0		263.093	0		444.613	0		365.188	0		184.288	0.521		185.153	0
855.42	3.493		263.097	0		461.966	0		382.119	0		184.291	0.633		185.156	0
855.443	7.371		263.101	0		461.976	0		382.126	0		184.293	0.545		185.158	0.0076
855.467	9.87		263.105	0		461.985	0		382.134	0		184.295	0.323		185.16	0.3811
855.491	9.115		263.109	0.792		461.995	0		382.141	0		184.298	0.057		185.163	0.6424
855.515	5.623		263.113	3.016		462.004	0.499		382.148	0.103		184.3	0		185.165	0.7468
855.538	0.498		263.117	5.403		462.014	1.483		382.155	0.615		184.303	0		185.168	0.6278
855.562	0		263.121	6.631		462.023	2.27		382.162	1.578		184.305	0		185.17	0.371
855.586	0		263.125	5.824		462.032	2.463		382.169	2.387		184.307	0		185.172	0.0495
855.61	0		263.129	3.565		462.042	1.963		382.176	2.377		185.78	0		185.175	0
855.633	0		263.134	1.012		462.051	0.782		382.183	1.536		185.783	0		185.177	0
896.907	0		263.137	0.044		462.061	0		382.19	0.627		185.785	0		185.179	0
896.933	0		263.142	0		462.07	0		382.197	0.144		185.788	0		185.182	0
896.958	0		263.146	0		462.079	0		382.204	0		185.79	0.234		197.099	0
896.984	0		263.15	0		462.089	0		382.211	0		185.793	0.499		197.102	0
897.009	3.854		263.154	0		464.539	0		382.219	0		185.795	0.653		197.105	0
897.035	6.872		268.185	0		464.549	0		382.226	0		185.797	0.595		197.107	0
897.06	9.122		268.189	0		464.558	0		383.106	0		185.8	0.365		197.11	0.0053
897.086	9.54		268.194	0		464.568	0		383.113	0		185.802	0.075		197.112	0.1213
897.111	7.639		268.198	0		464.577	0.6		383.12	0		185.805	0		197.115	0.4959
897.137	4.262		268.202	3.568		464.587	1.68		383.127	0		185.807	0		197.118	1.1836
897.162	0.328		268.206	7.243		464.596	2.391		383.135	0.186		185.809	0		197.12	5.2726
897.188	0		268.21	9.466		464.606	2.392		383.142	0.727		185.812	0		197.123	16.729
897.213	0		268.214	8.627		464.615	1.683		383.149	1.284		188.101	0		197.125	31.0066
897.239	0		268.219	5.491		464.625	0.591		383.156	1.602		188.103	0		197.128	43.0588
897.264	0		268.223	1.62		464.634	0		383.163	1.449		188.106	0		197.131	37.8542
946.302	0		268.227	0.098		464.644	0		383.17	0.937		188.108	0		197.133	23.0537
946.329	0		268.231	0		464.653	0		383.177	0.354		188.111	0.247		197.136	9.8409
946.357	0		268.235	0		464.663	0		383.184	0		188.113	0.491		197.139	2.8831
946.384	0		268.239	0		486.191	0		383.192	0		188.115	0.615		197.141	1.0932
946.412	2.153		268.244	0		486.201	0		383.199	0		188.118	0.551		197.144	0.7272
946.44	18.84		304.093	0		486.211	0		383.206	0		188.12	0.342		197.147	0.2213
946.467	33.95		304.098	0		486.221	0		400.127	0		188.123	0.059		197.149	0.0306
946.495	41.21		304.103	0		486.231	0.641		400.135	0		188.125	0		197.152	0
946.523	35.603		304.108	0		486.242	1.622		400.142	0		188.128	0		197.154	0
946.55	21.358		304.113	0.011		486.252	2.167		400.15	0		188.13	0		197.157	0
946.578	4.877		304.118	0.792		486.262	2.139		400.157	0.183		188.133	0		197.16	0
946.605	0.266		304.123	1.752		486.272	1.585		400.165	0.769		188.191	0		198.108	0
946.633	0		304.128	2.288		486.282	0.581		400.173	1.571		188.194	0		198.111	0
946.661	0		304.133	2.009		486.293	0		400.18	2.235		188.196	0		198.114	0
946.688	0		304.138	1.142		486.303	0		400.188	2.142		188.199	0		198.116	0
946.716	0		304.143	0		486.313	0		400.195	1.31		188.201	0.28		198.119	0.004
955.508	0		304.148	0		486.323	0		400.203	0.564		188.204	0.545		198.122	0.1151
955.536	0		304.153	0		501.215	0		400.21	0.153		188.206	0.662		198.124	0.5724
955.564	0		304.158	0		501.225	0		400.218	0		188.208	0.57		198.127	1.6493
955.592	0		333.104	0		501.236	0		400.226	0		188.211	0.337		198.13	2.9582
955.62	4.137		333.11	0		501.247	0		400.233	0		188.213	0.101		198.132	3.7432
955.648	7.678		333.116	0		501.257	1.111		400.241	0		188.216	0		198.135	2.9089
955.676	9.313		333.122	0		501.268	2.525		431.211	0		188.218	0		198.137	1.6787
955.704	8.127		333.127	0.082		501.279	3.057		431.219	0		188.221	0		198.14	0.6078
955.732	5.019		333.133	0.943		501.289	2.751		431.227	0		188.223	0		198.143	0.1086
955.76	0.325		333.139	4.161		501.3	1.804		431.236	0		189.858	0		198.145	0
955.788	0		333.145	11.65		501.31	0.583		431.244	0.101		189.86	0		198.148	0
955.817	0		333.15	20.817		501.321	0		431.253	0.273		189.863	0		198.151	0
955.845	0		333.156	25.292		501.332	0		431.261	0.324		189.865	0		198.153	0
955.873	0		333.162	18.752		501.342	0		431.27	0.301		189.868	0.251		198.737	0
961.476	0		333.168	9.747		501.353	0		431.278	0.214		189.87	0.527		198.739	0
961.504	0		333.173	2.969		516.188	0		431.287	0.08		189.873	0.672		198.742	0
961.532	0		333.179	0.634		516.2	0		431.295	0		189.875	0.606		198.745	0
961.561	0		333.185	0		516.211	0		431.304	0		189.878	0.386		198.747	0.0027
961.589	2.624		333.191	0		516.222	0		431.312	0		189.88	0.064		198.75	0.0613
961.617	6.555		333.197	0		516.233	1.015		431.321	0		189.883	0		198.753	0.1039
961.645	9.435		333.202	0		516.244	2.334		435.205	0		189.885	0		198.755	0.1164
961.674	9.213		337.031	0		516.255	2.837		435.213	0		189.888	0		198.758	0.0866
961.702	6.175		337.037	0		516.266	2.5		435.222	0		189.89	0		198.761	0.0372
961.73	0.401		337.043	0		516.278	1.592		435.231	0		192.01	0		198.763	0
961.759	0		337.049	0		516.289	0.492		435.239	0.206		192.013	0		198.766	0
961.787	0		337.055	0.093		516.3	0		435.248	1.024		192.015	0		198.769	0
961.815	0		337.061	1.509		516.311	0		435.256	2.374		192.018	0		198.771	0
961.843	0		337.067	2.28		516.322	0		435.265	3.683		192.02	0.237		200.121	0
1059.38	0		337.072	2.473		516.333	0		435.274	3.922		192.023	0.499		200.123	0
1059.41	0		337.078	1.957		542.016	0		435.282	2.817		192.025	0.637		200.126	0
1059.44	0		337.084	1.058		542.028	0		435.291	1.383		192.028	0.546		200.129	0
1059.47	0		337.09	0		542.04	0		435.299	0.389		192.03	0.292		200.131	0.0046
1059.51	3.745		337.096	0		542.052	0		435.308	0.045		192.033	0.041		200.134	0.0691
1059.54	7.939		337.102	0		542.064	1.129		435.317	0		192.035	0		200.137	0.1153
1059.57	10.787		337.108	0		542.076	2.346		435.325	0		192.038	0		200.139	0.1376
1059.6	10.387		339.599	0		542.088	2.705		435.334	0		192.04	0		200.142	0.1208
1059.64	7.084		339.605	0		542.1	2.332		435.342	0		192.043	0		200.145	0.0703
1059.67	0.304		339.611	0		542.112	1.459		444.506	0		193.986	0		200.148	0
1059.7	0		339.617	0		542.124	0.424		444.515	0		193.989	0		200.15	0
1059.73	0		339.623	0.053		542.136	0		444.524	0		193.991	0		200.153	0
1059.77	0		339.629	0.989		542.148	0		444.533	0		193.994	0		200.155	0
1059.8	0		339.635	1.93		542.16	0		444.542	0.064		193.996	0.23		201.091	0
1071.71	0		339.641	2.46		542.172	0		444.55	0.198		193.999	0.491		201.094	0
1071.75	0		339.647	2.188		543.937	0		444.559	0.294		194.002	0.698		201.096	0
1071.78	0		339.652	1.285		543.949	0		444.568	0.323		194.004	0.748		201.099	0
1071.82	0		339.658	0		543.961	0		444.577	0.265		194.007	0.616		201.102	0.0101
1071.85	5.1		339.664	0		543.973	0		444.586	0.118		194.009	0.378		201.104	0.1433
1071.88	7.85		339.67	0		543.985	0.782		444.595	0		194.012	0.059		201.107	0.2674
1071.91	8.878		339.676	0		543.997	1.836		444.604	0		194.014	0		201.11	0.4879
1071.95	7.556		358.984	0		544.009	2.397		444.613	0		194.017	0		201.113	1.3804
1071.98	4.52		358.991	0		544.021	2.313		444.622	0		194.02	0		201.115	5.5176
1072.01	0.179		358.997	0		544.033	1.69		477.185	0		194.022	0		201.118	16.3453
1072.05	0		359.004	0		544.045	0.549		477.195	0		197.107	0		201.121	28.7485
1072.08	0		359.01	0.112		544.057	0		477.205	0		197.109	0		201.123	37.9775
1072.11	0		359.017	1.319		544.069	0		477.215	0		197.112	0		201.126	31.4177
1072.15	0		359.023	1.911		544.081	0		477.225	0.057		197.114	0		201.129	18.5988
1146.36	0		359.029	2.063		544.093	0		477.235	0.194		197.117	0.473		201.131	7.2488
1146.39	0		359.036	1.707		550.714	0		477.245	0.317		197.12	3.382		201.134	2.0285
1146.43	0		359.042	1.011		550.726	0		477.255	0.336		197.122	12.683		201.137	0.6865
1146.47	0		359.049	0		550.739	0		477.264	0.235		197.125	25.686		201.14	0.319
1146.5	3.991		359.055	0		550.751	0		477.274	0.082		197.128	38.331		201.142	0.0815
1146.54	8.557		359.062	0		550.763	1.162		477.284	0		197.13	36.699		201.145	0
1146.58	11.849		359.068	0		550.775	2.266		477.294	0		197.133	24.303		201.148	0
1146.61	11.724		360.11	0		550.788	2.625		477.304	0		197.136	11.165		201.15	0
1146.65	8.451		360.116	0		550.8	2.47		477.314	0		197.138	3.534		201.153	0
1146.69	4.336		360.123	0		550.812	1.79		478.166	0		197.141	0.403		202.104	0
1146.72	0.117		360.129	0		550.824	0.566		478.176	0		197.143	0.006		202.106	0
1146.76	0		360.135	0.089		550.837	0		478.186	0		197.146	0		202.109	0
1146.8	0		360.142	1.075		550.849	0		478.195	0		197.149	0		202.112	0
1146.83	0		360.149	1.93		550.861	0		478.205	0.065		197.151	0		202.114	0.0142
1146.87	0		360.155	2.368		550.874	0		478.215	0.222		197.154	0		202.117	0.2189
1183.15	0		360.161	2.107		569.213	0		478.225	0.372		198.116	0		202.12	0.6568
1183.19	0		360.168	1.285		569.226	0		478.235	0.417		198.119	0		202.123	1.3794
1183.23	0		360.174	0		569.239	0		478.245	0.331		198.121	0		202.125	2.2227
1183.27	0		360.181	0		569.252	0		478.255	0.132		198.124	0		202.128	2.2231
1183.31	4.855		360.187	0		569.265	0.837		478.265	0		198.126	0.315		202.131	1.4002
1183.35	8.239		360.194	0		569.278	1.96		478.275	0		198.129	0.629		202.134	0.6208
1183.38	9.257		375.109	0		569.29	2.61		478.285	0		198.132	0.815		202.136	0.1443
1183.42	7.206		375.116	0		569.303	2.475		478.295	0		198.134	0.774		202.139	0
1183.46	3.604		375.123	0		569.316	1.631		479.159	0		198.137	0.543		202.142	0
1183.5	0.073		375.129	0		569.329	0.458		479.169	0		198.14	0.062		202.144	0
1183.54	0		375.136	0.136		569.342	0		479.179	0		198.142	0		202.147	0
1183.58	0		375.143	1.566		569.355	0		479.189	0		198.145	0		202.858	0
1183.62	0		375.15	4.046		569.368	0		479.199	0.085		198.148	0		202.861	0
1183.65	0		375.157	7.682		569.381	0		479.209	0.225		198.15	0		202.863	0
1217.39	0		375.164	9.992		581.851	0		479.219	0.3		200.882	0		202.866	0
1217.43	0		375.171	8.522		581.865	0		479.229	0.302		200.885	0		202.869	0.005
1217.47	0		375.178	4.719		581.878	0		479.239	0.222		200.888	0		202.872	0.0749
1217.51	0		375.185	1.947		581.891	0		479.249	0.084		200.89	0		202.874	0.1137
1217.55	4.419		375.191	0		581.904	0.87		479.259	0		200.893	0.342		202.877	0.1191
1217.59	8.017		375.198	0		581.918	1.922		479.269	0		200.896	0.616		202.88	0.0876
1217.63	10.539		375.205	0		581.931	2.401		479.279	0		200.898	0.761		202.883	0.0411
1217.67	10.475		375.212	0		581.944	2.144		479.289	0		200.901	0.712		202.885	0
1217.71	7.733		381.24	0		581.958	1.342		485.205	0		200.904	0.496		202.888	0
1217.75	3.894		381.248	0		581.971	0.357		485.216	0		200.906	0.124		202.891	0
1217.79	0.054		381.255	0		581.984	0		485.226	0		200.909	0		202.894	0
1217.83	0		381.262	0		581.998	0		485.236	0		200.912	0		211.081	0
1217.87	0		381.269	0.106		582.011	0		485.246	0.084		200.915	0		211.084	0
1217.91	0		381.276	1.098		582.024	0		485.256	0.237		200.917	0		211.087	0
1217.95	0		381.283	2.394		590.235	0		485.266	0.341		201.101	0		211.09	0
1264.78	0		381.29	3.48		590.249	0		485.276	0.348		201.104	0		211.093	0.0039
1264.82	0		381.297	3.644		590.262	0		485.286	0.248		201.107	0		211.095	0.0579
1264.87	0		381.304	2.774		590.276	0		485.297	0.107		201.109	0		211.098	0.4683
1264.91	0		381.311	1.418		590.289	0.781		485.307	0		201.112	0.479		211.101	1.5933
1264.95	5.284		381.318	0		590.303	1.823		485.317	0		201.115	3.77		211.104	3.1916
1264.99	9.966		381.325	0		590.317	2.407		485.327	0		201.117	13.141		211.107	4.5773
1265.04	12.006		381.332	0		590.33	2.229		485.337	0		201.12	25.157		211.11	4.2521
1265.08	9.757		381.339	0		590.344	1.424		495.17	0		201.123	35.626		211.113	2.5969
1265.12	5.038		382.061	0		590.357	0.502		495.181	0		201.125	31.568		211.116	1.1402
1265.16	0.034		382.068	0		590.371	0		495.191	0		201.128	19.712		211.119	0.2718
1265.21	0		382.075	0		590.385	0		495.202	0		201.131	7.867		211.122	0.0256
1265.25	0		382.082	0		590.398	0		495.212	0.06		201.134	1.772		211.125	0
1265.29	0		382.089	0.128		590.412	0		495.223	0.386		201.136	0.18		211.127	0
1265.34	0		382.096	1.22		590.725	0		495.233	1.291		201.139	0		211.13	0
1327.3	0		382.103	1.858		590.739	0		495.243	2.824		201.142	0		211.133	0
1327.34	0		382.111	2.063		590.752	0		495.254	4.143		201.144	0		212.925	0
1327.39	0		382.118	1.773		590.766	0		495.264	4.202		201.147	0		212.929	0
1327.43	0		382.125	1.117		590.78	0.502		495.275	2.808		204.578	0		212.931	0
1327.48	0.016		382.132	0		590.793	1.579		495.285	1.277		204.581	0		212.934	0
1327.53	6.5		382.139	0		590.807	2.625		495.296	0.239		204.584	0		212.937	0.0073
1327.57	9.878		382.146	0		590.82	2.864		495.306	0		204.587	0		212.94	0.071
1327.62	10.474		382.153	0		590.834	2.099		495.317	0		204.59	0.252		212.943	0.0948
1327.66	7.902		385.097	0		590.848	0.782		495.327	0		204.592	0.541		212.946	0.1001
1327.71	3.916		385.104	0		590.861	0		495.337	0		204.595	0.684		212.949	0.0885
1327.75	0		385.111	0		590.875	0		496.175	0		204.598	0.575		212.952	0.0605
1327.8	0		385.118	0		590.889	0		496.186	0		204.601	0.303		212.955	0
1327.85	0		385.125	0.372		590.902	0		496.196	0		204.603	0.043		212.958	0
1327.89	0		385.132	3.711		596.266	0		496.207	0		204.606	0		212.961	0
1423.71	0		385.14	8.3		596.28	0		496.217	0.185		204.609	0		212.964	0
1423.77	0		385.147	12.27		596.294	0		496.228	0.665		204.612	0		213.135	0
1423.82	0		385.154	12.597		596.307	0		496.238	1.152		204.615	0		213.138	0
1423.87	0		385.161	8.493		596.321	0.838		496.248	1.358		211.089	0		213.141	0
1423.92	0.119		385.168	3.645		596.335	1.903		496.259	1.201		211.092	0		213.144	0
1423.97	5.42		385.175	0.485		596.349	2.483		496.269	0.788		211.095	0		213.147	0.0027
1424.02	8.192		385.183	0		596.363	2.309		496.28	0.327		211.098	0		213.15	0.064
1424.07	9.174		385.19	0		596.376	1.531		496.291	0.055		211.101	0.21		213.153	0.4521
1424.12	7.507		385.197	0		596.39	0.547		496.301	0		211.103	0.548		213.156	0.9963
1424.17	4.194		385.204	0		596.404	0		496.312	0		211.106	0.808		213.159	1.6547
1424.22	0		402.114	0		596.418	0		496.322	0		211.109	0.794		213.161	1.6956
1424.28	0		402.122	0		596.432	0		496.332	0		211.112	0.523		213.165	1.0338
1424.33	0		402.129	0		596.446	0		505.187	0		211.115	0.07		213.167	0.4724
1424.38	0		402.137	0		599.191	0		505.197	0		211.118	0		213.17	0.1105
1545.4	0		402.145	0.135		599.205	0		505.208	0		211.121	0		213.173	0.0006
1545.45	0		402.152	1.468		599.219	0		505.219	0		211.124	0		213.176	0
1545.51	0		402.16	5.099		599.233	0		505.23	0.042		211.127	0		213.179	0
1545.57	0		402.168	10.601		599.247	0.493		505.24	0.216		228.113	0		213.182	0
			402.175	14.179		599.26	3.212		505.251	0.856		228.116	0		213.185	0
			402.183	11.928		599.274	11.607		505.262	1.864		228.119	0		219.092	0
			402.19	6.578		599.288	34.2		505.273	2.679		228.123	0		219.095	0
			402.198	1.794		599.302	68.043		505.284	2.674		228.126	0.162		219.099	0
			402.206	0		599.316	96.554		505.294	1.819		228.129	0.951		219.102	0
			402.213	0		599.33	93.458		505.305	0.767		228.132	1.665		219.105	0.0069
			402.221	0		599.344	61.829		505.316	0.149		228.136	1.884		219.108	0.0644
			402.229	0		599.358	27.805		505.327	0		228.139	1.461		219.111	0.1115
			403.11	0		599.372	6.225		505.337	0		228.142	0.736		219.114	0.1312
			403.118	0		599.386	0.461		505.348	0		228.146	0.066		219.117	0.11
			403.125	0		599.4	0		505.359	0		228.149	0		219.12	0.0591
			403.133	0		599.414	0		505.704	0		228.152	0		219.123	0
			403.141	0.263		599.428	0		505.715	0		228.155	0		219.126	0
			403.149	2.222		599.441	0		505.726	0		228.159	0		219.129	0
			403.156	3.895		599.692	0		505.736	0		229.093	0		219.132	0
			403.164	4.944		599.706	0		505.747	0.089		229.096	0		226.094	0
			403.172	4.803		599.72	0		505.758	0.25		229.1	0		226.097	0
			403.179	3.519		599.734	0		505.769	0.356		229.103	0		226.101	0
			403.187	1.166		599.748	0.189		505.779	0.351		229.106	0.321		226.104	0
			403.195	0		599.762	1.757		505.79	0.235		229.11	2.371		226.107	0.0148
			403.202	0		599.776	7.33		505.801	0.04		229.113	5.809		226.11	0.1319
			403.21	0		599.79	22.442		505.812	0		229.116	9.084		226.114	0.3504
			403.218	0		599.804	45.486		505.823	0		229.119	9.731		226.117	0.5052
			416.099	0		599.817	65.471		505.833	0		229.123	7.072		226.12	0.5121
			416.107	0		599.831	64.611		505.844	0		229.126	3.152		226.123	0.3591
			416.115	0		599.845	42.665		506.222	0		229.129	1.092		226.127	0.1457
			416.123	0		599.859	19.472		506.233	0		229.133	0.159		226.13	0.0262
			416.131	0.156		599.873	3.956		506.244	0		229.136	0		226.133	0
			416.139	1.2		599.887	0		506.255	0		229.139	0		226.136	0
			416.147	2.166		599.901	0		506.265	0.104		229.143	0		226.139	0
			416.155	2.646		599.915	0		506.276	0.928		229.146	0		226.143	0
			416.163	2.236		599.929	0		506.287	2.498		242.875	0		228.107	0
			416.171	1.16		600.236	0		506.298	4.309		242.879	0		228.11	0
			416.179	0		600.25	0		506.309	5.164		242.882	0		228.114	0
			416.188	0		600.264	0		506.319	4.164		242.886	0		228.117	0
			416.195	0		600.278	0		506.33	2.373		242.89	0.301		228.12	0.0704
			416.204	0		600.292	1.236		506.341	0.887		242.893	0.548		228.123	0.5974
			420.13	0		600.306	2.62		506.352	0.153		242.897	0.672		228.127	2.113
			420.138	0		600.319	3.248		506.363	0		242.9	0.593		228.13	4.3105
			420.146	0		600.333	2.915		506.373	0		242.904	0.364		228.133	6.1878
			420.154	0		600.347	1.861		506.384	0		242.908	0.023		228.137	5.886
			420.162	0.242		600.361	0.484		506.395	0		242.911	0		228.14	3.7024
			420.17	1.801		600.375	0		507.239	0		242.915	0		228.143	1.6832
			420.178	3.27		600.389	0		507.25	0		242.918	0		228.146	0.4171
			420.187	4.142		600.403	0		507.261	0		242.922	0		228.15	0.067
			420.195	3.785		600.417	0		507.272	0		254.116	0		228.153	0
			420.203	2.473		620.56	0		507.283	0.082		254.12	0		228.156	0
			420.211	1.034		620.575	0		507.293	0.218		254.124	0		228.159	0
			420.219	0		620.59	0		507.304	0.306		254.127	0		228.163	0
			420.228	0		620.604	0		507.315	0.327		254.131	0.001		229.087	0
			420.236	0		620.619	1.026		507.326	0.268		254.135	0.854		229.091	0
			420.244	0		620.634	2.168		507.337	0.107		254.139	3.873		229.094	0
			442.881	0		620.648	2.751		507.348	0		254.143	11.473		229.097	0
			442.89	0		620.663	2.591		507.358	0		254.147	19.862		229.101	0.0321
			442.899	0		620.678	1.824		507.369	0		254.15	25.193		229.104	0.3085
			442.908	0		620.692	0.482		507.38	0		254.154	19.541		229.107	1.2247
			442.917	0.243		620.707	0		510.233	0		254.158	10.981		229.11	3.974
			442.925	1.556		620.721	0		510.243	0		254.162	3.558		229.114	8.0898
			442.934	2.319		620.736	0		510.254	0		254.166	0.549		229.117	11.717
			442.943	2.506		620.751	0		510.265	0		254.17	0.018		229.12	11.4548
			442.952	1.984		630.068	0		510.276	0.093		254.173	0		229.124	7.3873
			442.961	1.015		630.083	0		510.287	0.236		254.177	0		229.127	3.5222
			442.97	0		630.098	0		510.298	0.317		254.181	0		229.13	1.0516
			442.979	0		630.113	0		510.309	0.325		254.185	0		229.133	0.4362
			442.987	0		630.128	1.137		510.32	0.253		255.126	0		229.137	0.3751
			442.996	0		630.143	2.094		510.331	0.097		255.129	0		229.14	0.4969
			453.794	0		630.158	2.449		510.342	0		255.133	0		229.143	0.2356
			453.804	0		630.173	2.234		510.353	0		255.137	0		229.147	0.0381
			453.813	0		630.188	1.501		510.364	0		255.141	0.37		229.15	0
			453.822	0		630.203	0.377		510.375	0		255.145	0.586		229.153	0
			453.831	0.257		630.218	0		513.186	0		255.149	0.7		229.156	0
			453.84	1.511		630.233	0		513.197	0		255.153	0.667		229.16	0
			453.849	2.115		630.248	0		513.208	0		255.156	0.5		229.799	0
			453.859	2.197		630.263	0		513.219	0		255.16	0.026		229.803	0
			453.868	1.682		642.738	0		513.23	0.117		255.164	0		229.806	0
			453.877	0.816		642.753	0		513.241	0.514		255.168	0		229.809	0
			453.886	0		642.769	0		513.252	1.169		255.172	0		229.813	0.0058
			453.895	0		642.784	0		513.264	1.788		255.176	0		229.816	0.0469
			453.904	0		642.799	1.157		513.274	1.869		255.799	0		229.819	0.0848
			453.914	0		642.815	2.453		513.285	1.302		255.803	0		229.823	0.1011
			470.171	0		642.83	2.968		513.297	0.585		255.807	0		229.826	0.0841
			470.181	0		642.846	2.424		513.308	0.135		255.811	0		229.829	0.0437
			470.191	0		642.861	1.231		513.319	0		255.815	0.3		229.833	0
			470.2	0		642.877	0.248		513.33	0		255.819	0.569		229.836	0
			470.21	0.279		642.892	0		513.341	0		255.823	0.715		229.839	0
			470.22	1.624		642.908	0		513.352	0		255.827	0.629		229.842	0
			470.229	2.458		642.923	0		546.714	0		255.831	0.368		230.101	0
			470.239	2.61		642.939	0		546.726	0		255.834	0.014		230.104	0
			470.249	1.967		643.248	0		546.739	0		255.838	0		230.107	0
			470.258	0.918		643.263	0		546.751	0		255.842	0		230.11	0
			470.268	0		643.279	0		546.763	0.203		255.846	0		230.114	0.0183
			470.278	0		643.294	0		546.775	0.559		255.85	0		230.117	0.1333
			470.287	0		643.31	1.318		546.787	0.848		268.999	0		230.12	0.2295
			470.297	0		643.325	2.562		546.799	0.942		269.003	0		230.124	0.2614
			477.697	0		643.341	3.035		546.811	0.797		269.007	0		230.127	0.2089
			477.707	0		643.356	2.633		546.823	0.509		269.012	0		230.13	0.1021
			477.717	0		643.372	1.621		546.836	0.161		269.016	0.341		230.134	0
			477.727	0		643.387	0.377		546.848	0		269.02	0.6		230.137	0
			477.737	0.312		643.403	0		546.86	0		269.024	0.715		230.14	0
			477.747	1.683		643.418	0		546.872	0		269.028	0.625		230.143	0
			477.757	2.294		643.434	0		546.884	0		269.033	0.399		238.094	0
			477.767	2.39		643.449	0		547.224	0		269.037	0.003		238.097	0
			477.776	1.933		648.605	0		547.236	0		269.041	0		238.101	0
			477.786	1.069		648.62	0		547.248	0		269.045	0		238.104	0
			477.796	0		648.636	0		547.26	0		269.049	0.524		238.107	0.0085
			477.806	0		648.652	0		547.273	0.145		269.053	0.74		238.111	0.0551
			477.816	0		648.668	0.884		547.285	0.334		269.058	0.774		238.114	0.1024
			477.826	0		648.683	1.999		547.297	0.399		269.062	0.611		238.118	0.1251
			496.235	0		648.699	2.802		547.309	0.338		269.066	0.352		238.121	0.1035
			496.246	0		648.715	2.926		547.321	0.195		269.07	0.01		238.125	0.0504
			496.256	0		648.73	2.28		547.333	0.055		269.075	0		238.128	0
			496.267	0		648.746	1.251		547.345	0		269.079	0		238.132	0
			496.277	0.097		648.761	0.269		547.357	0		269.083	0		238.135	0
			496.288	1.013		648.777	0		547.37	0		269.087	0		238.139	0
			496.298	4.224		648.793	0		547.382	0		274.692	0		239.994	0
			496.308	9.292		648.808	0		555.712	0		274.696	0		239.997	0
			496.319	12.563		648.824	0		555.725	0		274.7	0		240.001	0
			496.329	11.813		682.721	0		555.737	0		274.705	0		240.004	0
			496.34	7.212		682.738	0		555.75	0		274.709	0.002		240.008	0.0108
			496.351	3.283		682.755	0		555.762	0.155		274.713	0.331		240.011	0.0639
			496.361	0.303		682.772	0		555.774	0.499		274.718	0.53		240.015	0.0962
			496.372	0		682.789	0.755		555.787	0.892		274.722	0.618		240.018	0.1046
			496.382	0		682.806	2.117		555.799	1.105		274.726	0.529		240.022	0.0843
			496.392	0		682.823	3.391		555.812	0.97		274.731	0.304		240.025	0.0443
			496.403	0		682.84	3.732		555.824	0.586		274.735	0.002		240.029	0
			523.606	0		682.857	2.917		555.837	0.169		274.739	0		240.032	0
			523.617	0		682.874	1.56		555.849	0		274.744	0		240.036	0
			523.629	0		682.891	0.307		555.861	0		274.748	0		240.04	0
			523.64	0		682.908	0		555.874	0		274.752	0		254.113	0
			523.652	0.34		682.924	0		555.886	0		276.868	0		254.117	0
			523.663	1.577		682.941	0		560.704	0		276.873	0		254.121	0
			523.674	2.123		682.958	0		560.716	0		276.877	0		254.124	0
			523.686	2.175		690.727	0		560.729	0		276.881	0		254.128	0.0728
			523.697	1.634		690.745	0		560.742	0		276.886	0.38		254.132	0.5125
			523.708	0.736		690.762	0		560.754	0.311		276.89	0.605		254.136	2.0048
			523.72	0		690.779	0		560.767	0.913		276.894	0.677		254.14	6.9285
			523.731	0		690.796	2.687		560.779	1.499		276.899	0.549		254.144	15.7216
			523.742	0		690.813	7.636		560.792	1.774		276.903	0.307		254.148	24.141
			523.754	0		690.831	14.407		560.805	1.56		276.908	0.003		254.151	26.321
			574.123	0		690.848	17.961		560.817	1.018		276.912	0		254.155	18.6636
			574.136	0		690.865	14.432		560.83	0.27		276.916	0		254.159	9.8193
			574.149	0		690.882	8.021		560.842	0.05		276.921	0		254.163	3.1062
			574.162	0		690.9	2.635		560.855	0		276.925	0		254.167	0.8434
			574.175	0.196		690.917	0.454		560.868	0		284.218	0		254.171	0.2837
			574.188	1.681		690.934	0		560.88	0		284.222	0		254.174	0.1533
			574.201	5.578		690.951	0		560.893	0		284.227	0		254.178	0.1579
			574.214	9.996		690.969	0		590.588	0		284.231	0		254.182	0
			574.227	11.856		690.986	0		590.602	0		284.236	0.005		254.186	0
			574.24	9.43		691.21	0		590.615	0		284.24	0.352		254.19	0
			574.253	4.778		691.227	0		590.629	0		284.245	0.577		254.194	0
			574.266	1.663		691.244	0		590.643	0.103		284.249	0.667		255.119	0
			574.279	0.347		691.262	0		590.656	0.234		284.254	0.586		255.123	0
			574.292	0		691.279	0.42		590.67	0.299		284.259	0.396		255.126	0
			574.305	0		691.296	4.863		590.683	0.284		284.263	0.002		255.13	0
			574.318	0		691.313	12.714		590.697	0.198		284.268	0		255.134	0.0052
			574.331	0		691.331	21.375		590.711	0.043		284.272	0		255.138	0.1014
			620.467	0		691.348	26.792		590.724	0		284.277	0		255.142	0.5524
			620.481	0		691.365	22.066		590.738	0		284.281	0		255.146	1.4219
			620.496	0		691.382	12.779		590.752	0		297.151	0		255.15	2.3261
			620.511	0		691.399	4.488		590.765	0		297.156	0		255.154	2.6979
			620.525	0.399		691.417	0.498		595.203	0		297.161	0		255.157	2.1071
			620.54	1.6		691.434	0		595.217	0		297.166	0		255.161	1.1726
			620.555	2.56		691.451	0		595.231	0		297.171	0.022		255.165	0.3932
			620.569	2.762		691.468	0		595.245	0		297.176	0.737		255.169	0.0338
			620.584	2.03		691.486	0		595.258	0.02		297.18	4.353		255.173	0
			620.599	0.834		691.727	0		595.272	0.627		297.185	9.032		255.177	0
			620.614	0		691.745	0		595.286	2.313		297.19	12.659		255.181	0
			620.628	0		691.762	0		595.3	4.345		297.195	12.196		255.185	0
			620.643	0		691.779	0		595.313	5.936		297.2	8.165		255.855	0
			620.658	0		691.796	2.356		595.327	5.411		297.205	3.542		255.859	0
			633.255	0		691.814	5.117		595.341	3.543		297.21	0.48		255.863	0
			633.27	0		691.831	6.971		595.355	1.639		297.214	0		255.866	0
			633.285	0		691.848	6.934		595.369	0.487		297.219	0		255.87	0.0152
			633.3	0		691.865	5.01		595.382	0.091		297.224	0		255.874	0.0742
			633.315	0.289		691.883	2.222		595.396	0		297.229	0		255.878	0.1066
			633.33	1.475		691.9	0.472		595.41	0		308.126	0		255.882	0.1127
			633.346	4.618		691.917	0		595.424	0		308.132	0		255.886	0.0907
			633.361	10.156		691.934	0		595.437	0		308.137	0		255.89	0.0483
			633.376	13.59		691.952	0		595.713	0		308.142	0		255.894	0
			633.391	11.706		691.969	0		595.727	0		308.147	0.025		255.898	0
			633.406	6.333		699.699	0		595.741	0		308.152	0.426		255.901	0
			633.421	2.3		699.717	0		595.755	0		308.157	0.705		255.905	0
			633.436	0.244		699.735	0		595.768	0.197		308.162	0.787		256.781	0
			633.451	0		699.752	0		595.782	1.213		308.167	0.603		256.785	0
			633.466	0		699.77	1.185		595.796	2.908		308.173	0.285		256.789	0
			633.482	0		699.787	5.701		595.81	4.695		308.178	0.009		256.793	0
			633.497	0		699.805	18.957		595.823	5.14		308.183	0		256.797	0.0104
			634.284	0		699.822	45.565		595.837	3.821		308.188	0		256.801	0.0559
			634.299	0		699.84	79.988		595.851	1.987		308.193	0		256.805	0.0995
			634.314	0		699.858	100		595.865	0.666		308.198	0		256.809	0.1292
			634.329	0		699.875	83.852		595.879	0.103		308.908	0		256.812	0.1275
			634.345	0.345		699.893	48.806		595.893	0		308.913	0		256.816	0.0958
			634.36	1.359		699.91	18.105		595.906	0		308.918	0		256.82	0.0477
			634.375	2.196		699.928	2.746		595.92	0		308.923	0		256.824	0
			634.39	2.445		699.945	0		595.934	0		308.928	0.02		256.828	0
			634.405	1.931		699.963	0		596.21	0		308.933	0.335		256.832	0
			634.42	0.877		699.981	0		596.224	0		308.939	0.56		256.836	0
			634.436	0		699.998	0		596.238	0		308.944	0.652		271.143	0
			634.451	0		700.209	0		596.251	0		308.949	0.557		271.147	0
			634.466	0		700.226	0		596.265	0.071		308.954	0.332		271.152	0
			634.481	0		700.244	0		596.279	0.342		308.959	0.019		271.156	0
			659.21	0		700.262	0		596.293	0.694		308.964	0		271.16	0.0183
			659.226	0		700.279	1.308		596.307	0.925		308.969	0		271.164	0.1353
			659.242	0		700.297	5.864		596.321	0.908		308.975	0		271.168	0.3968
			659.258	0		700.314	20.841		596.334	0.656		308.98	0		271.173	0.6652
			659.274	0.559		700.332	44.541		596.348	0.299		310.096	0		271.177	0.7857
			659.29	1.947		700.35	67.935		596.362	0.016		310.101	0		271.181	0.666
			659.306	2.709		700.367	71.391		596.376	0		310.106	0		271.185	0.3875
			659.322	2.63		700.385	51.382		596.39	0		310.111	0		271.19	0.1217
			659.338	1.76		700.402	25.385		596.403	0		310.116	0.021		271.194	0
			659.355	0.655		700.42	7.041		596.417	0		310.122	0.337		271.198	0
			659.371	0		700.438	0.521		603.71	0		310.127	0.541		271.202	0
			659.387	0		700.455	0		603.724	0		310.132	0.634		271.207	0
			659.403	0		700.473	0		603.738	0		310.137	0.589		281.113	0
			659.419	0		700.49	0		603.752	0		310.142	0.424		281.117	0
			667.508	0		700.508	0		603.766	0.041		310.147	0.071		281.122	0
			667.524	0		700.736	0		603.78	0.516		310.153	0		281.126	0
			667.54	0		700.754	0		603.794	1.748		310.158	0		281.131	0.0584
			667.557	0		700.772	0		603.808	3.464		310.163	0		281.135	0.2844
			667.573	0.32		700.789	0		603.822	4.854		310.168	0		281.14	0.5745
			667.59	1.294		700.807	1.26		603.836	4.285		318.563	0		281.144	0.803
			667.606	2.32		700.824	4.99		603.85	2.683		318.569	0		281.149	0.8167
			667.622	2.892		700.842	9.465		603.864	1.089		318.574	0		281.153	0.6007
			667.639	2.671		700.86	11.852		603.878	0.227		318.58	0		281.158	0.2885
			667.655	1.834		700.877	10.528		603.893	0.027		318.585	0.027		281.162	0.0489
			667.671	0.752		700.895	6.611		603.907	0		318.59	0.403		281.166	0
			667.688	0		700.913	2.246		603.921	0		318.596	0.579		281.171	0
			667.704	0		700.93	0.29		603.935	0		318.601	0.701		281.175	0
			667.721	0		700.948	0		603.949	0		318.606	0.674		281.18	0
			667.737	0		700.965	0		604.146	0		318.612	0.474		282.113	0
			687.17	0		700.983	0		604.16	0		318.617	0.108		282.117	0
			687.187	0		701	0		604.174	0		318.623	0		282.122	0
			687.204	0		739.26	0		604.188	0		318.628	0		282.126	0
			687.221	0		739.279	0		604.202	0.073		318.634	0		282.13	0.0149
			687.239	0.27		739.298	0		604.216	0.363		318.639	0		282.135	0.0705
			687.256	2.015		739.317	0		604.231	0.874		325.136	0		282.139	0.1346
			687.273	6.045		739.336	2.099		604.245	1.563		325.141	0		282.144	0.1702
			687.29	10.592		739.355	4.835		604.259	2.032		325.147	0		282.149	0.1512
			687.307	12.871		739.374	6.893		604.273	6.164		325.152	0		282.153	0.0945
			687.324	11.188		739.393	7.103		604.287	23.329		325.158	0.009		282.157	0.0358
			687.341	6.841		739.412	5.406		604.301	53.247		325.163	0.801		282.162	0
			687.358	2.4		739.431	2.978		604.315	88.224		325.169	4.405		282.166	0.023
			687.375	0		739.45	0.524		604.329	100		325.175	15.233		282.171	0.0888
			687.392	0		739.469	0		604.343	76.161		325.18	29.614		282.175	0.1221
			687.409	0		739.488	0		604.357	42.396		325.186	42.963		282.18	0.1278
			687.427	0		739.508	0		604.371	16.587		325.191	39.395		282.184	0.1009
			730.222	0		739.527	0		604.385	5.255		325.197	24.382		282.189	0.0413
			730.241	0		763.242	0		604.4	2.615		325.202	10.203		282.193	0
			730.26	0		763.262	0		604.414	1.579		325.208	2.189		282.198	0
			730.278	0		763.282	0		604.428	1.166		325.213	0.116		282.202	0
			730.297	0.7		763.302	0		604.442	0.541		325.219	0		282.207	0
			730.316	2.079		763.322	1.171		604.456	0.062		325.225	0		296.164	0
			730.335	2.619		763.342	2.153		604.47	0		325.23	0		296.169	0
			730.353	2.4		763.362	2.542		604.484	0		325.236	0		296.174	0
			730.372	1.545		763.382	2.201		604.498	0		341.177	0		296.178	0
			730.391	0.542		763.402	1.357		604.512	0		341.183	0		296.183	0.0587
			730.409	0		763.422	0.232		604.696	0		341.189	0		296.188	0.2411
			730.428	0		763.442	0		604.71	0		341.195	0		296.193	0.4017
			730.447	0		763.462	0		604.724	0		341.201	0.034		296.198	0.4627
			730.466	0		763.482	0		604.738	0		341.207	0.359		296.203	0.377
			743.753	0		763.502	0		604.752	0.351		341.213	0.647		296.207	0.1866
			743.773	0		790.64	0		604.766	1.239		341.219	0.786		296.212	0.0358
			743.792	0		790.662	0		604.78	5.345		341.225	0.689		296.217	0
			743.811	0		790.683	0		604.794	17.985		341.231	0.416		296.222	0
			743.83	0.496		790.704	0		604.809	34.551		341.237	0		296.227	0
			743.85	1.951		790.725	1.087		604.823	48.823		341.243	0		296.232	0
			743.869	3.609		790.746	2.148		604.837	45.046		341.249	0		297.148	0
			743.888	4.436		790.767	2.632		604.851	29.773		341.255	0		297.153	0
			743.907	3.791		790.788	2.203		604.865	13.536		371.408	0		297.158	0
			743.927	2.221		790.809	1.17		604.879	4.473		371.414	0		297.162	0
			743.946	0.716		790.83	0.173		604.893	1.391		371.421	0		297.167	0.0725
			743.965	0		790.851	0		604.907	0.546		371.428	0		297.172	0.468
			743.984	0		790.872	0		604.922	0.102		371.435	0.039		297.177	2.006
			744.004	0		790.894	0		604.936	0		371.442	0.317		297.182	5.421
			744.023	0		790.915	0		604.95	0		371.448	0.623		297.187	9.7642
			796.293	0		877.062	0		604.964	0		371.455	0.81		297.192	12.5217
			796.314	0		877.086	0		604.978	0		371.462	0.76		297.196	10.7866
			796.336	0		877.111	0		605.218	0		371.469	0.516		297.201	6.4645
			796.357	0		877.136	0		605.232	0		371.476	0.228		297.206	2.7912
			796.378	1.143		877.16	0.994		605.246	0		371.482	0		297.211	0.7599
			796.4	3.743		877.185	2.224		605.26	0		371.489	0		297.216	0.1941
			796.421	5.922		877.21	3.252		605.274	0.25		371.496	0		297.221	0.1258
			796.442	6.583		877.234	3.434		605.289	1.395		371.503	0		297.226	0.1568
			796.464	5.177		877.259	2.66		605.303	3.469		386.131	0		297.23	0.0596
			796.485	2.472		877.284	1.438		605.317	5.925		386.138	0		297.235	0
			796.506	0.423		877.308	0.16		605.331	6.826		386.145	0		297.24	0
			796.528	0		877.333	0		605.345	5.167		386.152	0		297.245	0
			796.549	0		877.357	0		605.359	2.868		386.159	0.077		297.25	0
			796.57	0		877.382	0		605.373	1.051		386.167	0.492		298.156	0
			796.591	0		877.407	0		605.388	0.242		386.174	0.676		298.161	0
			800.23	0		886.25	0		605.402	0.03		386.181	0.675		298.166	0
			800.251	0		886.275	0		605.416	0		386.188	0.48		298.171	0
			800.273	0		886.3	0		605.43	0		386.195	0.21		298.176	0.006
			800.294	0		886.325	0		605.444	0		386.203	0		298.181	0.0559
			800.315	0.756		886.35	0.815		605.458	0		386.21	0		298.185	0.1869
			800.337	2.882		886.375	3.549		635.229	0		386.217	0		298.19	0.366
			800.358	6.745		886.4	12.619		635.244	0		386.224	0		298.195	0.4916
			800.38	10.729		886.425	22.218		635.26	0		396.206	0		298.2	0.4033
			800.401	10.378		886.45	24.61		635.275	0		396.213	0		298.205	0.2217
			800.423	6.455		886.475	17.222		635.29	0.168		396.221	0		298.21	0.0784
			800.444	2.939		886.5	8.15		635.305	0.588		396.228	0		298.215	0
			800.466	0.892		886.525	2.219		635.32	1.492		396.236	0.326		298.22	0
			800.487	0		886.55	0.188		635.336	2.712		396.243	2.378		298.225	0
			800.509	0		886.575	0		635.351	3.104		396.251	5.167		298.229	0
			800.53	0		886.6	0		635.366	2.406		396.258	7.046		299.13	0
			800.552	0		886.625	0		635.381	1.274		396.265	6.819		299.135	0
			801.24	0		886.65	0		635.396	0.425		396.273	4.693		299.14	0
			801.261	0		887.302	0		635.412	0.067		396.281	2.14		299.145	0
			801.283	0		887.327	0		635.427	0		396.288	0.448		299.15	0.0865
			801.304	0		887.352	0		635.442	0		396.296	0		299.155	0.4946
			801.326	0.474		887.377	0		635.457	0		396.303	0		299.16	1.3906
			801.347	1.497		887.402	1.46		635.472	0		396.31	0		299.165	2.6695
			801.369	2.257		887.427	2.501		637.712	0		396.318	0		299.17	3.5024
			801.39	2.418		887.452	2.92		637.727	0		403.14	0		299.175	3.0524
			801.412	1.875		887.477	2.574		637.742	0		403.148	0		299.18	1.8147
			801.433	0.777		887.503	1.728		637.758	0		403.156	0		299.184	0.7764
			801.455	0		887.528	0.194		637.773	0.062		403.164	0		299.189	0.3363
			801.476	0		887.553	0		637.788	0.353		403.171	0.094		299.194	0.5829
			801.498	0		887.578	0		637.804	0.956		403.179	1.19		299.199	1.0456
			801.519	0		887.603	0		637.819	1.46		403.187	5.129		299.204	1.2698
			827.92	0		887.628	0		637.834	1.51		403.194	10.15		299.209	1.1945
			827.943	0		999.352	0		637.85	1.093		403.202	14.314		299.214	0.7888
			827.965	0		999.382	0		637.865	0.507		403.21	13.099		299.219	0.3632
			827.988	0		999.412	0		637.88	0.104		403.217	7.866		299.224	0.1138
			828.01	0.761		999.442	0		637.895	0		403.225	2.971		299.229	0
			828.033	2.135		999.472	1.624		637.911	0		403.233	0.556		299.233	0
			828.056	2.847		999.502	2.488		637.926	0		403.24	0		299.238	0
			828.078	2.811		999.532	2.749		637.941	0		403.248	0		299.243	0
			828.101	2.067		999.562	2.335		638.721	0		403.256	0		307.14	0
			828.123	0.822		999.592	1.514		638.737	0		403.263	0		307.145	0
			828.146	0		999.622	0.092		638.752	0		406.501	0		307.15	0
			828.169	0		999.652	0		638.767	0		406.509	0		307.155	0
			828.191	0		999.682	0		638.783	0.1		406.517	0		307.16	0.0206
			828.214	0		999.712	0		638.798	0.288		406.525	0		307.165	0.0737
			897.304	0		999.741	0		638.813	0.531		406.533	0.1		307.171	0.1105
			897.33	0		1041.9	0		638.829	0.708		406.54	0.585		307.176	0.1177
			897.355	0		1041.93	0		638.844	0.683		406.548	0.836		307.181	0.0881
			897.381	0		1041.96	0		638.859	0.469		406.556	0.859		307.186	0.0344
			897.406	1.02		1042	0		638.875	0.215		406.564	0.622		307.191	0
			897.432	4.156		1042.03	1.446		638.89	0.045		406.571	0.269		307.196	0
			897.457	8.631		1042.06	2.294		638.905	0		406.579	0		307.201	0
			897.483	10.925		1042.09	2.646		638.92	0		406.587	0		307.206	0
			897.508	8.958		1042.12	2.277		638.936	0		406.595	0		308.118	0
			897.534	5.094		1042.15	1.375		638.951	0		406.603	0		308.123	0
			897.559	1.555		1042.19	0.059		642.227	0		407.179	0		308.128	0
			897.585	0.262		1042.22	0		642.242	0		407.187	0		308.133	0
			897.61	0		1042.25	0		642.258	0		407.194	0		308.138	0.0693
			897.636	0		1042.28	0		642.273	0		407.202	0		308.143	0.4801
			897.661	0		1042.32	0		642.289	0.231		407.21	0.101		308.148	1.5491
			897.687	0		1191.5	0		642.304	0.676		407.218	0.584		308.153	3.0637
			911.676	0		1191.54	0		642.32	1.049		407.225	0.849		308.159	4.1858
			911.702	0		1191.58	0		642.335	1.122		407.233	0.9		308.164	3.7513
			911.728	0		1191.61	0		642.351	0.868		407.241	0.712		308.169	2.301
			911.755	0		1191.65	0.018		642.366	0.377		407.249	0.387		308.174	1.0081
			911.781	0.699		1191.69	1.243		642.381	0.064		407.257	0		308.179	0.2669
			911.807	1.986		1191.73	2.368		642.397	0		407.264	0		308.184	0.0352
			911.833	2.852		1191.77	2.911		642.412	0		407.272	0		308.189	0
			911.859	2.951		1191.81	2.519		642.428	0		407.28	0		308.195	0
			911.885	2.247		1191.85	1.495		642.443	0		408.178	0		308.2	0
			911.911	0.875		1191.89	0		643.201	0		408.186	0		308.205	0
			911.937	0		1191.93	0		643.216	0		408.194	0		309.125	0
			911.963	0		1191.96	0		643.232	0		408.202	0		309.131	0
			911.99	0		1192	0		643.247	0		408.209	0.071		309.136	0
			912.016	0		1197.33	0		643.263	0.054		408.217	0.427		309.141	0
			936.318	0		1197.37	0		643.278	0.431		408.225	0.701		309.146	0.0171
			936.346	0		1197.41	0		643.294	0.952		408.233	0.812		309.151	0.085
			936.373	0		1197.45	0		643.309	1.461		408.241	0.698		309.156	0.1842
			936.4	0		1197.49	0.028		643.324	1.428		408.248	0.402		309.162	0.2468
			936.427	1.455		1197.53	1.633		643.34	0.934		408.256	0		309.167	0.2302
			936.454	3.944		1197.57	5.162		643.356	0.422		408.264	0		309.172	0.1399
			936.481	5.353		1197.61	7.861		643.371	0.089		408.272	0		309.177	0.0424
			936.509	5.143		1197.65	8.229		643.386	0		408.28	0		309.182	0
			936.536	3.481		1197.68	5.965		643.402	0		409.802	0		309.187	0
			936.563	1.349		1197.72	2.8		643.417	0		409.81	0		309.193	0
			936.59	0		1197.76	0		643.433	0		409.818	0		309.198	0
			936.617	0		1197.8	0		643.727	0		409.826	0		312.19	0
			936.644	0		1197.84	0		643.743	0		409.834	0.058		312.195	0
			936.672	0		1197.88	0		643.758	0		409.842	0.352		312.2	0
			953.315	0		1459.54	0		643.774	0		409.849	0.609		312.206	0
			953.343	0		1459.59	0		643.789	0.239		409.857	0.752		312.211	0.0208
			953.371	0		1459.65	0		643.805	0.608		409.865	0.701		312.216	0.1001
			953.399	0		1459.7	0		643.82	0.899		409.873	0.491		312.221	0.2051
			953.427	0.479					643.836	0.96		409.881	0.224		312.227	0.2618
			953.455	1.58					643.851	0.765		409.889	0		312.232	0.2427
			953.482	2.614					643.867	0.453		409.897	0		312.237	0.1588
			953.51	2.88					643.882	0.114		409.905	0		312.242	0.0574
			953.538	2.187					643.898	0		409.912	0		312.248	0
			953.566	1.084					643.913	0		410.235	0		312.253	0
			953.594	0					643.929	0		410.243	0		312.258	0
			953.622	0					643.944	0		410.251	0		312.263	0
			953.65	0					644.208	0		410.259	0		312.913	0
			953.678	0					644.223	0		410.267	0.06		312.918	0
			954.237	0					644.239	0		410.275	0.348		312.924	0
			954.265	0					644.254	0		410.283	0.542		312.929	0
			954.293	0					644.27	0.157		410.291	0.596		312.934	0.0247
			954.321	0					644.285	0.52		410.298	0.495		312.94	0.0851
			954.349	0.193					644.301	1.027		410.306	0.283		312.945	0.1235
			954.377	2.102					644.316	1.45		410.314	0		312.95	0.1218
			954.405	5.405					644.332	1.514		410.322	0		312.955	0.0783
			954.433	13.141					644.347	1.164		410.33	0		312.961	0.0256
			954.461	32.569					644.363	0.55		410.338	0		312.966	0
			954.489	54.249					644.378	0.11		424.185	0		312.971	0
			954.517	68.293					644.394	0		424.194	0		312.976	0
			954.545	52.918					644.409	0		424.202	0		312.981	0
			954.573	29.365					644.425	0		424.21	0		313.187	0
			954.601	7.75					644.44	0		424.219	0.19		313.192	0
			954.629	0					647.243	0		424.227	1.994		313.197	0
			954.657	0					647.259	0		424.235	7.262		313.202	0
			954.684	0					647.274	0		424.243	15.489		313.207	0.0244
			954.712	0					647.29	0		424.252	23.17		313.213	0.155
			955.272	0					647.305	0.094		424.26	22.916		313.218	0.3693
			955.3	0					647.321	0.243		424.268	14.59		313.223	0.4851
			955.328	0					647.337	0.37		424.277	6.563		313.229	0.453
			955.356	0					647.352	0.414		424.285	1.169		313.234	0.29
			955.384	0.348					647.368	0.353		424.293	0		313.239	0.1002
			955.412	2.321					647.384	0.231		424.301	0		313.244	0
			955.44	6.839					647.399	0.08		424.31	0		313.25	0
			955.468	15.511					647.415	0		424.318	0		313.255	0
			955.496	24.042					647.43	0		464.175	0		313.26	0
			955.524	25.765					647.446	0		464.185	0		325.12	0
			955.553	18.081					647.462	0		464.194	0		325.126	0
			955.581	8.949					647.712	0		464.203	0		325.132	0
			955.609	2.046					647.727	0		464.213	0.125		325.137	0
			955.637	0					647.743	0		464.222	1.172		325.143	0.1117
			955.665	0					647.759	0		464.232	3.857		325.148	0.2935
			955.693	0					647.774	0.127		464.241	6.177		325.154	0.5524
			955.721	0					647.79	0.944		464.251	6.949		325.159	1.0535
			1000.3	0					647.806	3.371		464.26	5.604		325.165	2.2155
			1000.33	0					647.821	6.564		464.27	3.031		325.171	7.8501
			1000.36	0					647.837	9.269		464.279	0.681		325.176	19.7238
			1000.39	0					647.852	8.548		464.289	0		325.182	33.9627
			1000.42	0.533					647.868	5.567		464.298	0		325.187	42.2651
			1000.45	1.564					647.884	2.45		464.308	0		325.193	34.9288
			1000.48	2.443					647.899	0.652		464.317	0		325.198	20.2955
			1000.51	2.719					647.915	0.085		466.661	0		325.204	8.2846
			1000.54	2.177					647.931	0		466.67	0		325.209	2.2745
			1000.57	0.822					647.946	0		466.68	0		325.215	0.8394
			1000.6	0					647.962	0		466.69	0		325.221	0.5725
			1000.63	0					647.978	0		466.699	0.119		325.226	0.2944
			1000.66	0					648.15	0		466.709	0.529		325.232	0.06
			1000.69	0					648.165	0		466.718	0.702		325.237	0
			1008.97	0					648.181	0		466.728	0.722		325.243	0
			1009	0					648.197	0		466.737	0.58		325.248	0
			1009.03	0					648.212	0.067		466.747	0.306		325.254	0
			1009.06	0					648.228	0.214		466.757	0		326.129	0
			1009.09	0.701					648.244	0.347		466.766	0		326.135	0
			1009.12	1.747					648.259	0.361		466.776	0		326.14	0
			1009.15	2.318					648.275	0.274		466.785	0		326.146	0
			1009.18	2.338					648.291	0.581		503.282	0		326.152	0.0765
			1009.21	1.803					648.306	2.225		503.293	0		326.157	0.5946
			1009.24	0.678					648.322	4.434		503.304	0		326.163	1.6257
			1009.27	0					648.338	6.316		503.314	0		326.168	2.4167
			1009.3	0					648.353	5.848		503.325	0.11		326.174	2.5558
			1009.33	0					648.369	3.819		503.336	0.462		326.18	2.5651
			1009.36	0					648.385	1.642		503.346	0.702		326.185	3.0629
			1054.18	0					648.4	0.392		503.357	0.738		326.191	3.4511
			1054.21	0					648.416	0.047		503.368	0.554		326.196	2.8576
			1054.25	0					648.432	0		503.379	0.253		326.202	1.4242
			1054.28	0					648.447	0		503.389	0		326.208	0.2764
			1054.31	0.803					648.463	0		503.4	0		326.213	0
			1054.34	1.997					648.479	0		503.411	0		326.219	0
			1054.38	2.573					652.729	0		503.421	0		326.224	0
			1054.41	2.387					652.745	0		505.539	0		326.23	0
			1054.44	1.646					652.76	0		505.55	0		327.16	0
			1054.47	0.835					652.776	0		505.56	0		327.165	0
			1054.51	0.099					652.792	0.105		505.571	0		327.171	0
			1054.54	0					652.808	0.277		505.582	0.145		327.177	0
			1054.57	0					652.824	0.43		505.593	0.57		327.182	0.0454
			1054.6	0					652.84	0.481		505.604	0.78		327.188	0.3329
			1054.63	0					652.855	0.401		505.614	0.782		327.193	0.9727
			1067.32	0					652.871	0.245		505.625	0.558		327.199	1.6335
			1067.36	0					652.887	0.062		505.636	0.237		327.205	1.8525
			1067.39	0					652.903	0		505.647	0		327.21	1.4276
			1067.42	0					652.919	0		505.658	0		327.216	0.7184
			1067.45	0.507					652.935	0		505.668	0		327.221	0.2274
			1067.49	3.801					652.95	0		505.679	0		327.227	0.034
			1067.52	10.338					656.734	0		509.269	0		327.233	0
			1067.55	18.607					656.75	0		509.279	0		327.238	0
			1067.59	24.821					656.765	0		509.29	0		327.244	0
			1067.62	21.977					656.782	0		509.301	0		327.25	0
			1067.65	13.298					656.798	0.1		509.312	0.108		328.822	0
			1067.69	5.117					656.813	0.249		509.323	0.454		328.828	0
			1067.72	0.711					656.829	0.352		509.334	0.683		328.833	0
			1067.75	0					656.845	0.342		509.345	0.711		328.839	0
			1067.79	0					656.861	0.228		509.356	0.503		328.845	0.0305
			1067.82	0					656.877	0.059		509.367	0.211		328.85	0.0966
			1067.85	0					656.893	0		509.377	0		328.856	0.1295
			1068.35	0					656.909	0		509.388	0		328.862	0.1242
			1068.38	0					656.925	0		509.399	0		328.867	0.0846
			1068.41	0					656.941	0		509.41	0		328.873	0.0322
			1068.45	0					660.228	0		516.196	0		328.879	0
			1068.48	0.803					660.244	0		516.207	0		328.884	0
			1068.51	2.884					660.26	0		516.218	0		328.89	0
			1068.55	5.626					660.276	0		516.229	0		328.896	0
			1068.58	8.486					660.292	0.092		516.24	0.354		337.144	0
			1068.61	8.695					660.308	0.256		516.251	2.794		337.15	0
			1068.65	5.721					660.324	0.418		516.262	9.262		337.156	0
			1068.68	2.684					660.34	0.485		516.274	19.207		337.162	0
			1068.71	0.879					660.356	0.415		516.285	27.621		337.168	0.1436
			1068.75	0					660.373	0.255		516.296	26.392		337.173	0.5664
			1068.78	0					660.389	0.063		516.307	16.383		337.179	1.0762
			1068.81	0					660.405	0		516.318	7.126		337.185	1.4037
			1068.85	0					660.421	0		516.329	1.38		337.191	1.3313
			1071.34	0					660.437	0		516.34	0		337.197	0.916
			1071.37	0					660.453	0		516.351	0		337.203	0.4166
			1071.4	0					662.81	0		516.362	0		337.209	0.0865
			1071.43	0					662.826	0		516.374	0		337.215	0
			1071.47	0.726					662.842	0		517.221	0		337.221	0
			1071.5	1.935					662.859	0		517.232	0		337.226	0
			1071.54	2.738					662.875	0.12		517.243	0		337.232	0
			1071.57	2.77					662.891	0.266		517.254	0		341.167	0
			1071.6	2.045					662.907	0.35		517.265	0.167		341.173	0
			1071.63	1.099					662.923	0.334		517.276	0.657		341.179	0
			1071.67	0.201					662.94	0.228		517.288	0.901		341.185	0
			1071.7	0					662.956	0.059		517.299	0.858		341.191	0.0367
			1071.73	0					662.972	0		517.31	0.558		341.197	0.2915
			1071.77	0					662.988	0		517.321	0.205		341.203	1.0528
			1071.8	0					663.004	0		517.332	0		341.209	2.3396
			1154.3	0					663.021	0		517.343	0		341.215	3.5538
			1154.34	0					678.728	0		517.355	0		341.221	3.676
			1154.37	0					678.745	0		517.366	0		341.227	2.5308
			1154.41	0					678.761	0		519.695	0		341.233	1.2313
			1154.45	0.317					678.778	0		519.707	0		341.239	0.3405
			1154.48	2.174					678.795	0.15		519.718	0		341.245	0.0231
			1154.52	6.989					678.812	0.352		519.729	0		341.251	0
			1154.56	15.849					678.828	0.46		519.74	0.133		341.257	0
			1154.6	25.718					678.845	0.403		519.752	0.492		341.263	0
			1154.63	30.611					678.862	0.233		519.763	0.624		341.269	0
			1154.67	23.471					678.879	0.053		519.774	0.653		342.173	0
			1154.71	12.313					678.895	0		519.785	0.548		342.18	0
			1154.74	3.011					678.912	0		519.797	0.29		342.185	0
			1154.78	0					678.929	0		519.808	0		342.192	0
			1154.82	0					678.946	0		519.819	0		342.197	0.0478
			1154.86	0					679.231	0		519.83	0		342.204	0.1643
			1154.89	0					679.248	0		519.841	0		342.21	0.2684
			1155.34	0					679.265	0		535.206	0		342.216	0.3115
			1155.38	0					679.282	0		535.218	0		342.222	0.2664
			1155.41	0					679.298	0.132		535.229	0		342.228	0.1574
			1155.45	0					679.315	0.289		535.241	0		342.234	0.047
			1155.49	1.13					679.332	0.383		535.253	0.348		342.24	0
			1155.53	3.791					679.349	0.373		535.265	1.457		342.246	0
			1155.56	8.352					679.365	0.267		535.276	2.462		342.252	0
			1155.6	12.849					679.382	0.069		535.288	2.889		342.258	0
			1155.64	12.945					679.399	0		535.3	2.434		353.18	0
			1155.67	8.39					679.416	0		535.312	1.373		353.186	0
			1155.71	3.874					679.433	0		535.323	0.364		353.192	0
			1155.75	1.083					679.449	0		535.335	0		353.198	0
			1155.79	0.103					686.749	0		535.347	0		353.205	0.0457
			1155.82	0					686.766	0		535.359	0		353.211	0.1399
			1155.86	0					686.783	0		535.37	0		353.217	0.1998
			1155.9	0					686.8	0		537.244	0		353.224	0.202
			1155.94	0					686.817	0.168		537.255	0		353.23	0.1441
			1225.31	0					686.834	0.343		537.267	0		353.236	0.0553
			1225.35	0					686.851	0.421		537.279	0		353.242	0
			1225.39	0					686.868	0.371		537.291	0.072		353.249	0
			1225.43	0					686.885	0.226		537.303	1.135		353.255	0
			1225.47	0.008					686.902	0.053		537.314	4.26		353.261	0
			1225.51	1.822					686.919	0		537.326	7.721		357.135	0
			1225.55	6.299					686.937	0		537.338	9.518		357.141	0
			1225.59	13.789					686.954	0		537.35	7.989		357.148	0
			1225.63	21.529					686.971	0		537.362	4.491		357.154	0
			1225.67	24.36					687.21	0		537.374	1.336		357.161	0.0233
			1225.71	17.32					687.227	0		537.385	0.172		357.167	0.0754
			1225.75	8.409					687.244	0		537.397	0		357.173	0.1151
			1225.79	1.224					687.261	0		537.409	0		357.18	0.1168
			1225.84	0					687.278	0.184		537.421	0		357.186	0.0796
			1225.88	0					687.295	0.575		537.433	0		357.192	0.028
			1225.92	0					687.312	1.62		540.423	0		357.199	0
			1225.96	0					687.33	2.935		540.435	0		357.205	0
			1226.37	0					687.347	3.753		540.447	0		357.212	0
			1226.4	0					687.364	3.046		540.459	0		357.218	0
			1226.45	0					687.381	1.739		540.471	0.173		371.525	0
			1226.49	0					687.398	0.711		540.483	0.616		371.532	0
			1226.53	1.562					687.415	0.133		540.495	0.792		371.539	0
			1226.57	4.489					687.432	0		540.507	0.739		371.546	0
			1226.61	7.168					687.449	0		540.519	0.483		371.552	0.0236
			1226.65	8.051					687.466	0		540.531	0.198		371.559	0.0743
			1226.69	6.535					687.483	0		540.543	0		371.566	0.1151
			1226.73	3.736					687.706	0		540.554	0		371.573	0.124
			1226.77	1.007					687.723	0		540.566	0		371.579	0.0956
			1226.81	0					687.74	0		540.578	0		371.586	0.038
			1226.85	0					687.757	0		543.067	0		371.593	0
			1226.89	0					687.774	0.157		543.079	0		371.6	0
			1226.93	0					687.791	0.848		543.091	0		371.607	0
			1285.71	0					687.808	2.095		543.103	0		371.613	0
			1285.76	0					687.826	3.515		543.115	0.101		374.292	0
			1285.8	0					687.843	4.014		543.127	0.411		374.299	0
			1285.85	0					687.86	3.134		543.139	0.666		374.305	0
			1285.89	1.093					687.877	1.731		543.151	0.722		374.312	0
			1285.93	2.217					687.894	0.65		543.163	0.551		374.319	0.0249
			1285.98	2.554					687.911	0.089		543.175	0.261		374.326	0.0717
			1286.02	2.287					687.928	0		543.187	0		374.333	0.1022
			1286.06	1.618					687.945	0		543.199	0		374.34	0.1096
			1286.11	0.5					687.962	0		543.211	0		374.347	0.094
			1286.15	0					687.98	0		543.223	0		374.353	0.0426
			1286.19	0					688.219	0		543.704	0		374.36	0
			1286.24	0					688.236	0		543.716	0		374.367	0
			1286.28	0					688.254	0		543.728	0		374.374	0
			1519.26	0					688.271	0		543.74	0		374.381	0
			1519.32	0					688.288	0.092		543.752	0.101		379.182	0
			1519.37	0					688.305	0.461		543.764	0.401		379.189	0
			1519.43	0					688.322	0.896		543.776	0.636		379.196	0
			1519.49	0.725					688.339	1.158		543.788	0.711		379.203	0
			1519.54	1.732					688.356	1.108		543.8	0.574		379.21	0.1698
			1519.6	2.372					688.373	0.791		543.812	0.272		379.217	0.7033
			1519.65	2.287					688.39	0.41		543.824	0		379.224	1.53
			1519.71	1.564					688.408	0.097		543.836	0		379.231	2.243
			1519.77	0.414					688.425	0		543.848	0		379.238	2.247
			1519.82	0					688.442	0		543.86	0		379.245	1.5431
			1519.88	0					688.459	0		548.985	0		379.252	0.723
			1519.94	0					688.476	0		548.997	0		379.259	0.1933
			1519.99	0					695.713	0		549.01	0		379.266	0.0122
			1550.46	0					695.73	0		549.022	0		379.273	0
			1550.52	0					695.748	0		549.034	0.113		379.28	0
			1550.58	0					695.765	0		549.046	0.439		379.287	0
			1550.63	0					695.782	0.232		549.058	0.668		379.294	0
									695.8	1.612		549.071	0.693		380.192	0
									695.817	5.77		549.083	0.506		380.199	0
									695.835	11.16		549.095	0.214		380.206	0
									695.852	15.866		549.107	0		380.214	0
									695.87	14.568		549.119	0		380.221	0.0321
									695.887	9.544		549.131	0		380.228	0.0862
									695.904	4.225		549.144	0		380.235	0.1141
									695.922	1.262		553.207	0		380.242	0.1084
									695.939	0.243		553.219	0		380.249	0.0735
									695.957	0.023		553.231	0		380.256	0.0257
									695.974	0		553.244	0		380.263	0
									695.991	0		553.256	0.096		380.27	0
									696.009	0		553.268	0.419		380.277	0
									696.026	0		553.281	0.786		380.284	0
									696.2	0		553.293	0.998		383.142	0
									696.218	0		553.305	0.907		383.149	0
									696.235	0		553.318	0.58		383.156	0
									696.253	0		553.33	0.212		383.163	0
									696.27	0.197		553.342	0		383.17	0.2323
									696.288	1.278		553.355	0		383.177	0.8257
									696.305	5.236		553.367	0		383.185	1.4838
									696.322	12.057		553.38	0		383.192	1.8289
									696.34	19.963		572.95	0		383.199	1.6366
									696.357	22.572		572.963	0		383.206	1.0518
									696.375	16.938		572.976	0		383.213	0.4248
									696.392	9.379		572.989	0		383.22	0.0788
									696.41	3.458		573.002	0.107		383.227	0
									696.427	0.885		573.015	0.406		383.234	0
									696.444	0.123		573.028	0.675		383.241	0
									696.462	0		573.041	0.818		383.248	0.0439
									696.479	0		573.054	0.749		383.256	0.12
									696.497	0		573.067	0.519		383.263	0.1646
									696.514	0		573.08	0.245		383.27	0.158
									696.706	0		573.093	0		383.277	0.1037
									696.723	0		573.106	0		383.284	0.0346
									696.741	0		573.119	0		383.291	0
									696.758	0		573.132	0		383.298	0
									696.776	0.117		576.229	0		383.305	0
									696.793	0.874		576.242	0		383.313	0
									696.811	3.388		576.255	0		393.958	0
									696.828	6.865		576.269	0		393.966	0
									696.846	10.132		576.282	0.081		393.973	0
									696.863	9.687		576.295	1.405		393.981	0
									696.88	6.467		576.308	5.396		393.988	0.0289
									696.898	2.931		576.321	14.544		393.995	0.0846
									696.915	0.891		576.334	26.195		394.003	0.1283
									696.933	0.139		576.347	34.809		394.01	0.1369
									696.95	0		576.36	30.09		394.018	0.1028
									696.968	0		576.373	17.497		394.025	0.0378
									696.985	0		576.387	6.584		394.033	0
									697.003	0		576.4	0.942		394.04	0
									697.247	0		576.413	0.021		394.047	0
									697.265	0		576.426	0		394.055	0
									697.282	0		576.439	0		395.133	0
									697.299	0		576.452	0		395.14	0
									697.317	0.333		576.465	0		395.148	0
									697.335	0.709		576.741	0		395.155	0
									697.352	0.885		576.754	0		395.163	0.1045
									697.369	0.781		576.767	0		395.17	0.4507
									697.387	0.487		576.781	0		395.178	0.9803
									697.404	0.084		576.794	0.352		395.185	1.4489
									697.422	0		576.807	2.549		395.193	1.5094
									697.439	0		576.82	7.55		395.2	1.1014
									697.457	0		576.833	14.978		395.207	0.5597
									697.474	0		576.846	20.781		395.215	0.1549
									704.215	0		576.859	18.788		395.222	0
									704.233	0		576.873	11.241		395.23	0
									704.25	0		576.886	4.531		395.237	0
									704.268	0		576.899	0.843		395.245	0.0956
									704.286	0.095		576.912	0		395.252	0.2818
									704.303	0.413		576.925	0		395.26	0.4371
									704.321	1.422		576.938	0		395.267	0.4814
									704.339	2.98		576.951	0		395.275	0.3761
									704.357	4.257		606.798	0		395.282	0.1946
									704.375	3.87		606.813	0		395.289	0.036
									704.392	2.497		606.827	0		395.297	0
									704.41	1.052		606.841	0		395.304	0
									704.428	0.218		606.855	0.142		395.312	0
									704.445	0.017		606.869	0.473		395.319	0
									704.463	0		606.884	0.685		396.133	0
									704.481	0		606.898	0.702		396.141	0
									704.499	0		606.912	0.506		396.148	0
									704.516	0		606.926	0.174		396.156	0
									704.658	0		606.94	0		396.163	0.0849
									704.676	0		606.954	0		396.171	0.3184
									704.694	0		606.969	0		396.178	0.5943
									704.712	0		606.983	0		396.186	0.7327
									704.729	0.655		615.237	0		396.193	0.6465
									704.747	1.267		615.251	0		396.201	0.44
									704.765	1.843		615.266	0		396.208	0.3155
									704.783	2.703		615.28	0		396.216	0.1508
									704.8	7.979		615.295	0.612		396.223	0.0345
									704.818	27.232		615.309	4.25		396.231	0.3127
									704.836	56.779		615.324	13.026		396.238	1.6817
									704.854	87.917		615.338	25.471		396.245	4.5414
									704.871	91.119		615.353	35.167		396.253	8.1114
									704.889	64.957		615.367	32.186		396.26	10.236
									704.907	33.078		615.382	19.389		396.268	8.5828
									704.924	11.678		615.396	8.006		396.275	5.0092
									704.942	3.518		615.411	1.301		396.283	2.0118
									704.96	1.978		615.425	0		396.29	0.4403
									704.978	1.152		615.44	0		396.298	0.0717
									704.995	0.698		615.454	0		396.305	0.0117
									705.013	0.318		615.468	0		396.313	0
									705.031	0.052		616.251	0		396.32	0
									705.049	0		616.266	0		396.328	0
									705.067	0		616.28	0		396.335	0
									705.084	0		616.295	0		397.205	0
									705.102	0		616.309	0.503		397.212	0
									705.173	0		616.324	2.175		397.22	0
									705.191	0		616.338	4.33		397.228	0
									705.209	0		616.353	5.693		397.235	0.0507
									705.226	0		616.367	5.411		397.243	0.3419
									705.244	0.093		616.382	3.676		397.25	0.8868
									705.262	0.551		616.396	1.449		397.257	1.3709
									705.28	1.003		616.411	0.045		397.265	1.4838
									705.298	4.082		616.426	0		397.272	1.1789
									705.315	15.283		616.44	0		397.28	0.6654
									705.333	34.501		616.455	0		397.288	0.1938
									705.351	56.729		616.469	0		397.295	0
									705.369	63.543		625.942	0		397.303	0
									705.386	47.349		625.957	0		397.31	0
									705.404	26.006		625.972	0		397.318	0
									705.422	9.67		625.986	0		397.618	0
									705.44	2.868		626.001	0.164		397.626	0
									705.457	1.312		626.016	0.484		397.633	0
									705.475	0.714		626.031	0.635		397.641	0
									705.493	0.651		626.046	0.664		397.648	0.0297
									705.511	0.256		626.061	0.546		397.656	0.0795
									705.529	0.025		626.076	0.307		397.663	0.1127
									705.546	0		626.09	0.008		397.671	0.1219
									705.564	0		626.105	0		397.678	0.1027
									705.582	0		626.12	0		397.686	0.0425
									705.6	0		626.135	0		397.693	0
									705.706	0		626.15	0		397.701	0
									705.724	0		636.289	0		397.709	0
									705.742	0		636.304	0		397.716	0
									705.76	0		636.319	0		405.503	0
									705.778	0.093		636.335	0		405.511	0
									705.795	0.436		636.35	0.146		405.518	0
									705.813	1.849		636.365	1.148		405.526	0
									705.831	4.898		636.38	2.967		405.534	0.027
									705.849	8.642		636.395	4.26		405.542	0.0756
									705.866	10.625		636.411	4.414		405.549	0.1084
									705.884	8.52		636.426	3.285		405.557	0.109
									705.902	4.924		636.441	1.53		405.565	0.0774
									705.92	1.865		636.456	0.123		405.573	0.0306
									705.938	0.438		636.471	0		405.58	0
									705.955	0.068		636.487	0		405.588	0
									705.973	0		636.502	0		405.596	0
									705.991	0		636.517	0		405.604	0
									706.009	0		643.087	0		407.166	0
									706.027	0		643.103	0		407.173	0
									749.235	0		643.119	0		407.181	0
									749.254	0		643.134	0		407.189	0
									749.274	0		643.149	0.126		407.197	0.0412
									749.293	0		643.165	0.433		407.205	0.2691
									749.313	0.298		643.18	0.688		407.212	0.8834
									749.332	1.652		643.196	0.746		407.22	1.6603
									749.352	4.865		643.211	0.564		407.228	2.1182
									749.371	8.909		643.227	0.271		407.236	1.8523
									749.391	11.702		643.242	0		407.243	1.0933
									749.41	10.007		643.258	0		407.251	0.4589
									749.429	6.191		643.273	0		407.259	0.1101
									749.449	2.527		643.289	0		407.267	0
									749.468	0.698		645.99	0		407.275	0
									749.488	0.092		646.006	0		407.283	0
									749.507	0		646.021	0		407.29	0
									749.527	0		646.037	0		408.173	0
									749.546	0		646.052	0.143		408.181	0
									749.566	0		646.068	0.469		408.188	0
									750.248	0		646.084	0.696		408.196	0
									750.267	0		646.099	0.702		408.204	0.0338
									750.287	0		646.115	0.49		408.212	0.1414
									750.306	0		646.13	0.185		408.22	0.2472
									750.326	0.122		646.146	0		408.228	0.2728
									750.345	0.764		646.162	0		408.235	0.2246
									750.365	1.817		646.177	0		408.243	0.1301
									750.384	2.7		646.193	0		408.251	0.036
									750.404	2.706		719.962	0		408.259	0
									750.423	1.91		719.98	0		408.267	0
									750.442	0.918		719.999	0		408.274	0
									750.462	0.217		720.017	0		408.282	0
									750.481	0.028		720.035	0.174		408.588	0
									750.501	0		720.053	0.49		408.596	0
									750.52	0		720.072	0.68		408.603	0
									750.54	0		720.09	0.69		408.611	0
									750.56	0		720.109	0.51		408.619	0.0359
									790.091	0		720.127	0.234		408.627	0.0903
									790.112	0		720.145	0		408.635	0.1184
									790.133	0		720.163	0		408.643	0.1126
									790.154	0		720.182	0		408.65	0.0763
									790.176	0.125		720.2	0		408.658	0.0253
									790.197	0.247		728.261	0		408.666	0
									790.218	0.313		728.279	0		408.674	0
									790.239	0.291		728.298	0		408.682	0
									790.26	0.189		728.317	0		408.69	0
									790.281	0.051		728.335	0.203		412.16	0
									790.302	0		728.354	1.447		412.168	0
									790.323	0		728.373	5.447		412.176	0
									790.344	0		728.391	15.807		412.184	0
									790.365	0		728.41	36.702		412.192	0.0565
									866.513	0		728.429	57.71		412.2	0.1665
									866.537	0		728.447	65.988		412.208	0.2637
									866.561	0		728.466	47.653		412.216	0.2982
									866.585	0		728.485	24.997		412.224	0.2485
									866.609	0.197		728.503	6.151		412.231	0.1308
									866.634	0.342		728.522	0.315		412.239	0.0279
									866.658	0.394		728.541	0		412.247	0
									866.682	0.33		728.559	0		412.255	0
									866.706	0.19		728.578	0		412.263	0
									866.73	0.029		728.596	0		412.271	0.0308
									866.755	0		729.287	0		412.279	0.0932
									866.779	0		729.306	0		412.287	0.152
									866.803	0		729.325	0		412.295	0.1734
									866.827	0		729.343	0		412.303	0.14
									895.277	0		729.362	0.164		412.311	0.0759
									895.302	0		729.381	1.601		412.319	0.013
									895.327	0		729.399	5.956		412.327	0
									895.353	0		729.418	12.601		412.335	0
									895.378	0.132		729.437	17.532		412.343	0
									895.404	0.294		729.456	16.665		412.351	0
									895.429	0.414		729.474	10.824		413.138	0
									895.455	0.414		729.493	4.783		413.146	0
									895.48	0.294		729.511	0.94		413.154	0
									895.505	0.052		729.53	0		413.162	0
									895.531	0		729.549	0		413.17	0.0316
									895.556	0		729.568	0		413.178	0.3084
									895.582	0		729.586	0		413.186	1.4906
									895.607	0		730.522	0		413.194	4.7037
									896.218	0		730.541	0		413.202	9.4981
									896.243	0		730.559	0		413.21	13.6255
									896.269	0		730.578	0		413.218	13.3575
									896.294	0		730.597	0.168		413.226	8.9762
									896.319	0.104		730.615	0.52		413.234	4.2844
									896.345	0.478		730.634	0.805		413.242	1.2219
									896.37	1.827		730.653	0.864		413.25	0.2375
									896.396	6.354		730.672	0.655		413.257	0.0586
									896.421	13.261		730.691	0.316		413.265	0.0193
									896.447	20.648		730.709	0		413.274	0
									896.472	21.421		730.728	0		413.281	0
									896.498	15.128		730.747	0		413.289	0
									896.523	7.562		730.765	0		413.297	0
									896.548	2.392		785.512	0		414.159	0
									896.574	0.487		785.533	0		414.168	0
									896.599	0.089		785.554	0		414.175	0
									896.625	0		785.575	0		414.183	0
									896.65	0		785.596	0.158		414.192	0.1258
									896.676	0		785.616	0.467		414.2	0.4939
									896.701	0		785.637	0.688		414.207	0.8671
									897.236	0		785.658	0.678		414.216	0.9811
									897.262	0		785.679	0.446		414.224	0.7959
									897.287	0		785.7	0.19		414.231	0.4325
									897.313	0		785.721	0		414.24	0.1073
									897.338	0.043		785.742	0		414.248	0
									897.364	0.31		785.763	0		414.255	0
									897.389	1.556		785.784	0		414.264	0
									897.415	3.997		791.265	0		414.272	0
									897.44	6.893		791.287	0		418.097	0
									897.466	8.396		791.308	0		418.105	0
									897.491	6.669		791.329	0		418.113	0
									897.517	3.811		791.35	0.183		418.121	0
									897.543	1.373		791.371	0.527		418.13	0.0344
									897.568	0.154		791.392	0.809		418.138	0.0898
									897.593	0.017		791.413	0.907		418.146	0.1214
									897.619	0		791.434	0.76		418.154	0.1137
									897.644	0		791.456	0.468		418.162	0.0726
									897.67	0		791.477	0.151		418.17	0.0219
									897.696	0		791.498	0		418.178	0
									980.181	0		791.519	0		418.186	0
									980.211	0		791.54	0		418.194	0
									980.24	0		791.561	0		418.202	0
									980.269	0		820.023	0		424.172	0
									980.298	0.173		820.045	0		424.18	0
									980.327	0.342		820.067	0		424.188	0
									980.356	0.435		820.09	0		424.197	0
									980.385	0.394		820.112	0.221		424.205	0.0977
									980.414	0.251		820.134	0.552		424.213	0.3464
									980.443	0.038		820.157	0.739		424.221	1.0447
									980.472	0		820.179	0.751		424.23	3.8385
									980.502	0		820.201	0.567		424.238	10.0239
									980.531	0		820.223	0.207		424.246	18.0085
									980.56	0		820.246	0		424.255	23.0835
									1009.28	0		820.268	0		424.263	19.8329
									1009.31	0		820.29	0		424.271	11.9775
									1009.34	0		820.313	0		424.279	5.0631
									1009.37	0		827.311	0		424.288	1.395
									1009.4	0.052		827.333	0		424.296	0.393
									1009.43	0.604		827.356	0		424.304	0.1081
									1009.47	2.291		827.378	0		424.312	0.0212
									1009.5	4.735		827.401	0.314		424.321	0
									1009.53	7.295		827.423	2.843		424.329	0
									1009.56	7.289		827.446	8.88		424.337	0
									1009.59	4.917		827.469	20.799		424.346	0
									1009.62	2.237		827.491	33.345		425.184	0
									1009.65	0.621		827.514	38.674		425.193	0
									1009.68	0.041		827.536	28.996		425.201	0
									1009.71	0		827.559	15.219		425.209	0
									1009.74	0		827.582	4.001		425.218	0.0273
									1009.77	0		827.604	0.196		425.226	0.2845
									1009.8	0		827.627	0		425.234	1.0064
									1010.32	0		827.649	0		425.243	2.2514
									1010.35	0		827.672	0		425.251	3.5402
									1010.38	0		827.694	0		425.259	3.9031
									1010.41	0		828.327	0		425.268	2.9755
									1010.44	0.119		828.35	0		425.276	1.5606
									1010.47	0.695		828.372	0		425.284	0.5461
									1010.5	1.668		828.395	0		425.293	0.1006
									1010.53	2.59		828.418	0.214		425.301	0
									1010.56	2.659		828.44	2.216		425.309	0
									1010.59	1.944		828.463	6.345		425.317	0
									1010.62	0.968		828.486	10.938		425.326	0
									1010.65	0.165		828.508	13.179		429.711	0
									1010.68	0.008		828.531	11.022		429.72	0
									1010.71	0		828.553	6.357		429.728	0
									1010.75	0		828.576	2.205		429.736	0
									1010.77	0		828.599	0.347		429.745	0.027
									1010.81	0		828.621	0		429.753	0.082
									1052.25	0		828.644	0		429.762	0.1368
									1052.28	0		828.667	0		429.77	0.163
									1052.31	0		828.689	0		429.779	0.1428
									1052.34	0		853.94	0		429.787	0.0895
									1052.38	0.192		853.964	0		429.796	0
									1052.41	0.316		853.988	0		429.804	0
									1052.44	0.396		854.011	0		429.813	0
									1052.47	0.406		854.035	0.253		429.821	0
									1052.51	0.335		854.059	0.561		438.209	0
									1052.54	0.207		854.082	0.708		438.218	0
									1052.57	0.016		854.106	0.745		438.226	0
									1052.6	0		854.13	0.627		438.235	0
									1052.64	0		854.153	0.242		438.244	0.0966
									1052.67	0		854.177	0		438.252	0.3466
									1052.7	0		854.201	0		438.261	0.6632
									1091.86	0		854.224	0		438.27	0.8242
									1091.9	0		854.248	0		438.279	0.6949
									1091.93	0		898.351	0		438.287	0.3778
									1091.96	0		898.376	0		438.296	0.1155
									1092	0.204		898.402	0		438.305	0.0092
									1092.03	0.302		898.428	0		438.313	0
									1092.07	0.345		898.453	0.829		438.322	0
									1092.1	0.309		898.479	3.398		438.331	0
									1092.14	0.213		898.504	7.261		438.339	0
									1092.17	0.014		898.53	10.336		440.217	0
									1092.2	0		898.555	9.932		440.226	0
									1092.24	0		898.581	6.56		440.235	0
									1092.27	0		898.606	2.972		440.243	0
									1092.31	0		898.632	0.768		440.252	0.1077
									1100.23	0		898.657	0		440.261	0.5751
									1100.26	0		898.683	0		440.27	1.5622
									1100.3	0		898.708	0		440.279	2.6904
									1100.33	0		898.734	0		440.287	3.1738
									1100.37	0.152		899.373	0		440.296	2.4654
									1100.4	0.286		899.399	0		440.305	1.3205
									1100.43	0.351		899.424	0		440.313	0.438
									1100.47	0.304		899.45	0		440.322	0.077
									1100.5	0.179		899.476	0.237		440.331	0.0095
									1100.54	0.011		899.501	0.963		440.34	0
									1100.57	0		899.527	1.729		440.349	0
									1100.61	0		899.553	2.024		440.357	0
									1100.64	0		899.578	1.73		440.366	0
									1100.68	0		899.604	1.062		441.235	0
									1110.3	0		899.629	0.434		441.244	0
									1110.34	0		899.655	0		441.253	0
									1110.37	0		899.681	0		441.262	0
									1110.4	0		899.706	0		441.27	0.0418
									1110.44	0.047		899.732	0		441.279	0.1027
									1110.47	0.558		908.655	0		441.288	0.1409
									1110.51	1.919		908.681	0		441.297	0.1431
									1110.55	3.697		908.707	0		441.306	0.1074
									1110.58	5.125		908.733	0		441.314	0.0364
									1110.62	4.334		908.759	0.209		441.323	0
									1110.65	2.565		908.785	0.54		441.332	0
									1110.69	0.861		908.811	0.743		441.341	0
									1110.72	0.084		908.837	0.704		441.35	0
									1110.76	0.003		908.863	0.451		451.304	0
									1110.79	0		908.889	0.18		451.313	0
									1110.83	0		908.915	0		451.322	0
									1110.86	0		908.941	0		451.331	0
									1110.9	0		908.967	0		451.341	0.046
									1111.35	0		908.993	0		451.35	0.0986
									1111.39	0		952.116	0		451.359	0.1184
									1111.42	0		952.144	0		451.368	0.1125
									1111.46	0		952.172	0		451.377	0.087
									1111.49	0.559		952.2	0		451.386	0.0292
									1111.53	1.265		952.227	0.189		451.395	0
									1111.56	1.916		952.255	0.519		451.404	0
									1111.6	2.056		952.283	0.836		451.413	0
									1111.63	1.56		952.311	0.994		451.422	0
									1111.67	0.787		952.339	0.885		454.164	0
									1111.7	0.19		952.367	0.581		454.173	0
									1111.74	0.021		952.395	0.249		454.183	0
									1111.78	0		952.423	0		454.192	0
									1111.81	0		952.451	0		454.201	0.2184
									1111.85	0		952.479	0		454.21	0.6267
									1111.88	0		952.506	0		454.219	1.0311
									1207.3	0		955.245	0		454.228	1.2002
									1207.34	0		955.273	0		454.238	0.9417
									1207.38	0		955.301	0		454.247	0.4574
									1207.41	0		955.329	0		454.256	0.1469
									1207.45	0.226		955.357	0.024		454.265	0.0124
									1207.49	0.891		955.385	0.483		454.274	0
									1207.53	3.14		955.413	1.795		454.284	0
									1207.57	7.008		955.441	4.074		454.293	0
									1207.61	11.361		955.469	10.689		454.302	0
									1207.65	12.606		955.497	28.104		463.96	0
									1207.69	9.1		955.525	58.165		463.97	0
									1207.73	4.858		955.553	86.608		463.979	0
									1207.77	1.459		955.581	91.355		463.989	0
									1207.81	0.143		955.609	61.978		463.998	0.0486
									1207.85	0		955.637	30.274		464.007	0.1017
									1207.89	0		955.665	6.279		464.017	0.1228
									1207.93	0		955.693	0.035		464.026	0.1132
									1207.97	0		955.721	0		464.036	0.076
									1208.33	0		955.749	0		464.046	0.0289
									1208.37	0		955.777	0		464.055	0
									1208.41	0		955.805	0		464.064	0
									1208.45	0		956.31	0		464.074	0
									1208.49	0.343		956.338	0		464.083	0
									1208.53	1.298		956.366	0		464.169	0
									1208.57	3.331		956.394	0		464.178	0
									1208.61	5.764		956.422	0.118		464.188	0
									1208.65	6.96		956.45	1.373		464.197	0
									1208.69	5.362		956.479	5.575		464.207	0.0821
									1208.73	2.971		956.506	14.643		464.216	0.5173
									1208.77	0.969		956.535	27.447		464.226	1.9929
									1208.81	0.056		956.563	36.553		464.235	4.3948
									1208.85	0		956.591	32.779		464.245	6.8221
									1208.89	0		956.619	19.481		464.254	7.2286
									1208.93	0		956.647	7.736		464.264	5.1217
									1208.97	0		956.675	0.849		464.273	2.5453
									1209.41	0		956.703	0		464.283	0.7591
									1209.45	0		956.731	0		464.292	0.117
									1209.49	0		956.759	0		464.302	0.0113
									1209.53	0		956.787	0		464.311	0
									1209.57	0.192		957.377	0		464.321	0
									1209.61	0.346		957.405	0		464.33	0
									1209.65	0.416		957.433	0		464.339	0
									1209.69	0.346		957.461	0		465.185	0
									1209.73	0.183		957.49	0.495		465.195	0
									1209.77	0.004		957.518	1.255		465.204	0
									1209.81	0		957.546	1.839		465.214	0
									1209.85	0		957.574	1.985		465.224	0.2178
									1209.89	0		957.602	1.569		465.233	0.6529
									1209.93	0		957.63	0.712		465.243	1.1478
									1225.36	0		957.658	0.125		465.252	1.3861
									1225.4	0		957.686	0		465.262	1.1485
									1225.44	0		957.714	0		465.271	0.657
									1225.48	0		957.742	0		465.281	0.215
									1225.53	0.169		957.771	0		465.29	0.0247
									1225.57	0.34		1004.88	0		465.3	0
									1225.61	0.427		1004.91	0		465.309	0
									1225.65	0.358		1004.94	0		465.319	0
									1225.69	0.193		1004.97	0		465.328	0
									1225.73	0.003		1005	0.26		474.39	0
									1225.77	0		1005.03	0.561		474.4	0
									1225.81	0		1005.06	0.703		474.409	0
									1225.85	0		1005.09	0.662		474.419	0
									1225.89	0		1005.12	0.458		474.429	0.0355
									1469.69	0		1005.15	0.137		474.439	0.0921
									1469.75	0		1005.18	0		474.449	0.1373
									1469.8	0		1005.21	0		474.459	0.1473
									1469.85	0		1005.24	0		474.468	0.1144
												1005.27	0		474.478	0.0364
												1011.92	0		474.488	0
												1011.96	0		474.498	0
												1011.99	0		474.507	0
												1012.02	0		474.517	0
												1012.05	0.253		476.968	0
												1012.08	0.615		476.978	0
												1012.11	0.868		476.988	0
												1012.14	0.913		476.998	0
												1012.17	0.721		477.008	0.0423
												1012.2	0.232		477.018	0.0989
												1012.23	0		477.028	0.1332
												1012.26	0		477.038	0.1317
												1012.29	0		477.047	0.0947
												1012.32	0		477.057	0.0291
												1054.38	0		477.067	0
												1054.41	0		477.077	0
												1054.44	0		477.087	0
												1054.47	0		477.097	0
												1054.51	0.83		482.189	0
												1054.54	3.776		482.199	0
												1054.57	8.47		482.209	0
												1054.6	13.623		482.219	0
												1054.64	14.754		482.229	0.0334
												1054.67	10.379		482.239	0.1794
												1054.7	4.887		482.249	0.3625
												1054.73	1.311		482.259	0.4655
												1054.77	0.086		482.269	0.4311
												1054.8	0		482.279	0.287
												1054.83	0		482.289	0.0836
												1054.86	0		482.299	0
												1054.9	0		482.309	0
												1055.38	0		482.319	0
												1055.42	0		482.329	0
												1055.45	0		491.171	0
												1055.48	0		491.181	0
												1055.51	0.138		491.192	0
												1055.55	1.129		491.202	0
												1055.58	2.621		491.212	0.0247
												1055.61	3.736		491.223	0.0786
												1055.64	3.78		491.233	0.1536
												1055.68	2.736		491.243	0.217
												1055.71	1.361		491.253	0.2261
												1055.74	0.452		491.264	0.173
												1055.77	0		491.274	0.0929
												1055.81	0		491.284	0.0225
												1055.84	0		491.295	0
												1055.87	0		491.305	0
												1071.34	0		491.315	0
												1071.37	0		491.326	0
												1071.4	0		498.437	0
												1071.44	0		498.448	0
												1071.47	0.304		498.459	0
												1071.5	0.602		498.469	0
												1071.54	0.731		498.48	0.0397
												1071.57	0.702		498.49	0.0927
												1071.6	0.516		498.501	0.1213
												1071.64	0.153		498.511	0.1077
												1071.67	0		498.522	0.061
												1071.7	0		498.532	0.0148
												1071.74	0		498.543	0
												1071.77	0		498.553	0
												1099.77	0		498.564	0
												1099.8	0		498.575	0
												1099.83	0		499.611	0
												1099.87	0		499.622	0
												1099.9	0.364		499.632	0
												1099.94	0.733		499.643	0
												1099.97	0.858		499.654	0.0452
												1100.01	0.721		499.664	0.0973
												1100.04	0.403		499.675	0.1228
												1100.08	0.16		499.685	0.1139
												1100.11	0		499.696	0.0764
												1100.14	0		499.707	0.0212
												1100.18	0		499.717	0
												1100.21	0		499.728	0
												1140.51	0		499.738	0
												1140.55	0		499.749	0
												1140.58	0		507.218	0
												1140.62	0		507.229	0
												1140.66	0.297		507.24	0
												1140.69	0.625		507.251	0
												1140.73	0.791		507.262	0.0601
												1140.77	0.75		507.272	0.1703
												1140.8	0.526		507.283	0.2442
												1140.84	0.144		507.294	0.2494
												1140.88	0		507.305	0.1978
												1140.91	0		507.316	0.1116
												1140.95	0		507.327	0.0273
												1140.98	0		507.337	0
												1151.37	0		507.348	0
												1151.4	0		507.359	0
												1151.44	0		507.37	0
												1151.48	0		508.195	0
												1151.51	0.26		508.206	0
												1151.55	2.346		508.216	0
												1151.59	7.872		508.227	0
												1151.62	16.796		508.238	0.1353
												1151.66	24.705		508.249	0.621
												1151.7	25.726		508.26	1.3299
												1151.74	17.868		508.271	1.9558
												1151.77	8.432		508.282	1.8602
												1151.81	1.652		508.293	1.179
												1151.85	0		508.303	0.4905
												1151.88	0		508.314	0.0945
												1151.92	0		508.325	0.0426
												1151.96	0		508.336	0.0915
												1152.4	0		508.347	0.1199
												1152.44	0		508.358	0.1186
												1152.48	0		508.369	0.0885
												1152.52	0		508.38	0.0256
												1152.55	1.298		508.39	0
												1152.59	4.945		508.401	0
												1152.63	9.756		508.412	0
												1152.66	13.48		508.423	0
												1152.7	12.574		509.207	0
												1152.74	7.904		509.218	0
												1152.78	3.172		509.229	0
												1152.81	0.573		509.24	0
												1152.85	0		509.25	0.1205
												1152.89	0		509.262	0.2552
												1152.92	0		509.272	0.3193
												1152.96	0		509.283	0.2888
												1183.6	0		509.294	0.2078
												1183.64	0		509.305	0.3143
												1183.68	0		509.316	0.9744
												1183.72	0		509.327	2.1465
												1183.76	0.355		509.338	3.2768
												1183.8	0.713		509.349	3.3354
												1183.83	0.842		509.36	2.3135
												1183.87	0.716		509.37	1.0717
												1183.91	0.424		509.381	0.2812
												1183.95	0.101		509.392	0.0295
												1183.99	0		509.403	0
												1184.03	0		509.414	0
												1184.07	0		509.425	0
												1184.1	0		509.436	0
												1197.75	0		510.277	0
												1197.79	0		510.288	0
												1197.83	0		510.299	0
												1197.87	0		510.31	0
												1197.91	0.335		510.321	0.0911
												1197.94	0.735		510.332	0.2311
												1197.98	0.954		510.342	0.333
												1198.02	0.895		510.353	0.3362
												1198.06	0.608		510.364	0.2416
												1198.1	0.156		510.375	0.0991
												1198.14	0		510.386	0.0162
												1198.18	0		510.397	0
												1198.22	0		510.408	0
												1198.26	0		510.419	0
												1219.67	0		510.43	0
												1219.71	0		518.846	0
												1219.75	0		518.858	0
												1219.79	0		518.869	0
												1219.83	0.272		518.88	0
												1219.87	0.597		518.891	0.052
												1219.91	0.791		518.902	0.1068
												1219.95	0.758		518.914	0.1285
												1219.99	0.516		518.925	0.1125
												1220.04	0.129		518.936	0.0712
												1220.08	0		518.947	0.0185
												1220.12	0		518.958	0
												1220.16	0		518.97	0
												1220.2	0		518.981	0
												1228.24	0		518.992	0
												1228.28	0		523.246	0
												1228.32	0		523.258	0
												1228.37	0		523.269	0
												1228.41	0.223		523.28	0
												1228.45	0.535		523.292	0.0937
												1228.49	0.753		523.303	0.3279
												1228.53	0.74		523.314	0.5874
												1228.57	0.496		523.326	0.7075
												1228.61	0.122		523.337	0.6084
												1228.65	0		523.349	0.3698
												1228.69	0		523.36	0.0909
												1228.73	0		523.371	0
												1228.77	0		523.383	0
												1250.13	0		523.394	0
[truncated: 1,323 more rows]

## Sheet: Supplementary Figure 7
Supplementary Fig 7a Reads with edit (%)
	Untreated				ABE RNP LNP 2.5%
On-target	0.13	0.02	0.09	0.02	0.33	0.13	0.08
OT1	0.03	0.03	0.02	0.02	0.02	0.02
OT2	0.02	0.02	0.01	0.02	0.03	0.03
OT3	0.03	0.02	0.02	0.01	0.02	0.02
OT4	0.04	0.04	0.03	0.03	0.03	0.05
OT5	0.02	0.03	0.04	0.03	0.03	0.04
OT6	0.02	0.02	0.02	0.01	0.01	0.02
OT7	0.02	0.01	0.02	0.01	0.02	0.02	0.03
OT8	0.02	0.02	0.02	0.01	0.01	0.02	0.03
OT9	0.01	0.01	0.01	0.03	0.02	0.02	0.02
OT10	0.02	0.02	0.02	0.01	0.03	0.03	0.01
Supplementary Fig 7b Reads with edit (%)
	Untreated				PE RNP LNP 2.5%
On-target	0.13	0.02	0.09	0.02	0.09	0.02	0.04
OT1	0.08	0.09	0.1	0.08	0.1	0.08	0.1
OT2	0.07	0.06	0.06	0.06	0.07	0.07	0.07
OT3	0.03	0.03	0.03	0.08	0.03	0.05	0.03
OT4	0.15	0.14	0.14	0.12	0.14	0.15	0.14
OT5	0.01	0.01	0.01	0.02	0.01	0.02	0.03
OT6	0.09	0.11	0.11	0.11	0.11	0.09	0.09
OT7	0.03	0.03	0.01	0.03	0.03	0.04	0.01

## Sheet: Supplementary Figure 8
Supplementary Fig 8a Percentage of alleles with indicated edit (%)
	ABE NT				PE NT
On-target	0	0	0	0	0	0	0	0
On-target + bystander	0	0	0	0	0	0	0	0
Bystander only	0	0	0	0	0	0	0	0
Indels	0	0	0	0	0	0	0	0
Supplementary Fig 8b Percentage of transcripts with indicated edit (%)
	ABE NT				PE NT
On-target	0.32	0	0.36	0	0	0	0	0
On-target + bystander	0	0	0	0	0	0	0	0
Bystander only	0	0	0	0	0	0	0	0
Indels	0	0	0	0	0	0	0	0
Supplementary Fig 8c ERG a-wave Amplitude (µV)
ABE NT	PE NT
0	0
0	0
0	0
0	0
0	0
0	0
0	0
0	0
Supplementary Fig 8d ERG b-wave Amplitude (µV)
ABE NT	PE NT
0	0
0	0
0	0
0	0
0	0
0	0
0	0
0	0
