# Supplementary material for: Safer and efficient base editing and prime editing via ribonucleoproteins delivered through optimized lipid-nanoparticle formulations
Source: Nat Biomed Eng. 2024 Nov 28;9(1):57–78. doi: 10.1038/s41551-024-01296-2 (PMC11754100; doi:10.1038/s41551-024-01296-2)
Supplement: Source Data for Figs. 1–6 and Extended Data Figs. 1–4 — Source data and unprocessed gels and western blots. [file 41551_2024_1296_MOESM15_ESM.xlsx]

## Sheet: Fig 1
Fig 1b: Cre Ni-NTA					Fig 1c: Cre - SEC				Fig 1e: ABE - TALON						Fig 1f: ABE - 1D4 Sepharose			Fig 1g: ABE - SEC				Fig 1 j Normalized absorbance						Fig 1 k Normalized A280					Fig 1 l Fluorescence intensity (AU)														Fig 1l insert -dF/dT (1/degC)
Column volumes	Absorbance 260 (mAu)	Absorbance 280 (mAu)	Imidazole (mM)		Elution volume (ml)	Absorbance 260 (mAu)	Absorbance 280 (mAu)		Column volumes	Absorbance 260 (mAu)	Absorbance 280 (mAu)	Column volumes	Imidazole (mM)		Elution volume (ml)	Absorbance 280 (mAU)		Elution volume (ml)	Absorbance 260 (mAu)	Absorbance 280 (mAu)		Wavelength (nm)	ABE8e TALON	ABE 1D4	ABE SEC aggregate	ABE sec main peak		Elution volume (ml)	ABE8e	PE2	SEC standards		Temperature (degC)	ABE			ABE RNP NF			ABE RNP F			Buffer				Temperature (degC)	ABE
0	684.974	318.595	0		0	0.487	0.112		0	0	0	0	0		0	0		0	2.129	2.186		220	0.260319	-0.08898	7.32932	3.15774		0	0.03244	0.02073	0.12842		20	3835	3879	4080	3444	3444	3438	3474	3332	3402	2735	2786	2735		20	10	11
0.0015967	684.655	318.595	0		0.000667065	0.486	0.036		0.0011122	6.558	0	0.00151367	0.00454102		1	0		0.00416667	2.001	2.035		221	0.279564	-0.07499	7.36145	3.56786		0.01	0.03244	0.0207	0.12882		20.2	3831	3874	4073	3442	3442	3437	3472	3330	3401	2736	2788	2736		20.2	22	24
0.00319341	683.96	316.928	0		0.00133413	0.475	0.025		0.00200195	6.59	NaN	0.0050076	0.0150228		2	0		0.00833333	1.554	1.63		222	0.229172	-0.05621	7.31325	4.02143		0.02	0.03244	0.02073	0.12882		20.4	3827	3870	4065	3441	3440	3435	3469	3329	3400	2737	2790	2738		20.4	21	22
0.00479011	682.369	316.434	0		0.0020012	0.217	0.07		0.00279948	6.59	NaN	0.0105632	0.0316895		3	50		0.0125	1.281	1.332		223	0.171183	0.001633	7.27711	4.59702		0.03	0.03239	0.02073	0.12882		20.6	3822	3865	4058	3439	3438	3433	3466	3328	3399	2739	2791	2739		20.6	21	22
0.00638681	681.204	316.135	0		0.00266826	0.246	0.08		0.00360243	6.48	NaN	0.0161187	0.0483561		4	341		0.0166667	1.042	1.108		224	0.102811	0.064257	7.14458	5.06071		0.03	0.03235	0.00715	0.12904		20.8	3818	3861	4051	3437	3436	3431	3464	3327	3398	2740	2793	2741		20.8	21	22
0.00798352	680.057	316.052	0		0.00333533	0.243	0.054		0.00391167	6.48	NaN	0.0216743	0.0650228		5	473		0.0208333	0.912	1.033		225	0.210433	0.262507	6.84739	5.75833		0.04	0.03235	0.00315	0.11845		21	3814	3857	4044	3436	3434	3430	3461	3326	3397	2741	2795	2743		21	21	22
0.00958022	678.632	315.62	0		0.00400239	0.219	0.062		0.00445421	6.48	NaN	0.0272298	0.0816894		6	291		0.025	0.901	1.015		226	0.70271	0.479067	6.58233	6.19762		0.05	0.03173	0.00166	0.04794		21.2	3810	3852	4036	3434	3432	3428	3459	3324	3395	2743	2797	2744		21.2	22	23
0.0111769	677.727	315.075	0		0.00466946	0.219	0.054		0.00556641	6.39	5.21	0.0327854	0.0983561		7	171		0.0291667	0.927	1.056		227	1.04229	0.619475	6.36948	6.25536		0.06	0.0254	0.00156	0.02715		21.4	3805	3847	4028	3432	3430	3426	3456	3323	3394	2744	2799	2746		21.4	24	27
0.0127736	677.351	314.827	0		0.00533652	0.237	0.088		0.0066786	6.424	5.293	0.0383409	0.115023		8	112		0.0333333	0.933	1.031		228	1.54064	0.780875	6.03213	6.10417		0.07	0.01438	0.00158	0.03007		21.6	3800	3842	4020	3429	3427	3423	3453	3321	3392	2745	2800	2747		21.6	28	29
0.0143703	676.733	314.48	0		0.00600359	0.237	0.051		0.00778537	6.636	5.47	0.0438965	0.131689		9	56		0.0375	0.895	0.946		229	1.91365	0.914985	5.74297	5.88929		0.08	0.011	0.00158	0.03101		21.8	3794	3836	4011	3426	3425	3420	3450	3318	3390	2746	2802	2748		21.8	31	32
0.015967	675.699	314.232	0		0.00667065	0.268	0.044		0.00889757	6.84	5.803	0.049452	0.148356		10	0		0.0416667	0.797	0.897		230	2.13902	1.0098	5.48594	5.64286		0.08	0.00829	0.0017	0.03497		22	3788	3829	4002	3423	3422	3416	3446	3315	3388	2747	2803	2749		22	33	35
0.0175637	674.722	314.067	0		0.00733772	0.249	0.054		0.0100098	6.341	5.901	0.0550076	0.165023					0.0458333	0.731	0.866		231	2.31578	1.1656	5.06426	5.19107		0.09	0.00715	0.00178	0.03814		22.2	3781	3822	3993	3419	3419	3413	3442	3312	3385	2747	2804	2750		22.2	34	36
0.0191604	674.052	313.77	0		0.00800478	0.237	0.054		0.011122	4.888	5.159	0.0605631	0.181689					0.05	0.692	0.835		232	2.35325	1.25364	4.76305	4.83274		0.1	0.00729	0.00174	0.0371		22.4	3774	3814	3984	3415	3415	3409	3438	3309	3383	2748	2805	2750		22.4	35	38
0.0207571	673.671	313.669	0		0.00867185	0.243	0.054		0.0122342	2.791	3.586	0.0661187	0.198356					0.0541667	0.697	0.843		233	2.30185	1.34542	4.18072	4.18929		0.11	0.00812	0.00168	0.03804		22.6	3767	3807	3974	3410	3411	3405	3433	3305	3380	2748	2806	2750		22.6	35	39
0.0223539	674.356	313.538	0		0.00933891	0.243	0.062		0.0133409	0.394	1.511	0.0716742	0.215023					0.0583333	0.717	0.871		234	2.18233	1.4063	3.44177	3.44107		0.12	0.00953	0.00168	0.03792		22.8	3760	3799	3965	3406	3408	3401	3428	3302	3377	2748	2807	2750		22.8	34	38
0.0239506	673.867	313.422	0		0.010006	0.243	0.07		0.0144694	0.394	1.511	0.0772298	0.231689					0.0625	0.755	0.885		235	2.05191	1.40583	3.01205	3.01845		0.13	0.01054	0.00181	0.0396		23	3754	3791	3955	3402	3404	3397	3423	3298	3374	2748	2808	2750		23	34	37
0.0255473	673.244	313.34	0		0.010673	0.243	0.062		0.0155762	-4.294	-2.962	0.0827853	0.248356					0.0666667	0.781	0.882		236	1.83034	1.36875	2.49799	2.45595		0.13	0.01149	0.00199	0.03886		23.2	3747	3784	3946	3399	3400	3393	3418	3295	3371	2748	2808	2750		23.2	34	37
0.027144	672.783	313.126	0		0.0113401	0.243	0.062		0.0166829	-4.294	-2.962	0.0883409	0.265023					0.0708333	0.818	0.946		237	1.66852	1.30064	2.18474	2.11905		0.14	0.01243	0.0021	0.03873		23.4	3740	3776	3937	3395	3396	3389	3413	3291	3368	2748	2809	2750		23.4	33	36
0.0287407	672.539	312.862	0		0.0120072	0.243	0.062		0.0177897	-6.357	-5.017	0.0938965	0.281689					0.075	0.872	0.975		238	1.41859	1.15464	1.76305	1.6506		0.15	0.01367	0.00232	0.04044		23.6	3733	3769	3928	3391	3393	3386	3409	3288	3364	2747	2810	2749		23.6	33	34
0.0303374	671.809	312.599	0		0.0126742	0.243	0.062		0.0188965	-8.216	-6.878	0.099452	0.298356					0.0791667	0.915	1.013		239	1.19524	0.997434	1.39357	1.25536		0.16	0.01475	0.0024	0.04066		23.8	3727	3763	3920	3387	3389	3382	3404	3284	3360	2747	2810	2749		23.8	32	34
0.0319341	671.002	312.418	0		0.0133413	0.237	0.062		0.020025	-9.852	-8.549	0.105008	0.315023					0.0833333	0.93	1.029		240	1.098	0.921283	1.24498	1.09167		0.17	0.01534	0.0024	0.04027		24	3720	3756	3912	3384	3385	3378	3399	3281	3356	2746	2810	2749		24	32	34
0.0335308	670.289	312.352	0		0.0140084	0.232	0.044		0.0211317	-11.27	-10.019	0.110563	0.331689					0.0875	0.94	1.06		241	0.99139	0.831953	1.12048	0.924405		0.18	0.01569	0.00248	0.04012		24.2	3714	3749	3904	3380	3382	3374	3394	3277	3352	2746	2810	2748		24.2	31	33
0.0351275	669.751	312.04	0		0.0146754	0.226	0.044		0.0222385	-12.487	-11.288	0.116119	0.348356					0.0916667	0.961	1.075		242	0.90276	0.747872	1.02811	0.790476		0.18	0.01611	0.00256	0.03918		24.4	3708	3743	3896	3376	3378	3370	3389	3274	3348	2745	2810	2747		24.4	30	32
0.0367242	669.39	311.662	0		0.0153425	0.226	0.044		0.0233453	-13.509	-12.373	0.121674	0.365023					0.0958333	1.031	1.114		243	0.841226	0.684548	0.975904	0.700595		0.19	0.016	0.00277	0.04138		24.6	3702	3736	3888	3372	3375	3366	3384	3270	3344	2745	2810	2747		24.6	31	34
0.0383209	668.358	311.269	0		0.0160096	0.22	0.044		0.024452	-14.371	-13.294	0.12723	0.381689					0.1	1.127	1.263		244	0.764497	0.604198	0.911647	0.594643		0.2	0.01578	0.00285	0.04695		24.8	3696	3729	3881	3369	3371	3362	3379	3267	3340	2745	2809	2747		24.8	29	34
0.0399176	667.34	311.006	0		0.0166766	0.22	0.044		0.0255805	-14.371	-13.294	0.132785	0.398356					0.104167	1.241	1.356		245	0.718916	0.555685	0.86747	0.533333		0.21	0.0153	0.003	0.04569		25	3690	3723	3873	3365	3368	3358	3374	3263	3336	2745	2809	2746		25	29	33
0.0415143	666.31	310.859	0		0.0173437	0.22	0.044		0.0266873	-15.668	-14.699	0.138341	0.415023					0.108333	1.359	1.446		246	0.69334	0.52863	0.84739	0.501786		0.22	0.01546	0.0031	0.04212		25.2	3684	3716	3865	3362	3365	3354	3370	3260	3332	2744	2809	2746		25.2	29	33
0.043111	665.603	310.466	0		0.0180108	0.22	0.044		0.0277941	-15.668	-14.699	0.143902	0.431706					0.1125	1.45	1.523		247	0.658141	0.490379	0.835341	0.455952		0.23	0.01564	0.00324	0.04212		25.4	3679	3710	3858	3358	3361	3350	3365	3257	3328	2744	2808	2745		25.4	29	32
0.0447077	665.218	310.057	0		0.0186778	0.226	0.044		0.0289008	-16.137	-15.228	0.149457	0.448372					0.116667	1.51	1.567		248	0.641428	0.471837	0.835341	0.433929		0.23	0.01572	0.00325	0.04111		25.6	3673	3703	3850	3354	3357	3346	3361	3254	3323	2743	2808	2744		25.6	28	32
0.0463044	664.14	309.665	0		0.0193449	0.226	0.044		0.0300076	-16.48	-15.631	0.155013	0.465039					0.120833	1.498	1.578		249	0.629526	0.456793	0.807229	0.413095		0.24	0.01606	0.00332	0.04173		25.8	3667	3697	3843	3350	3354	3342	3356	3250	3319	2742	2807	2743		25.8	29	31
0.0479011	663.12	309.403	0		0.020012	0.22	0.044		0.0311361	-16.735	-15.93	0.160569	0.481706					0.125	1.433	1.506		250	0.622183	0.447813	0.799197	0.404762		0.25	0.01642	0.00329	0.03997		26	3661	3691	3835	3346	3350	3338	3352	3247	3315	2742	2807	2743		26	30	30
0.0494978	662.127	309.289	0		0.020679	0.226	0.044		0.0322428	-16.906	-16.153	0.166124	0.498372					0.129167	1.324	1.408		251	0.618891	0.443499	0.795181	0.401786		0.26	0.0169	0.0034	0.03945		26.2	3656	3685	3828	3342	3346	3334	3347	3243	3311	2741	2807	2742		26.2	30	30
0.0510945	661.467	308.914	0		0.0213461	0.226	0.044		0.0333496	0	-16.303	0.17168	0.515039					0.133333	1.264	1.331		252	0.617371	0.440117	0.799197	0.4		0.27	0.01737	0.00344	0.03891		26.4	3650	3679	3820	3338	3343	3330	3342	3240	3307	2740	2806	2741		26.4	29	29
0.0526912	661.151	308.555	0		0.0220131	0.226	0.044		0.0344564	0.02	0	0.17723	0.531689					0.1375	1.209	1.264		253	0.620917	0.446531	0.799197	0.405952		0.28	0.01779	0.00346	0.04037		26.6	3644	3673	3813	3334	3340	3326	3337	3236	3303	2739	2806	2740		26.6	28	29
0.0542879	660.15	308.197	0		0.0226802	0.22	0.044		0.0355631	0.037	0.008	0.182785	0.548356					0.141667	1.197	1.29		254	0.630793	0.456676	0.815261	0.41369		0.28	0.01819	0.00353	0.04071		26.8	3638	3667	3806	3331	3337	3322	3332	3232	3299	2738	2805	2739		26.8	26	27
0.0558846	659.178	307.952	0		0.0233473	0.22	0.044		0.0366916	0.053	0.021	0.188346	0.565039					0.145833	1.22	1.295		255	0.65257	0.477318	0.839357	0.43631		0.29	0.01845	0.00364	0.04091		27	3633	3662	3799	3327	3335	3318	3327	3228	3295	2737	2804	2738		27	23	25
0.0574813	658.169	307.822	0		0.0240143	0.22	0.044		0.0377984	0.073	0.032	0.193902	0.581706					0.15	1.223	1.326		256	0.681945	0.508455	0.831325	0.46369		0.3	0.01894	0.0038	0.04257		27.2	3629	3658	3792	3324	3332	3315	3323	3225	3292	2736	2803	2737		27.2	21	23
0.059078	657.489	307.432	0		0.0246814	0.232	0.044		0.0389052	0.073	0.032	0.199458	0.598373					0.154167	1.239	1.365		257	0.699418	0.529446	0.855422	0.481548		0.31	0.01897	0.00383	0.04413		27.4	3625	3653	3786	3321	3329	3311	3318	3221	3288	2735	2802	2736		27.4	18	20
0.0606747	657.149	307.042	0		0.0253485	0.227	0.044		0.0400119	0.097	0.054	0.205013	0.61504					0.158333	1.276	1.396		258	0.719169	0.553469	0.859438	0.501786		0.32	0.01911	0.004	0.0449		27.6	3622	3649	3781	3317	3327	3309	3314	3218	3284	2735	2801	2735		27.6	15	18
0.0622714	656.118	306.653	0		0.0260155	0.22	0.044		0.0411187	0.137	0.075	0.210569	0.631706					0.1625	1.326	1.401		259	0.728792	0.566297	0.86747	0.514286		0.33	0.0195	0.00413	0.04522		27.8	3619	3646	3776	3314	3324	3306	3310	3215	3281	2734	2800	2734		27.8	15	17
0.0638681	655.064	306.393	0		0.0266826	0.22	0.044		0.0422472	0.219	0.123	0.216119	0.648357					0.166667	1.373	1.468		260	0.745505	0.585539	0.859438	0.533929		0.33	0.01958	0.0042	0.04539		28	3616	3643	3771	3311	3321	3303	3306	3212	3277	2733	2799	2733		28	14	16
0.0654648	654.026	306.28	0		0.0273497	0.22	0.044		0.0433539	0.342	0.23	0.221675	0.665024					0.170833	1.475	1.535		261	0.762978	0.605131	0.859438	0.554167		0.34	0.01983	0.00429	0.04621		28.2	3614	3639	3767	3308	3318	3300	3301	3208	3274	2732	2799	2732		28.2	11	15
0.0670616	653.34	305.891	0		0.0280167	0.22	0.044		0.0444607	0.46	0.349	0.227236	0.681707					0.175	1.544	1.628		262	0.773867	0.619125	0.86747	0.567857		0.35	0.01994	0.00429	0.04688		28.4	3611	3637	3762	3305	3316	3297	3297	3205	3270	2731	2798	2731		28.4	10	13
0.0686583	653.003	305.551	0		0.0286838	0.215	0.044		0.0455675	0.584	0.464	0.232791	0.698373					0.179167	1.637	1.695		263	0.791846	0.643499	0.859438	0.593452		0.36	0.02013	0.00431	0.04593		28.6	3609	3634	3758	3302	3313	3294	3293	3202	3267	2731	2798	2730		28.6	8	11
0.070255	652.086	305.162	0		0.0293509	0.215	0.044		0.0466743	0.713	0.586	0.238347	0.71504					0.183333	1.712	1.783		264	0.815396	0.676152	0.88755	0.629167		0.37	0.02013	0.00431	0.0449		28.8	3608	3632	3755	3299	3311	3291	3289	3199	3264	2730	2798	2729		28.8	4	8
0.0718517	651.055	304.904	0		0.0300179	0.215	0.044		0.0478027	0.853	0.713	0.243902	0.731707					0.1875	1.772	1.827		265	0.838187	0.705306	0.907631	0.665476		0.38	0.02017	0.00427	0.04759		29	3607	3631	3752	3297	3309	3289	3285	3197	3261	2730	2797	2728		29	5	8
0.0734484	650.012	304.742	0		0.030685	0.215	0.044		0.0489095	0.853	0.713	0.249458	0.748374					0.191667	1.76	1.801		266	0.869587	0.745889	0.919679	0.710714		0.38	0.02013	0.00429	0.04759		29.2	3606	3629	3748	3294	3306	3285	3280	3193	3258	2729	2796	2727		29.2	9	10
0.0750451	649.33	304.339	0		0.0313521	0.215	0.044		0.0500163	1.026	0.855	0.255008	0.765024					0.195833	1.744	1.786		267	0.898709	0.784606	0.935743	0.74881		0.39	0.02036	0.00422	0.0471		29.4	3604	3627	3745	3290	3301	3281	3275	3189	3252	2727	2793	2725		29.4	12	13
0.0766418	648.997	303.935	0		0.0320191	0.215	0.044		0.051123	1.264	1.039	0.260564	0.781691					0.2	1.7	1.755		268	0.917701	0.812012	0.947791	0.775		0.4	0.0205	0.00427	0.04675		29.6	3601	3624	3740	3284	3296	3275	3268	3183	3246	2723	2790	2721		29.6	16	16
0.0782385	647.922	303.5	0		0.0326862	0.215	0.044		0.0522298	1.558	1.293	0.266119	0.798358					0.204167	1.664	1.706		269	0.938972	0.845714	1.00402	0.810119		0.41	0.02069	0.00427	0.04871		29.8	3598	3621	3735	3277	3289	3267	3260	3177	3239	2719	2785	2716		29.8	20	19
0.0798352	646.784	303.21	0		0.0333533	0.209	0.036		0.053342	1.893	1.594	0.271675	0.815025					0.208333	1.646	1.698		270	0.957458	0.875335	1.05622	0.845833		0.42	0.02092	0.00422	0.04985		30	3594	3617	3728	3269	3281	3258	3250	3169	3230	2713	2779	2711		30	17	15
0.0814319	645.702	303.065	0		0.0340203	0.203	0.036		0.0544542	2.241	1.925	0.27723	0.831691					0.2125	1.651	1.706		271	0.969613	0.894927	1.06827	0.866071		0.43	0.02121	0.00425	0.04851		30.2	3591	3615	3724	3261	3273	3250	3241	3161	3222	2708	2774	2706		30.2	7	6
0.0830286	645.016	302.663	0		0.0346874	0.203	0.036		0.0555664	2.587	2.265	0.282786	0.848358					0.216667	1.634	1.68		272	0.986832	0.921283	1.09237	0.898214		0.43	0.02149	0.00429	0.04856		30.4	3591	3615	3720	3255	3268	3243	3234	3155	3216	2704	2770	2702		30.4	-3	-3
0.0846253	644.686	302.259	0		0.0353544	0.203	0.036		0.0566786	2.911	2.592	0.288342	0.865025					0.220833	1.611	1.655		273	0.995695	0.938309	1.1004	0.918452		0.44	0.02158	0.00438	0.04972		30.6	3592	3616	3718	3250	3264	3238	3227	3150	3211	2701	2766	2699		30.6	-13	-12
0.086222	643.671	301.874	0		0.0360215	0.203	0.036		0.0577854	3.215	2.895	0.293897	0.881692					0.225	1.601	1.665		274	1.0076	0.963965	1.13253	0.949405		0.45	0.02188	0.00438	0.0497		30.8	3596	3620	3719	3247	3261	3235	3223	3147	3207	2700	2764	2697		30.8	-23	-21
0.0878187	642.634	301.601	0		0.0366886	0.198	0.036		0.0588976	3.49	3.174	0.299453	0.898358					0.229167	1.595	1.647		275	1.01823	0.984023	1.14056	0.974405		0.46	0.02211	0.00445	0.04977		31	3602	3625	3720	3245	3260	3233	3220	3145	3204	2699	2762	2697		31	-30	-26
0.0894154	641.613	301.473	0		0.0373556	0.198	0.036		0.0600098	3.727	3.434	0.305008	0.915025					0.233333	1.589	1.645		276	1.0238	0.994869	1.14458	0.991071		0.47	0.02239	0.00453	0.04856		31.2	3608	3630	3723	3244	3260	3232	3217	3144	3203	2698	2761	2696		31.2	-34	-30
0.0910121	640.921	301.088	0		0.0380227	0.192	0.036		0.0611219	3.727	3.434	0.310575	0.931724					0.2375	1.659	1.691		277	1.0276	1.00548	1.10843	1.00833		0.48	0.02286	0.00463	0.04945		31.4	3615	3637	3727	3244	3260	3232	3215	3143	3201	2698	2761	2696		31.4	-38	-35
0.0926088	640.568	300.688	0		0.0386898	0.192	0.036		0.0622341	3.924	3.654	0.31613	0.948391					0.241667	1.741	1.768		278	1.02228	1.0091	1.06024	1.01191		0.48	0.02305	0.00465	0.04938		31.6	3623	3644	3732	3243	3260	3231	3213	3141	3199	2697	2761	2695		31.6	-42	-40
0.0942055	639.526	300.288	0		0.0393568	0.192	0.036		0.0633409	4.101	3.849	0.321686	0.965058					0.245833	1.8	1.83		279	1.01469	1.00711	1.03213	1.00952		0.49	0.02286	0.00465	0.04994		31.8	3632	3653	3738	3243	3260	3231	3211	3140	3198	2697	2760	2694		31.8	-46	-45
0.0958022	638.473	300.032	0		0.0400239	0.198	0.036		0.0644694	4.271	4.027	0.327242	0.981725					0.25	1.876	1.9		280	1	1	1	1		0.5	0.02263	0.00469	0.04868		32	3641	3662	3745	3243	3260	3231	3209	3138	3197	2696	2760	2693		32	-51	-51
0.0973989	637.461	299.905	0		0.040691	0.198	0.036		0.0655761	4.436	4.364	0.332786	0.998359					0.254167	1.925	1.929		281	0.979742	0.981924	0.927711	0.975595		0.51	0.02251	0.0048	0.04866		32.2	3652	3673	3752	3243	3261	3231	3207	3137	3196	2695	2760	2692		32.2	-57	-56
0.0989956	636.813	299.521	0		0.041358	0.198	0.036		0.0666829	4.607	4.364	0.338342	1.01503					0.258333	1.924	1.944		282	0.961003	0.963615	0.879518	0.957143		0.52	0.02225	0.00482	0.05244		32.4	3664	3685	3761	3243	3261	3231	3204	3136	3195	2695	2759	2691		32.4	-63	-60
0.100592	636.563	299.186	0		0.0420251	0.198	0.036		0.0677897	4.76	4.53	0.343897	1.03169					0.2625	1.898	1.895		283	0.925551	0.926647	0.839357	0.922619		0.53	0.02218	0.00482	0.05784		32.6	3677	3697	3770	3244	3263	3231	3202	3136	3194	2694	2759	2691		32.6	-70	-67
0.102189	635.617	298.804	0		0.0426922	0.198	0.028		0.0688965	4.894	4.669	0.349453	1.04836					0.266667	1.822	1.851		284	0.883768	0.883032	0.819277	0.878571		0.53	0.02222	0.00473	0.05843		32.8	3692	3712	3781	3245	3265	3231	3200	3135	3193	2693	2758	2690		32.8	-77	-74
0.103786	634.575	298.533	0		0.0433592	0.198	0.028		0.0700249	5.013	4.799	0.355008	1.06502					0.270833	1.735	1.741		285	0.854394	0.849446	0.803213	0.847619		0.54	0.02216	0.00469	0.06069		33	3708	3727	3792	3247	3267	3232	3198	3134	3192	2692	2758	2689		33	-83	-79
0.105382	633.472	298.39	0		0.0440263	0.192	0.02		0.0711317	5.14	4.919	0.360564	1.08169					0.275	1.643	1.653		286	0.803495	0.787055	0.75502	0.78869		0.55	0.02218	0.00465	0.06019		33.2	3725	3743	3805	3249	3269	3234	3196	3134	3192	2692	2757	2688		33.2	-89	-86
0.106979	632.731	297.96	0		0.0446934	0.187	0.02		0.0722385	5.264	5.041	0.366119	1.09836					0.279167	1.551	1.583		287	0.74272	0.71102	0.714859	0.717262		0.56	0.02202	0.00465	0.05225		33.4	3743	3761	3819	3251	3272	3235	3194	3134	3191	2691	2757	2688		33.4	-94	-94
0.108576	632.397	297.531	0		0.0453604	0.187	0.02		0.0733452	5.264	5.041	0.37168	1.11504					0.283333	1.502	1.529		288	0.702963	0.661574	0.666667	0.667857		0.57	0.02214	0.00467	0.04866		33.6	3763	3781	3833	3254	3274	3237	3192	3134	3191	2690	2756	2687		33.6	-99	-99
0.110173	631.337	297.134	0		0.0460275	0.181	0.012		0.074452	5.386	5.17	0.37723	1.13169					0.2875	1.465	1.516		289	0.640669	0.589271	0.62249	0.595238		0.58	0.02219	0.00471	0.0496		33.8	3783	3801	3848	3256	3277	3240	3192	3134	3191	2690	2756	2687		33.8	-105	-104
0.111769	630.292	296.864	0		0.0466946	0.175	0.004		0.0755805	5.501	5.288	0.382786	1.14836					0.291667	1.427	1.478		290	0.573056	0.51242	0.566265	0.515476		0.58	0.02219	0.00476	0.05155		34	3805	3822	3865	3259	3280	3242	3191	3134	3191	2690	2756	2686		34	-110	-109
0.113366	629.14	296.705	0		0.0473616	0.175	0.012		0.0766873	5.601	5.396	0.388352	1.16506					0.295833	1.399	1.452		291	0.523677	0.458659	0.502008	0.455952		0.59	0.02228	0.00476	0.05202		34.2	3827	3844	3882	3263	3284	3245	3190	3135	3191	2689	2755	2686		34.2	-115	-113
0.114963	628.393	296.277	0		0.0480287	0.175	0.004		0.077794	5.684	5.488	0.393908	1.18172					0.3	1.4	1.437		292	0.456065	0.386822	0.413655	0.378571		0.6	0.02254	0.00471	0.05235		34.4	3851	3867	3900	3267	3288	3249	3190	3136	3191	2689	2755	2685		34.4	-120	-116
0.116559	628.075	295.897	0		0.0486957	0.17	0.004		0.0789008	5.749	5.562	0.399463	1.19839					0.304167	1.415	1.452		293	0.393771	0.325364	0.365462	0.317857		0.61	0.02263	0.00465	0.05227		34.6	3875	3891	3920	3271	3294	3253	3190	3137	3192	2689	2754	2685		34.6	-125	-120
0.118156	627.087	295.502	0		0.0493628	0.175	0.004		0.0800076	5.816	5.63	0.405019	1.21506					0.308333	1.497	1.514		294	0.353254	0.288163	0.341365	0.282738		0.62	0.02263	0.00463	0.05192		34.8	3901	3915	3940	3277	3299	3257	3190	3138	3193	2689	2754	2685		34.8	-128	-124
0.119753	626.101	295.233	0		0.0500299	0.175	0.004		0.081136	5.889	5.695	0.410563	1.23169					0.3125	1.606	1.614		295	0.29881	0.240466	0.273092	0.231548		0.63	0.02263	0.00465	0.05165		35	3927	3940	3961	3283	3306	3261	3189	3140	3193	2688	2753	2684		35	-131	-127
0.121349	625.129	295.107	0		0.0506969	0.175	0.004		0.0822428	5.969	5.765	0.416119	1.24836					0.316667	1.692	1.723		296	0.256521	0.203032	0.228916	0.194643		0.63	0.02258	0.00471	0.05356		35.2	3953	3966	3982	3290	3313	3267	3190	3141	3195	2688	2752	2684		35.2	-134	-131
0.122946	624.498	294.743	0		0.051364	0.181	0.004		0.0833496	6.072	5.845	0.421674	1.26502					0.320833	1.806	1.792		297	0.233477	0.182857	0.212851	0.177381		0.64	0.02272	0.00484	0.05314		35.4	3980	3993	4004	3297	3321	3273	3190	3143	3197	2688	2752	2683		35.4	-134	-134
0.124543	624.183	294.365	0		0.0520311	0.181	0.004		0.0844564	6.072	5.845	0.427235	1.28171					0.325	1.853	1.862		298	0.20233	0.156618	0.184739	0.151786		0.65	0.02268	0.00494	0.05423		35.6	4007	4020	4027	3306	3330	3280	3191	3146	3199	2687	2751	2682		35.6	-133	-134
0.12614	623.168	293.97	0		0.0526981	0.187	0.004		0.0855631	6.192	5.952	0.432791	1.29837					0.329167	1.853	1.87		299	0.175741	0.132828	0.184739	0.135119		0.66	0.02291	0.00505	0.05346		35.8	4033	4046	4049	3315	3340	3287	3192	3149	3201	2686	2750	2682		35.8	-133	-134
0.127736	622.166	293.718	0		0.0533652	0.187	0.004		0.0866916	6.332	6.079	0.438346	1.31504					0.333333	1.81	1.823		300	0.159787	0.1193	0.160643	0.122619		0.67	0.02319	0.00509	0.054		36	4060	4073	4072	3325	3351	3296	3194	3152	3203	2686	2750	2681		36	-135	-134
0.129333	621.131	293.577	0		0.0540323	0.187	0.004		0.0877984	6.471	6.207	0.443902	1.33171					0.3375	1.728	1.718		301	0.139276	0.100175	0.128514	0.104167		0.68	0.02343	0.00516	0.05395		36.2	4087	4100	4094	3336	3363	3305	3196	3156	3206	2685	2749	2680		36.2	-136	-135
0.13093	620.458	293.183	0		0.0546993	0.187	0.004		0.0889051	6.6	6.343	0.449457	1.34837					0.341667	1.619	1.666		302	0.123322	0.082449	0.096386	0.083929		0.68	0.02362	0.0052	0.05348		36.4	4114	4127	4118	3349	3375	3316	3198	3160	3210	2685	2749	2679		36.4	-138	-137
0.132526	620.11	292.79	0		0.0553664	0.187	0.004		0.0900119	6.737	6.474	0.455007	1.36502					0.345833	1.575	1.627		303	0.113446	0.072303	0.068273	0.074405		0.69	0.02371	0.00526	0.05435		36.6	4143	4155	4141	3362	3389	3327	3201	3164	3214	2684	2749	2679		36.6	-144	-141
0.134123	619.116	292.429	0		0.0560335	0.187	0.004		0.0911187	6.883	6.613	0.460563	1.38169					0.35	1.547	1.604		304	0.097746	0.059125	0.064257	0.06369		0.7	0.02376	0.00528	0.05353		36.8	4172	4184	4166	3376	3403	3339	3204	3169	3218	2684	2748	2678		36.8	-148	-146
0.13572	618.172	292.178	0		0.0567005	0.187	0.004		0.0922309	7.042	6.762	0.466118	1.39836					0.354167	1.563	1.62		305	0.084072	0.04828	0.068273	0.052976		0.71	0.02385	0.00522	0.05294		37	4202	4214	4191	3392	3419	3352	3207	3175	3223	2683	2748	2678		37	-152	-152
0.137317	617.17	292.036	0		0.0573676	0.192	0.004		0.0933431	7.21	6.924	0.471679	1.41504					0.358333	1.579	1.625		306	0.077235	0.043032	0.072289	0.047024		0.72	0.02385	0.0052	0.054		37.2	4233	4245	4218	3409	3436	3367	3211	3181	3228	2683	2748	2677		37.2	-159	-158
0.138913	616.467	291.629	0		0.0580347	0.192	0.004		0.0944553	7.372	7.088	0.477235	1.4317					0.3625	1.6	1.641		307	0.067612	0.037434	0.044177	0.036905		0.73	0.02382	0.00518	0.0542		37.4	4266	4277	4246	3427	3454	3382	3216	3188	3235	2683	2748	2676		37.4	-167	-165
0.14051	616.11	291.237	0		0.0587017	0.187	0.004		0.0955675	7.514	7.243	0.48279	1.44837					0.366667	1.621	1.636		308	0.061535	0.03277	0.028112	0.031548		0.73	0.02377	0.00516	0.05462		37.6	4300	4311	4274	3447	3474	3399	3221	3196	3241	2683	2748	2676		37.6	-173	-171
0.142107	615.102	290.846	0		0.0593688	0.187	0.004		0.0966743	7.514	7.243	0.488346	1.46504					0.370833	1.63	1.674		309	0.057483	0.030204	0.024096	0.028571		0.74	0.02368	0.00509	0.05299		37.8	4335	4345	4304	3468	3495	3416	3227	3204	3248	2682	2749	2675		37.8	-179	-177
0.143703	614.118	290.58	0		0.0600359	0.181	0.004		0.0977864	7.634	7.375	0.493901	1.4817					0.375	1.673	1.711		310	0.052672	0.027872	0.036145	0.030357		0.75	0.02373	0.0051	0.05381		38	4371	4381	4335	3490	3516	3435	3233	3213	3256	2682	2748	2675		38	-185	-183
0.1453	613.126	290.455	0		0.0607029	0.175	0.004		0.0988986	7.733	7.485	0.499457	1.49837					0.379167	1.738	1.788		311	0.04786	0.025539	0.052209	0.031548		0.76	0.02379	0.00509	0.0542		38.2	4408	4418	4367	3513	3539	3454	3240	3221	3264	2681	2748	2674		38.2	-189	-188
0.146897	612.442	290.033	0		0.06137	0.17	0.004		0.100016	7.82	7.573	0.505012	1.51504					0.383333	1.813	1.858		312	0.045834	0.02414	0.048193	0.030952		0.77	0.02368	0.00516	0.05388		38.4	4447	4457	4400	3538	3564	3475	3247	3231	3272	2681	2747	2674		38.4	-193	-193
0.148493	612.029	289.627	0		0.062037	0.175	0.004		0.101123	7.894	7.649	0.510562	1.53169					0.3875	1.877	1.902		313	0.045328	0.023324	0.044177	0.030952		0.78	0.02384	0.00523	0.05692		38.6	4486	4496	4434	3564	3589	3497	3255	3241	3282	2680	2746	2673		38.6	-198	-199
0.15009	611.053	289.268	0		0.0627041	0.17	0.004		0.10223	7.951	7.713	0.516118	1.54835					0.391667	1.931	1.956		314	0.041783	0.021341	0.044177	0.030952		0.78	0.02391	0.00524	0.05635		38.8	4526	4536	4470	3592	3617	3520	3263	3252	3292	2680	2745	2673		38.8	-204	-205
0.151687	610.091	289.019	0		0.0633712	0	0.004		0.103358	7.99	7.765	0.521673	1.56502					0.395833	1.963	1.967		315	0.039504	0.019359	0.060241	0.033333		0.79	0.02396	0.00529	0.05635		39	4567	4578	4506	3622	3646	3545	3273	3264	3302	2679	2745	2673		39	-210	-210
0.153284	609.154	288.91	0		0.0640382	0	0		0.104465	8.019	7.796	0.527229	1.58169					0.4	1.969	1.967		316	0.035705	0.017726	0.084337	0.034524		0.8	0.02416	0.00536	0.05737		39.2	4610	4620	4544	3653	3677	3571	3284	3277	3314	2679	2745	2672		39.2	-216	-216
0.15488	608.535	288.536	0		0.0647053	0	0		0.105572	8.05	7.824	0.532784	1.59835					0.404167	1.913	1.936		317	0.03292	0.01656	0.068273	0.030952		0.81	0.0242	0.00544	0.05791		39.4	4654	4664	4583	3686	3710	3599	3296	3292	3327	2678	2744	2672		39.4	-223	-223
0.156477	608.232	288.163	0		0.0653724	0	0		0.106679	8.087	7.86	0.53834	1.61502					0.408333	1.853	1.882		318	0.03216	0.015743	0.068273	0.027976		0.82	0.02451	0.00548	0.05611		39.6	4699	4709	4623	3722	3744	3628	3310	3308	3342	2678	2744	2671		39.6	-227	-226
0.158074	607.287	287.774	0		0.0660394	0	0		0.107785	8.127	7.896	0.543895	1.63169					0.4125	1.815	1.858		319	0.031907	0.014927	0.064257	0.02381		0.83	0.02454	0.00548	0.05536		39.8	4745	4755	4663	3758	3780	3659	3324	3325	3358	2678	2744	2670		39.8	-231	-229
0.15967	606.322	287.526	0		0.0667065	0	0		0.108914	8.127	7.896	0.549451	1.64835					0.416667	1.793	1.825		320	0.031147	0.013061	0.048193	0.020238		0.83	0.02454	0.00548	0.05368		40	4791	4801	4704	3796	3817	3690	3340	3343	3374	2677	2743	2669		40	-234	-233
0.161267	605.324	287.402	0		0.0673736	0	0		0.110021	8.164	7.935	0.555006	1.66502					0.420833	1.764	1.815		321	0.029375	0.011312	0.02008	0.015476		0.84	0.02467	0.00548	0.05267		40.2	4838	4848	4745	3835	3855	3723	3356	3362	3392	2677	2742	2669		40.2	-235	-233
0.162864	604.64	286.998	0		0.0680406	0	0		0.111127	8.201	7.972	0.560562	1.68169					0.425	1.797	1.838		322	0.029121	0.010029	0.008032	0.016667		0.85	0.02476	0.0055	0.05215		40.4	4885	4894	4786	3876	3895	3758	3374	3382	3410	2676	2742	2668		40.4	-234	-230
0.16446	604.316	286.611	0		0.0687077	0	0		0.112234	8.233	8.008	0.566117	1.69835					0.429167	1.811	1.833		323	0.028615	0.009446	0.024096	0.020238		0.86	0.0249	0.00552	0.05437		40.6	4932	4940	4827	3917	3935	3793	3393	3404	3430	2676	2742	2667		40.6	-233	-228
0.166057	603.369	286.239	0		0.0693748	0	0		0.113341	8.278	8.042	0.571673	1.71502					0.433333	1.816	1.849		324	0.030134	0.00898	0.024096	0.022619		0.87	0.02495	0.0055	0.05517		40.8	4978	4985	4868	3960	3977	3829	3413	3426	3450	2675	2741	2667		40.8	-229	-225
0.167654	602.549	286.007	0		0.0700418	0	0		0.114469	8.342	8.091	0.577228	1.73169					0.4375	1.82	1.857		325	0.030894	0.00723	0.036145	0.025595		0.88	0.025	0.00548	0.05435		41	5023	5030	4908	4004	4020	3866	3435	3450	3472	2675	2741	2666		41	-220	-217
0.169251	601.617	285.914	0		0.0707089	0	0		0.115576	8.409	8.153	0.582784	1.74835					0.441667	1.819	1.888		326	0.029375	0.005015	0.024096	0.024405		0.88	0.02533	0.00548	0.05457		41.2	5066	5072	4946	4048	4064	3904	3457	3475	3495	2674	2741	2665		41.2	-210	-208
0.170847	600.973	285.528	0		0.071376	0	0		0.116683	8.477	8.214	0.588339	1.76502					0.445833	1.868	1.924		327	0.028108	0.004781	0.004016	0.019643		0.89	0.02542	0.00553	0.05376		41.4	5107	5113	4983	4093	4108	3942	3480	3501	3519	2674	2741	2665		41.4	-200	-200
0.172444	600.641	285.126	0		0.072043	0	-0.008		0.11779	8.532	8.274	0.593895	1.78168					0.45	1.921	1.925		328	0.02431	0.004781	-0.01606	0.019643		0.9	0.02542	0.00553	0.05571		41.6	5146	5152	5019	4140	4153	3981	3505	3529	3544	2674	2741	2665		41.6	-188	-188
0.174041	599.633	284.725	0		0.0727101	-0.012	-0.008		0.118896	8.571	8.317	0.599451	1.79835					0.454167	1.974	2.004		329	0.022791	0.004431	-0.04819	0.020238		0.91	0.02537	0.00547	0.0564		41.8	5182	5188	5052	4188	4198	4021	3532	3558	3570	2673	2741	2665		41.8	-178	-179
0.175637	598.627	284.463	0		0.0733772	-0.023	-0.008		0.120025	8.571	8.317	0.605006	1.81502					0.458333	2.023	2.041		330	0.023803	0.004082	-0.08835	0.01369		0.92	0.02528	0.00536	0.05544		42	5217	5223	5084	4237	4245	4062	3560	3588	3598	2673	2740	2665		42	-172	-172
0.177234	597.647	284.339	0		0.0740442	-0.012	-0.018		0.121132	8.595	8.359	0.610562	1.83168					0.4625	2.067	2.067		331	0.023044	0.003965	-0.11647	0.010119		0.93	0.02547	0.0053	0.05579		42.2	5251	5257	5114	4289	4294	4105	3591	3621	3628	2672	2740	2665		42.2	-167	-166
0.178831	596.986	283.954	0		0.0747113	-0.019	-0.01		0.122238	8.601	8.359	0.616117	1.84835					0.466667	2.086	2.083		332	0.018486	0.003965	-0.1245	0.004762		0.93	0.02551	0.00528	0.05685		42.4	5284	5290	5144	4342	4344	4149	3624	3656	3659	2671	2740	2665		42.4	-161	-159
0.180428	596.668	283.569	0		0.0753784	-0.013	-0.01		0.123345	8.61	8.367	0.621673	1.86502					0.470833	2.065	2.055		333	0.015194	0.004781	-0.13655	0.00119		0.94	0.02561	0.00522	0.05583		42.6	5316	5321	5172	4397	4396	4195	3658	3693	3693	2671	2740	2664		42.6	-153	-151
0.182024	595.636	283.169	0		0.0760454	-0.013	-0.01		0.124452	8.608	8.37	0.627228	1.88168					0.475	2.032	2.049		334	0.013168	0.004898	-0.14458	0.001786		0.95	0.02556	0.00514	0.0545		42.8	5345	5350	5199	4452	4449	4241	3694	3732	3728	2671	2740	2664		42.8	-144	-142
0.183621	594.662	282.923	0		0.0767125	-0.007	-0.01		0.12558	8.616	8.369	0.6328	1.8984					0.479167	1.992	2.016		335	0.010889	0.003265	-0.13655	0.004167		0.96	0.02556	0.0051	0.05301		43	5373	5378	5224	4508	4503	4288	3732	3772	3763	2670	2739	2663		43	-133	-131
0.185218	593.758	282.801	0		0.0773795	-0.007	-0.003		0.126687	8.633	8.377	0.638355	1.91507					0.483333	1.959	1.993		336	0.009876	0.002449	-0.1004	0.001786		0.97	0.02547	0.00505	0.05329		43.2	5399	5403	5248	4564	4556	4335	3771	3813	3801	2670	2739	2662		43.2	-122	-120
0.186814	593.161	282.447	0		0.0780466	-0.013	0.005		0.127794	0	8.393	0.643911	1.93173					0.4875	1.953	1.993		337	0.008863	0.001633	-0.06827	0.003571		0.98	0.02542	0.00499	0.05489		43.4	5422	5426	5269	4619	4610	4382	3810	3855	3838	2670	2739	2662		43.4	-113	-111
0.188411	592.868	282.095	0		0.0787137	-0.013	0.005		0.128901	0	0	0.649466	1.9484					0.491667	1.968	2.008		338	0.005824	0.00105	-0.02811	0.002381		0.98	0.02523	0.00531	0.05606		43.6	5444	5447	5289	4675	4663	4429	3852	3898	3877	2670	2738	2661		43.6	-106	-104
0.190008	592	281.773	0		0.0793807	-0.006	0.005		0.130008	-0.009	-0.007	0.655022	1.96507					0.495833	1.99	1.996		339	0.003039	0.000466	0.004016	0.002381		0.99	0.02518	0.00527	0.0545		43.8	5465	5467	5308	4732	4717	4476	3895	3941	3917	2670	2738	2660		43.8	-100	-97
0.191604	591.137	281.558	0		0.0800478	0.005	0.005		0.13112	-0.02	-0.014	0.660561	1.98168					0.5	2.023	2.014		340	0	0	0.012048	0		1	0.02518	0.00525	0.05442		44	5484	5486	5326	4789	4770	4524	3940	3987	3959	2670	2738	2660		44	-95	-92
0.193201	590.205	281.421	0		0.0807149	0.011	0.005		0.132232	-0.02	-0.014	0.666117	1.99835					0.504167	2.05	2.047		341	-0.00557	-0.00023	0.028112	-0.00298		1.01	0.0253	0.0055	0.05457		44.2	5503	5504	5342	4845	4824	4572	3985	4033	4002	2670	2737	2659		44.2	-91	-88
0.194798	589.579	281.038	0		0.0813819	0	-0.003		0.133344	-0.027	-0.022	0.671672	2.01502					0.508333	2.064	2.068		342	-0.00658	-0.00105	0.004016	-0.00714		1.02	0.02525	0.00497	0.05368		44.4	5521	5521	5358	4903	4877	4620	4032	4080	4045	2670	2737	2659		44.4	-88	-84
0.196395	589.256	280.656	0		0.082049	-0.006	-0.01		0.134456	-0.017	-0.018	0.677228	2.03168					0.5125	2.086	2.099		343	-0.00937	-0.00245	-0.01205	-0.00952		1.03	0.0252	0.00491	0.05398		44.6	5538	5538	5374	4960	4931	4667	4080	4129	4090	2670	2737	2659		44.6	-83	-80
0.197991	588.296	280.274	0		0.0827161	0	-0.01		0.135563	0.009	-0.003	0.682783	2.04835					0.516667	2.102	2.097		344	-0.00937	-0.00315	0	-0.00595		1.03	0.03127	0.00485	0.05217		44.8	5554	5553	5389	5018	4985	4716	4130	4179	4136	2669	2736	2658		44.8	-80	-79
0.199588	587.328	280.014	0		0.0833831	0.001	-0.018		0.136675	0.04	0.03	0.688339	2.06502					0.520833	2.123	2.136		345	-0.01089	-0.0035	-0.01606	-0.00595		1.04	0.03211	0.00476	0.05257		45	5570	5569	5404	5077	5040	4765	4182	4232	4183	2669	2736	2658		45	-79	-78
0.201185	586.449	279.877	0		0.0840502	-0.011	-0.018		0.137788	0.067	0.057	0.693894	2.08168					0.525	2.144	2.141		346	-0.01114	-0.00443	-0.00402	-0.00536		1.05	0.03187	0.00472	0.09509		45.2	5586	5585	5419	5138	5097	4815	4236	4286	4231	2668	2736	2658		45.2	-77	-77
0.202781	585.85	279.526	0		0.0847173	-0.006	-0.018		0.138911	0.088	0.084	0.69945	2.09835					0.529167	2.172	2.164		347	-0.01165	-0.00513	0	-0.00595		1.06	0.03144	0.00468	0.08006		45.4	5601	5600	5434	5201	5155	4867	4293	4343	4282	2668	2736	2658		45.4	-76	-77
0.204378	585.518	279.161	0		0.0853843	-0.011	-0.018		0.140017	0.098	0.098	0.705005	2.11502					0.533333	2.183	2.195		348	-0.00785	-0.00665	0.016064	-0.00536		1.07	0.03079	0.00468	0.0714		45.6	5616	5615	5448	5266	5216	4921	4353	4402	4335	2667	2736	2658		45.6	-75	-75
0.205975	584.554	278.75	0		0.0860514	-0.017	-0.018		0.141124	0.103	0.108	0.710561	2.13168					0.5375	2.194	2.203		349	-0.00684	-0.00851	0.044177	-0.00298		1.08	0.02989	0.00459	0.06843		45.8	5631	5630	5461	5331	5276	4975	4415	4463	4389	2667	2736	2658		45.8	-72	-72
0.207571	583.549	278.491	0		0.0867185	-0.022	-0.018		0.142231	0.109	0.106	0.716116	2.14835					0.541667	2.17	2.167		350	-0.0076	-0.00933	0.068273	0.00119		1.08	0.029	0.00457	0.06784		46	5645	5644	5474	5398	5337	5030	4478	4525	4445	2667	2736	2658		46	-69	-69
0.209168	582.579	278.369	0		0.0873855	-0.035	-0.018		0.143359	0.109	0.106	0.721672	2.16502					0.545833	2.165	2.15								1.09	0.0282	0.00458	0.06705		46.2	5658	5658	5487	5465	5399	5086	4543	4588	4502	2667	2735	2658		46.2	-67	-66
0.210765	581.942	277.989	0		0.0880526	-0.029	-0.018		0.144466	0.106	0.109	0.727228	2.18168					0.55	2.159	2.142								1.1	0.02749	0.00451	0.06682		46.4	5671	5671	5499	5533	5461	5142	4608	4652	4560	2667	2735	2658		46.4	-62	-63
0.212362	581.656	277.61	0		0.0887197	-0.029	-0.018		0.145573	0.089	0.102	0.732783	2.19835					0.554167	2.148	2.142								1.11	0.02679	0.00452	0.06776		46.6	5683	5683	5512	5599	5521	5197	4673	4715	4618	2667	2735	2658		46.6	-59	-61
0.213958	580.725	277.231	0		0.0893867	-0.029	-0.018		0.14668	0.074	0.088	0.738339	2.21502					0.558333	2.136	2.142								1.12	0.02637	0.00441	0.06823		46.8	5695	5695	5524	5665	5580	5251	4738	4777	4675	2667	2735	2659		46.8	-56	-59
0.215555	579.697	276.973	0		0.0900538	-0.03	-0.01		0.147786	0.065	0.072	0.743894	2.23168					0.5625	2.132	2.142								1.13	0.0259	0.00445	0.06799		47	5706	5706	5535	5727	5636	5302	4800	4837	4729	2668	2735	2659		47	-53	-54
0.217152	578.77	276.837	0		0.0907208	-0.018	-0.01		0.148915	0.068	0.066	0.74946	2.24838					0.566667	2.099	2.116								1.13	0.02567	0.00448	0.0665		47.2	5716	5716	5545	5784	5688	5350	4859	4893	4781	2668	2735	2659		47.2	-49	-49
0.218748	578.172	276.488	0		0.0913879	-0.018	-0.01		0.150022	0.08	0.067	0.755016	2.26505					0.570833	2.083	2.093								1.14	0.02538	0.00443	0.06583		47.4	5725	5726	5555	5837	5736	5394	4913	4946	4828	2668	2735	2658		47.4	-47	-46
0.220345	577.877	276.14	0		0.092055	-0.012	-0.003		0.151128	0.1	0.084	0.760572	2.28171					0.575	2.044	2.06								1.15	0.02531	0.00441	0.06571		47.6	5735	5735	5564	5886	5781	5434	4964	4994	4872	2668	2735	2658		47.6	-43	-43
0.221942	577.007	275.793	0		0.092722	-0.006	-0.003		0.152235	0.127	0.102	0.766127	2.29838					0.579167	2.022	2.036								1.16	0.0251	0.00434	0.0641		47.8	5743	5743	5572	5931	5822	5472	5010	5037	4911	2668	2736	2658		47.8	-40	-40
0.223539	576.127	275.566	0		0.0933891	-0.001	-0.003		0.153342	0.144	0.121	0.771672	2.31502					0.583333	2	2.003								1.17	0.02507	0.00439	0.06363		48	5751	5751	5580	5974	5861	5507	5053	5078	4948	2668	2736	2658		48	-38	-40
0.225135	575.273	275.445	0		0.0940562	0.004	0.005		0.15447	0.167	0.141	0.777227	2.33168					0.5875	2.005	2.021								1.18	0.02492	0.00436	0.06173		48.2	5758	5759	5588	6013	5896	5539	5093	5115	4982	2668	2736	2657		48.2	-36	-38
0.226732	574.667	275.083	0		0.0947232	0.01	0.013		0.155577	0.167	0.141	0.782799	2.3484					0.591667	2.022	2.036								1.18	0.02483	0.00436	0.0616		48.4	5765	5766	5595	6050	5928	5569	5129	5148	5013	2668	2736	2657		48.4	-34	-35
0.228329	574.353	274.706	0		0.0953903	0.015	0.021		0.156684	0.204	0.167	0.788355	2.36506					0.595833	2.043	2.057								1.19	0.02465	0.0043	0.06093		48.6	5772	5773	5602	6083	5958	5597	5163	5178	5041	2668	2736	2657		48.6	-32	-32
0.229925	573.404	274.314	0		0.0960574	0.015	0.021		0.157791	0.246	0.202	0.79391	2.38173					0.6	2.071	2.083								1.2	0.0244	0.0043	0.06093		48.8	5778	5779	5609	6113	5984	5621	5193	5206	5067	2668	2736	2657		48.8	-30	-29
0.231522	572.469	274.073	0		0.0967244	0.009	0.021		0.158898	0.291	0.247	0.799466	2.3984					0.604167	2.081	2.088								1.21	0.02446	0.00428	0.06039		49	5784	5785	5615	6140	6008	5643	5220	5230	5090	2667	2736	2657		49	-28	-27
0.233119	571.567	273.953	0		0.0973915	0.02	0.021		0.160026	0.331	0.286	0.805021	2.41506					0.608333	2.087	2.106								1.22	0.02421	0.00426	0.06076		49.2	5789	5790	5621	6164	6029	5662	5245	5252	5111	2667	2736	2657		49.2	-26	-27
0.234715	571.01	273.607	0		0.0980586	0.019	0.029		0.161133	0.358	0.314	0.810561	2.43168					0.6125	2.071	2.057								1.23	0.02408	0.00424	0.0588		49.4	5794	5796	5627	6185	6048	5680	5266	5272	5130	2668	2736	2657		49.4	-26	-29
0.236312	570.817	273.276	0		0.0987256	0.007	0.036		0.16224	0.38	0.335	0.816116	2.44835					0.616667	2.005	2.026								1.23	0.02385	0.00424	0.05826		49.6	5799	5801	5633	6205	6066	5696	5286	5290	5147	2668	2736	2657		49.6	-26	-29
0.237909	569.918	272.901	0		0.0993927	0.019	0.044		0.163346	0.381	0.348	0.821672	2.46501					0.620833	1.94	1.972								1.24	0.02364	0.00424	0.05868		49.8	5805	5807	5639	6222	6082	5710	5304	5307	5163	2668	2736	2658		49.8	-28	-31
0.239506	568.991	272.645	0		0.10006	0.025	0.044		0.164453	0.374	0.346	0.827227	2.48168					0.625	1.897	1.918								1.25	0.02366	0.00424	0.05705		50	5810	5814	5645	6238	6096	5724	5321	5322	5177	2669	2736	2658		50	-29	-31
0.241102	568.033	272.51	0		0.100727	0.036	0.052		0.165582	0.367	0.34	0.832783	2.49835					0.629167	1.827	1.871								1.26	0.02346	0.00417	0.05559		50.2	5816	5820	5651	6253	6110	5736	5336	5336	5190	2669	2736	2658		50.2	-30	-30
0.242699	567.395	272.136	0		0.101394	0.042	0.06		0.166688	0.361	0.33	0.838338	2.51501					0.633333	1.796	1.825								1.27	0.02343	0.00417	0.05484		50.4	5822	5826	5658	6266	6122	5748	5351	5349	5201	2669	2737	2659		50.4	-30	-28
0.244296	567.097	271.776	0		0.102061	0.047	0.068		0.167795	0.361	0.33	0.843894	2.53168					0.6375	1.753	1.778								1.28	0.02333	0.00419	0.05274		50.6	5828	5831	5664	6278	6133	5760	5365	5362	5212	2670	2737	2659		50.6	-29	-28
0.245892	566.195	271.402	0		0.102728	0.041	0.075		0.168902	0.366	0.328	0.84945	2.54835					0.641667	1.709	1.747								1.28	0.02313	0.00419	0.05497		50.8	5834	5837	5671	6289	6143	5771	5379	5373	5221	2670	2738	2660		50.8	-27	-28
0.247489	565.296	271.163	0		0.103395	0.04	0.083		0.170009	0.374	0.333	0.85501	2.56503					0.645833	1.687	1.716								1.29	0.0231	0.00415	0.0541		51	5839	5842	5677	6299	6151	5781	5391	5384	5231	2670	2738	2661		51	-26	-26
0.249086	564.304	271.028	0		0.104062	0.045	0.083		0.171137	0.386	0.344	0.860566	2.5817					0.65	1.648	1.701								1.3	0.02294	0.00417	0		51.2	5844	5848	5682	6308	6159	5790	5402	5394	5239	2670	2738	2661		51.2	-24	-26
0.250682	563.671	270.654	0		0.104729	0.062	0.099		0.172244	0.391	0.349	0.866122	2.59836					0.654167	1.659	1.693								1.31	0.023	0.00419	0		51.4	5848	5853	5688	6316	6165	5798	5413	5403	5247	2669	2738	2662		51.4	-22	-26
0.252279	563.419	270.311	0		0.105396	0.073	0.107		0.173351	0.39	0.35	0.871677	2.61503					0.658333	1.68	1.739								1.32	0.023	0.00419	0		51.6	5853	5858	5692	6322	6170	5805	5423	5411	5255	2669	2739	2662		51.6	-22	-25
0.253876	562.577	269.983	0		0.106063	0.078	0.114		0.174457	0.392	0.353	0.877233	2.6317					0.6625	1.779	1.794								1.33	0.02294	0.00417	0		51.8	5857	5863	5697	6328	6174	5812	5432	5419	5263	2669	2739	2663		51.8	-23	-25
0.255473	561.759	269.759	0		0.10673	0.095	0.104		0.175564	0.406	0.359	0.882788	2.64837					0.666667	1.838	1.856								1.33	0.02296	0.00413	0.00379		52	5862	5868	5702	6334	6178	5818	5441	5427	5271	2669	2739	2664		52	-23	-26
0.257069	560.971	269.655	0		0.107397	0.112	0.112		0.176676	0.441	0.388	0.888344	2.66503					0.670833	1.882	1.91								1.34	0.02285	0.00413	0.00215		52.2	5867	5873	5707	6339	6181	5823	5450	5434	5278	2669	2739	2665		52.2	-24	-27
0.258666	560.427	269.327	0		0.108065	0.123	0.127		0.177789	0.48	0.431	0.8939	2.6817					0.675	1.931	1.928								1.35	0.02324	0.00413	0.00176		52.4	5872	5879	5711	6343	6185	5828	5459	5441	5285	2669	2740	2666		52.4	-26	-27
0.260263	560.156	268.985	0		0.108732	0.134	0.143		0.178901	0.48	0.431	0.89945	2.69835					0.679167	1.938	1.946								1.36	0.02336	0.00411	0.00208		52.6	5877	5884	5717	6347	6188	5832	5467	5448	5292	2670	2740	2667		52.6	-26	-28
0.261859	559.3	268.628	0		0.109399	0.139	0.159		0.180008	0.512	0.492	0.905005	2.71502					0.683333	1.898	1.9								1.37	0.02355	0.00411	0.00257		52.8	5882	5890	5722	6349	6190	5835	5474	5454	5299	2670	2740	2667		52.8	-24	-26
0.263456	558.425	268.39	0		0.110066	0.151	0.166		0.18112	0.527	0.492	0.910561	2.73168					0.6875	1.805	1.853								1.38	0.0239	0.00411	0.00285		53	5887	5895	5727	6350	6191	5838	5481	5460	5304	2670	2740	2668		53	-24	-25
0.265053	557.519	268.271	0		0.110733	0.168	0.174		0.182232	0.531	0.5	0.916116	2.74835					0.691667	1.723	1.776								1.38	0.02388	0.00411	0.00203		53.2	5891	5900	5732	6350	6192	5839	5487	5465	5309	2670	2741	2668		53.2	-23	-25
0.266649	556.917	267.9	0		0.1114	0.184	0.182		0.183344	0.524	0.495	0.921682	2.76505					0.695833	1.642	1.698								1.39	0.02418	0.00413	0.00059		53.4	5896	5905	5738	6349	6193	5841	5492	5470	5314	2670	2741	2669		53.4	-21	-23
0.268246	556.618	267.529	0		0.112067	0.196	0.198		0.184456	0.509	0.484	0.927238	2.78171					0.7	1.555	1.621								1.4	0.0244	0.00424	0.00047		53.6	5900	5909	5743	6347	6193	5843	5497	5475	5318	2671	2742	2670		53.6	-20	-23
0.269843	555.716	267.203	0		0.112734	0.201	0.213		0.185563	0.499	0.47	0.932794	2.79838					0.704167	1.535	1.574								1.41	0.02492	0.00438	7e-05		53.8	5904	5914	5748	6344	6192	5843	5501	5478	5321	2672	2742	2670		53.8	-21	-25
0.27144	554.889	266.981	0		0.113401	0.207	0.229		0.186675	0.505	0.466	0.938349	2.81505					0.708333	1.468	1.536								1.42	0.02534	0.00442	0.00109		54	5908	5919	5752	6341	6191	5844	5506	5481	5324	2672	2743	2671		54	-22	-24
0.273036	553.982	266.863	0		0.114068	0.212	0.229		0.187804	0.551	0.485	0.943905	2.83171					0.7125	1.441	1.505								1.43	0.02562	0.00451	0.00116		54.2	5913	5924	5757	6337	6189	5844	5510	5484	5327	2673	2743	2671		54.2	-24	-25
0.274633	553.364	266.478	0		0.114735	0.234	0.245		0.188911	0.642	0.546	0.949449	2.84835					0.716667	1.424	1.487								1.43	0.02576	0.00448	0.00037		54.4	5918	5929	5762	6333	6188	5843	5515	5487	5329	2673	2743	2671		54.4	-26	-28
0.27623	553.035	266.093	0		0.115402	0.245	0.26		0.190017	0.784	0.654	0.955005	2.86501					0.720833	1.441	1.502								1.44	0.02576	0.00453	-0.00052		54.6	5923	5935	5768	6329	6186	5842	5519	5490	5332	2673	2743	2671		54.6	-27	-29
0.277826	552.131	265.724	0		0.116069	0.245	0.276		0.191124	0.784	0.654	0.96056	2.88168					0.725	1.483	1.549								1.45	0.02562	0.00443	-0.002		54.8	5928	5941	5773	6325	6185	5841	5523	5493	5334	2673	2744	2671		54.8	-28	-30
0.279423	551.246	265.473	0		0.116736	0.256	0.284		0.192231	0.964	0.805	0.966116	2.89835					0.729167	1.602	1.621								1.46	0.02548	0.00448	-0.00045		55	5934	5947	5779	6321	6184	5840	5527	5496	5337	2674	2744	2671		55	-28	-32
0.28102	550.367	265.355	0		0.117403	0.273	0.291		0.193359	1.172	0.983	0.971687	2.91506					0.733333	1.699	1.725								1.47	0.02534	0.00443	-0.00037		55.2	5940	5954	5784	6317	6183	5838	5530	5499	5338	2674	2744	2671		55.2	-29	-33
0.282617	549.755	264.972	0		0.118071	0.29	0.307		0.194466	1.391	1.182	0.977243	2.93173					0.7375	1.808	1.807								1.48	0.02515	0.00448	-0.00104		55.4	5946	5960	5790	6313	6182	5837	5533	5501	5339	2674	2744	2670		55.4	-30	-34
0.284213	549.399	264.603	0		0.118738	0.301	0.323		0.195573	1.61	1.391	0.982799	2.9484					0.741667	1.867	1.903								1.48	0.02506	0.00447	-0.00119		55.6	5952	5967	5796	6309	6182	5835	5536	5503	5340	2674	2745	2670		55.6	-31	-35
0.28581	548.532	264.246	0		0.119405	0.306	0.338		0.19668	1.829	1.597	0.988354	2.96506					0.745833	1.921	1.934								1.49	0.02487	0.00452	-0.00247		55.8	5958	5974	5803	6304	6182	5833	5539	5506	5341	2674	2745	2670		55.8	-32	-37
0.287407	547.707	264.007	0		0.120072	0.335	0.346		0.197787	2.041	1.805	0.99391	2.98173					0.75	1.927	1.931								1.5	0.02492	0.0045	-0.00166		56	5965	5982	5810	6300	6182	5831	5541	5507	5341	2674	2746	2670		56	-33	-38
0.289003	546.907	263.923	0		0.120739	0.357	0.354		0.198915	2.249	2.011	0.999449	2.99835					0.754167	1.899	1.918								1.51	0.02487	0.00445	-0.00166		56.2	5971	5990	5816	6297	6182	5829	5542	5509	5341	2674	2746	2670		56.2	-34	-40
0.2906	546.393	263.585	0		0.121406	0.362	0.37		0.200022	2.438	2.204	1.005	3.01501					0.758333	1.856	1.885								1.52	0.02487	0.00452	-0.00171		56.4	5978	5998	5823	6293	6183	5827	5544	5511	5341	2674	2746	2670		56.4	-35	-41
0.292197	546.15	263.261	0		0.122073	0.368	0.385		0.201129	2.612	2.378	1.01057	3.03171					0.7625	1.823	1.846								1.53	0.02496	0.00445	-0.00299		56.6	5985	6006	5831	6290	6183	5825	5545	5513	5341	2675	2747	2671		56.6	-36	-41
0.293793	545.353	262.924	0		0.12274	0.373	0.401		0.202235	2.751	2.527	1.01613	3.04838					0.766667	1.813	1.838								1.53	0.0251	0.00445	-0.00428		56.8	5992	6014	5838	6286	6183	5822	5547	5514	5341	2675	2748	2671		56.8	-36	-41
0.29539	544.494	262.689	0		0.123407	0.396	0.416		0.203342	2.751	2.527	1.02168	3.06505					0.770833	1.812	1.831								1.54	0.02534	0.00439	-0.00512		57	5999	6022	5845	6283	6184	5820	5548	5515	5341	2676	2748	2671		57	-36	-42
0.296987	543.62	262.557	0		0.124074	0.407	0.416		0.204471	2.861	2.65	1.02724	3.08171					0.775	1.789	1.823								1.55	0.02552	0.00434	-0.00871		57.2	6007	6031	5852	6280	6185	5817	5549	5515	5340	2676	2749	2671		57.2	-36	-42
0.298584	543.049	262.191	0		0.124741	0.418	0.432		0.205577	2.948	2.748	1.03279	3.09838					0.779167	1.778	1.805								1.56	0.02571	0.00441	-0.00958		57.4	6014	6039	5859	6277	6185	5814	5550	5516	5340	2676	2749	2671		57.4	-34	-43
0.30018	542.748	261.84	0		0.125408	0.435	0.448		0.206684	3.029	2.832	1.03835	3.11505					0.783333	1.751	1.79								1.57	0.0259	0.00434	-0.00775		57.6	6020	6048	5866	6274	6186	5812	5551	5517	5340	2676	2749	2671		57.6	-32	-44
0.301777	541.894	261.532	0		0.126075	0.434	0.463		0.207791	3.088	2.9	1.0439	3.13171					0.7875	1.735	1.774								1.58	0.02599	0.00435	-0.00844		57.8	6027	6057	5874	6272	6187	5809	5552	5519	5339	2677	2749	2671		57.8	-33	-45
0.303374	541.101	261.313	0		0.126742	0.451	0.471		0.208898	3.14	2.958	1.04946	3.14838					0.791667	1.708	1.759								1.58	0.02599	0.00437	-0.00703		58	6033	6066	5881	6270	6188	5808	5552	5521	5339	2677	2749	2671		58	-33	-47
0.30497	540.214	261.181	0		0.127409	0.474	0.461		0.210026	3.188	2.999	1.05502	3.16505					0.795833	1.724	1.766								1.59	0.02599	0.00434	-0.00544		58.2	6040	6076	5889	6268	6189	5806	5553	5523	5340	2677	2749	2671		58.2	-35	-49
0.306567	539.628	260.802	0		0.128076	0.49	0.476		0.211133	3.233	3.045	1.06057	3.18171					0.8	1.767	1.769								1.6	0.02604	0.0045	-0.00423		58.4	6047	6086	5898	6267	6190	5806	5555	5525	5341	2678	2750	2672		58.4	-37	-50
0.308164	539.309	260.422	0		0.128744	0.502	0.484		0.21224	3.271	3.082	1.06613	3.19838					0.804167	1.811	1.834								1.61	0.02613	0.00461	-0.00497		58.6	6055	6095	5906	6266	6191	5806	5556	5527	5342	2678	2750	2672		58.6	-39	-50
0.30976	538.401	260.058	0		0.129411	0.502	0.5		0.213347	3.297	3.108	1.07168	3.21505					0.808333	1.865	1.896								1.62	0.02618	0.00477	-0.00794		58.8	6063	6106	5915	6266	6193	5807	5557	5529	5344	2678	2751	2672		58.8	-40	-52
0.311357	537.496	259.81	0		0.130078	0.519	0.515		0.214453	3.297	3.108	1.07724	3.23171					0.8125	1.913	1.924								1.63	0.02627	0.00479	-0.00641		59	6071	6116	5924	6266	6194	5809	5559	5530	5346	2677	2752	2672		59	-39	-51
0.312954	536.636	259.708	0		0.130745	0.524	0.515		0.215582	3.328	3.133	1.08279	3.24838					0.816667	1.941	1.95								1.63	0.02646	0.0047	-0.00619		59.2	6079	6126	5933	6266	6196	5810	5561	5533	5349	2677	2752	2672		59.2	-38	-49
0.314551	536.043	259.359	0		0.131412	0.529	0.531		0.216678	3.365	3.156	1.08835	3.26505					0.820833	1.919	1.924								1.64	0.0266	0.00464	-0.00735		59.4	6086	6136	5941	6266	6198	5811	5562	5535	5351	2677	2752	2672		59.4	-37	-49
0.316147	535.766	258.995	0		0.132079	0.528	0.539		0.21779	3.415	3.184	1.0939	3.28171					0.825	1.865	1.888								1.65	0.0267	0.00453	-0.00678		59.6	6093	6146	5949	6267	6201	5813	5564	5537	5353	2677	2753	2672		59.6	-37	-50
0.317744	534.826	258.632	0		0.132746	0.546	0.547		0.218897	3.481	3.233	1.09946	3.29838					0.829167	1.795	1.803								1.66	0.02674	0.00454	-0.00752		59.8	6101	6156	5958	6267	6204	5815	5565	5539	5356	2677	2753	2672		59.8	-38	-50
0.319341	533.999	258.399	0		0.133413	0.551	0.547		0.220009	3.611	3.293	1.10502	3.31505					0.833333	1.681	1.7								1.67	0.02679	0.00443	-0.00814		60	6108	6165	5967	6268	6208	5817	5567	5542	5358	2678	2754	2672		60	-39	-50
0.320937	533.213	258.298	0		0.13408	0.562	0.554		0.221121	3.998	3.502	1.11057	3.33171					0.8375	1.599	1.64								1.68	0.02688	0.00439	-0.00861		60.2	6116	6175	5976	6269	6212	5819	5569	5545	5360	2678	2754	2673		60.2	-38	-50
0.322534	532.683	257.964	0		0.134747	0.585	0.57		0.222233	4.515	3.937	1.11613	3.34838					0.841667	1.558	1.552								1.68	0.02693	0.00435	-0.00792		60.4	6124	6186	5985	6271	6215	5821	5571	5547	5363	2678	2754	2673		60.4	-38	-51
0.324131	532.428	257.645	0		0.135414	0.591	0.586		0.223346	5.064	4.448	1.12167	3.36501					0.845833	1.492	1.524								1.69	0.02702	0.00444	-0.00839		60.6	6131	6196	5994	6274	6218	5824	5573	5550	5365	2679	2754	2673		60.6	-37	-50
0.325728	531.684	257.326	0		0.136081	0.597	0.601		0.224452	5.599	4.967	1.12723	3.38168					0.85	1.438	1.487								1.7	0.02712	0.00442	-0.00948		60.8	6139	6206	6002	6276	6222	5827	5575	5552	5368	2679	2755	2673		60.8	-35	-49
0.327324	530.882	257.109	0		0.136748	0.613	0.601		0.225565	6.095	5.462	1.13278	3.39835					0.854167	1.389	1.441								1.71	0.02726	0.00432	-0.00955		61	6145	6216	6011	6279	6225	5830	5576	5554	5370	2679	2755	2673		61	-34	-50
0.328921	530.062	256.979	0		0.137415	0.625	0.601		0.226677	6.095	5.462	1.13834	3.41501					0.858333	1.381	1.418								1.72	0.02759	0.00435	-0.00871		61.2	6152	6226	6019	6283	6228	5833	5578	5556	5373	2679	2755	2673		61.2	-34	-50
0.330518	529.497	256.631	0		0.138082	0.642	0.609		0.2278	6.548	5.922	1.1439	3.43169					0.8625	1.386	1.41								1.73	0.02792	0.00435	-0.01074		61.4	6159	6236	6028	6286	6232	5837	5580	5559	5376	2679	2755	2673		61.4	-35	-50
0.332114	529.205	256.27	0		0.13875	0.648	0.617		0.228907	6.953	6.333	1.14945	3.44836					0.866667	1.441	1.449								1.73	0.02825	0.0043	-0.01096		61.6	6166	6246	6037	6290	6236	5841	5582	5562	5379	2679	2755	2673		61.6	-36	-50
0.333711	528.331	255.909	0		0.139417	0.647	0.625		0.230013	7.313	6.708	1.15501	3.46503					0.870833	1.523	1.567								1.74	0.02844	0.00433	-0.01089		61.8	6173	6256	6046	6295	6240	5846	5585	5565	5383	2679	2755	2673		61.8	-36	-50
0.335308	527.438	255.678	0		0.140084	0.652	0.633		0.23112	7.63	7.036	1.16056	3.48169					0.875	1.62	1.66								1.75	0.02844	0.00426	-0.01129		62	6181	6266	6055	6299	6245	5850	5588	5568	5386	2679	2755	2674		62	-38	-50
0.336904	526.656	255.577	0		0.140751	0.659	0.633		0.232249	7.911	7.328	1.16612	3.49836					0.879167	1.702	1.714								1.76	0.02839	0.00427	-0.01059		62.2	6189	6276	6063	6305	6249	5855	5592	5572	5390	2679	2755	2674		62.2	-39	-52
0.338501	526.096	255.216	0		0.141418	0.671	0.64		0.233355	8.159	7.59	1.17167	3.51501					0.883333	1.773	1.761								1.77	0.02834	0.00431	-0.00933		62.4	6196	6286	6072	6310	6254	5861	5596	5576	5394	2680	2755	2674		62.4	-39	-53
0.340098	525.787	254.842	0		0.142085	0.676	0.648		0.234462	8.373	7.816	1.17723	3.53168					0.8875	1.806	1.802								1.78	0.0283	0.00428	-0.0096		62.6	6204	6297	6081	6317	6258	5867	5600	5581	5398	2680	2756	2674		62.6	-39	-55
0.341695	524.861	254.453	0		0.142752	0.681	0.656		0.235569	8.57	8.015	1.18278	3.54834					0.891667	1.764	1.773								1.78	0.02827	0.00443	-0.00891		62.8	6212	6308	6090	6324	6263	5873	5603	5585	5403	2680	2756	2675		62.8	-40	-55
0.343291	523.937	254.209	0		0.143419	0.692	0.664		0.236676	8.743	8.194	1.18834	3.56501					0.895833	1.699	1.732								1.79	0.02806	0.00453	-0.00945		63	6220	6319	6099	6331	6268	5879	5607	5590	5407	2681	2756	2675		63	-38	-55
0.344888	523.054	254.079	0		0.144086	0.704	0.664		0.237804	8.892	8.358	1.19389	3.58168					0.9	1.586	1.631								1.8	0.02792	0.00479	-0.01007		63.2	6227	6330	6108	6338	6273	5886	5610	5595	5411	2681	2756	2676		63.2	-36	-54
0.346485	522.479	253.72	0		0.144753	0.703	0.672		0.238911	8.892	8.358	1.19945	3.59834					0.904167	1.501	1.538								1.81	0.02803	0.00492	-0.01257		63.4	6234	6341	6117	6345	6278	5892	5613	5600	5415	2681	2756	2676		63.4	-34	-52
0.348081	522.179	253.375	0		0.14542	0.714	0.672		0.240018	9.023	8.501	1.205	3.61501					0.908333	1.403	1.455								1.82	0.02797	0.00511	-0.01379		63.6	6241	6351	6126	6351	6284	5899	5616	5605	5419	2681	2756	2676		63.6	-31	-49
0.349678	521.312	252.988	0		0.146087	0.702	0.68		0.241125	9.14	8.624	1.21056	3.63168					0.9125	1.339	1.37								1.83	0.02817	0.00524	-0.01478		63.8	6247	6360	6134	6358	6290	5905	5619	5609	5423	2681	2756	2676		63.8	-30	-48
0.351275	520.376	252.744	0		0.146754	0.713	0.687		0.242231	9.244	8.734	1.21611	3.64834					0.916667	1.286	1.316								1.83	0.0282	0.00534	-0.01403		64	6253	6370	6141	6365	6296	5913	5623	5614	5426	2681	2756	2676		64	-31	-47
0.352871	519.557	252.63	0		0.147421	0.718	0.687		0.24336	9.338	8.833	1.22168	3.66503					0.920833	1.221	1.29								1.84	0.02825	0.00547	-0.01213		64.2	6259	6379	6149	6373	6303	5920	5627	5620	5430	2682	2756	2676		64.2	-33	-47
0.354468	519.025	252.286	0		0.148088	0.724	0.687		0.244467	9.421	8.925	1.22723	3.68169					0.925	1.2	1.267								1.85	0.02842	0.00542	-0.01158		64.4	6266	6389	6157	6381	6311	5928	5631	5625	5434	2682	2757	2676		64.4	-34	-48
0.356065	518.759	251.971	0		0.148756	0.729	0.687		0.245573	9.498	8.999	1.23279	3.69836					0.929167	1.189	1.236								1.86	0.02842	0.00547	-0.01275		64.6	6273	6398	6165	6389	6320	5936	5636	5631	5439	2683	2757	2676		64.6	-34	-49
0.357662	517.992	251.671	0		0.149423	0.724	0.695		0.24668	9.567	9.069	1.23834	3.71503					0.933333	1.189	1.254								1.87	0.02833	0.00545	-0.0126		64.8	6279	6408	6173	6398	6327	5944	5642	5638	5444	2683	2758	2676		64.8	-33	-48
0.359258	517.266	251.456	0		0.15009	0.736	0.703		0.247787	9.628	9.131	1.2439	3.73169					0.9375	1.278	1.315								1.88	0.02837	0.00536	-0.01364		65	6286	6418	6181	6406	6335	5953	5647	5644	5448	2683	2758	2676		65	-30	-44
0.360855	516.485	251.356	0		0.150757	0.741	0.703		0.248915	9.687	9.19	1.24945	3.74836					0.941667	1.396	1.426								1.88	0.02819	0.00535	-0.01287		65.2	6291	6426	6187	6414	6342	5961	5653	5650	5453	2683	2759	2676		65.2	-24	-39
0.362452	515.963	251.014	0		0.151424	0.741	0.711		0.250022	9.687	9.19	1.25501	3.76503					0.945833	1.495	1.519								1.89	0.0282	0.00528	-0.01188		65.4	6295	6433	6193	6423	6349	5969	5658	5656	5457	2683	2760	2676		65.4	-21	-36
0.364048	515.692	250.685	0		0.152091	0.741	0.711		0.251129	9.738	9.244	1.26056	3.78169					0.95	1.587	1.622								1.9	0.02816	0.0053	-0.01569		65.6	6299	6440	6198	6431	6356	5977	5663	5662	5461	2683	2760	2676		65.6	-20	-34
0.365645	514.856	250.343	0		0.152758	0.741	0.719		0.25223	9.785	9.294	1.26611	3.79834					0.954167	1.658	1.684								1.91	0.02802	0.00526	-0.01478		65.8	6303	6447	6203	6440	6365	5985	5668	5669	5466	2682	2760	2676		65.8	-19	-33
0.367242	514.028	250.115	0		0.153425	0.748	0.726		0.253342	9.831	9.343	1.27168	3.81503					0.958333	1.676	1.692								1.92	0.02787	0.00526	-0.01411		66	6307	6454	6208	6449	6374	5995	5674	5675	5471	2682	2760	2675		66	-18	-32
0.368839	513.203	250.001	0		0.154092	0.76	0.726		0.254455	9.871	9.384	1.27723	3.83169					0.9625	1.612	1.658								1.93	0.02773	0.0053	-0.01148		66.2	6311	6460	6211	6459	6383	6004	5680	5682	5476	2682	2760	2675		66.2	-18	-32
0.370435	512.696	249.674	0		0.154759	0.766	0.734		0.255567	9.907	9.426	1.28278	3.84834					0.966667	1.537	1.565								1.93	0.02755	0.00528	-0.01289		66.4	6314	6466	6215	6469	6393	6013	5685	5690	5481	2682	2760	2675		66.4	-14	-28
0.372032	512.521	249.361	0		0.155426	0.766	0.734		0.256679	9.943	9.465	1.28834	3.86501					0.970833	1.437	1.482								1.94	0.02741	0.00532	-0.01284		66.6	6316	6471	6218	6478	6402	6022	5690	5697	5486	2682	2760	2675		66.6	-10	-23
0.373629	511.705	248.991	0		0.156093	0.766	0.742		0.257786	9.978	9.497	1.2939	3.88169					0.975	1.333	1.351								1.95	0.02731	0.00523	-0.01339		66.8	6318	6476	6220	6488	6411	6031	5695	5705	5490	2682	2760	2675		66.8	-7	-21
0.375225	510.809	248.75	0		0.15676	0.777	0.75		0.258898	10.008	9.53	1.29945	3.89836					0.979167	1.257	1.263								1.96	0.02717	0.00521	-0.01515		67	6319	6479	6222	6498	6420	6039	5699	5714	5494	2681	2760	2675		67	-5	-19
0.376822	509.909	248.636	0		0.157427	0.782	0.75		0.26001	10.038	9.562	1.30501	3.91503					0.983333	1.176	1.237								1.97	0.02703	0.00522	-0.01396		67.2	6320	6483	6224	6508	6431	6048	5704	5723	5499	2681	2760	2675		67.2	-6	-17
0.378419	509.32	248.281	0		0.158094	0.788	0.758		0.261122	10.067	9.59	1.31056	3.93169					0.9875	1.123	1.183								1.98	0.02689	0.00517	-0.01322		67.4	6322	6487	6226	6519	6442	6059	5709	5733	5504	2681	2760	2675		67.4	-8	-18
0.380015	509.041	247.941	0		0.158761	0.794	0.766		0.262235	10.067	9.59	1.31611	3.94834					0.991667	1.08	1.139								1.98	0.0268	0.00518	-0.01262		67.6	6323	6490	6229	6531	6454	6070	5716	5743	5510	2682	2761	2675		67.6	-9	-18
0.381612	508.206	247.601	0		0.159429	0.794	0.766		0.263341	10.098	9.617	1.32167	3.96501					0.995833	1.042	1.092								1.99	0.02676	0.00507	-0.01294		67.8	6325	6494	6231	6543	6468	6082	5722	5754	5518	2682	2761	2676		67.8	-8	-16
0.383209	507.329	247.374	0		0.160096	0.793	0.773		0.26447	10.126	9.646	1.32723	3.98169					1	1.026	2.017								2	0.02667	0.0051	-0.01262		68	6327	6497	6234	6556	6481	6094	5730	5764	5525	2682	2762	2676		68	-6	-13
0.384806	506.479	247.247	0		0.160763	0.804	0.781		0.265577	10.154	9.674	1.33279	3.99836					1.00417	1.971	2.058								2.01	0.02653	0.0051	-0.01294		68.2	6327	6499	6236	6568	6494	6106	5736	5774	5533	2682	2762	2676		68.2	-3	-11
0.386402	505.925	246.922	0		0.16143	0.804	0.773		0.266683	10.179	9.695	1.33834	4.01503					1.00833	1.983	2.058								2.02	0.02639	0.00505	-0.01262		68.4	6328	6501	6238	6581	6507	6118	5743	5782	5541	2682	2763	2676		68.4	-1	-10
0.387999	505.704	246.611	0		0.162097	0.81	0.781		0.26779	10.202	9.718	1.3439	4.03169					1.0125	2.001	2.058								2.03	0.02629	0.00508	-0.01255		68.6	6328	6503	6239	6594	6520	6130	5749	5791	5549	2682	2763	2676		68.6	1	-7
0.389596	504.949	246.3	0		0.162764	0.821	0.789		0.268897	10.222	9.743	1.34945	4.04834					1.01667	1.997	2.042								2.03	0.02615	0.00506	-0.01492		68.8	6327	6504	6239	6606	6533	6142	5755	5798	5556	2682	2763	2675		68.8	0	-7
0.391192	504.201	246.102	0		0.163431	0.82	0.789		0.270026	10.238	9.767	1.355	4.06501					1.02083	1.964	1.98								2.04	0.02596	0.00504	-0.01567		69	6328	6506	6240	6620	6546	6154	5761	5806	5565	2682	2763	2675		69	-2	-9
0.392789	503.504	246.003	0		0.164098	0.832	0.789		0.271132	10.258	9.787	1.36058	4.08173					1.025	1.921	1.996								2.05	0.02587	0.005	-0.01411		69.2	6328	6508	6241	6633	6559	6168	5767	5814	5573	2681	2763	2675		69.2	-3	-9
0.394386	503.027	245.707	0		0.164765	0.844	0.789		0.272239	10.277	9.801	1.36613	4.09839					1.02917	1.932	1.942								2.06	0.02578	0.00496	-0.01567		69.4	6329	6509	6242	6647	6573	6181	5774	5822	5583	2681	2763	2675		69.4	-2	-8
0.395982	502.764	245.397	0		0.165432	0.844	0.797		0.273346	10.277	9.801	1.37169	4.11506					1.03333	1.861	1.802								2.07	0.02573	0.00492	-0.01532		69.6	6329	6511	6243	6661	6587	6196	5781	5830	5592	2681	2763	2674		69.6	-2	-8
0.397579	501.984	245.073	0		0.166099	0.844	0.805		0.274453	10.298	9.823	1.37724	4.13172					1.0375	1.699	1.632								2.08	0.02568	0.0049	-0.01544		69.8	6329	6512	6244	6675	6601	6210	5789	5839	5601	2682	2762	2674		69.8	2	-6
0.399176	501.174	244.862	0		0.166766	0.855	0.805		0.275581	10.318	9.845	1.3828	4.14839					1.04167	1.526	1.478								2.08	0.02564	0.00488	-0.01579		70	6328	6513	6245	6688	6615	6224	5795	5847	5611	2682	2762	2673		70	8	-1
0.400773	500.385	244.749	0		0.167433	0.873	0.805		0.276688	10.341	9.862	1.38835	4.16506					1.04583	1.354	1.308								2.09	0.0255	0.00481	-0.01539		70.2	6326	6513	6244	6700	6628	6237	5802	5855	5619	2682	2762	2673		70.2	11	4
0.402369	499.851	244.412	0		0.1681	0.867	0.813		0.277795	10.358	9.877	1.39389	4.18168					1.05	1.22	1.176								2.1	0.02545	0.00477	-0.01485		70.4	6324	6512	6243	6712	6640	6251	5807	5863	5627	2682	2762	2673		70.4	15	6
0.403966	499.578	244.103	0		0.168767	0.867	0.82		0.278901	10.374	9.897	1.39946	4.19839					1.05417	1.062	1.061								2.11	0.02535	0.00473	-0.01497		70.6	6320	6510	6241	6722	6651	6263	5812	5870	5634	2682	2762	2672		70.6	18	9
0.405563	498.87	243.766	0		0.169435	0.861	0.828		0.280008	10.392	9.916	1.40502	4.21506					1.05833	0.944	0.976								2.12	0.02542	0.00473	-0.01431		70.8	6317	6508	6239	6731	6662	6276	5816	5877	5641	2681	2762	2672		70.8	18	10
0.407159	498.072	243.527	0		0.170102	0.861	0.828		0.281137	10.408	9.936	1.41057	4.23172					1.0625	0.852	0.937								2.13	0.02526	0.00471	-0.0145		71	6313	6506	6237	6741	6673	6289	5821	5885	5647	2681	2763	2671		71	16	8
0.408756	497.179	243.415	0		0.170769	0.861	0.828		0.282243	10.425	9.956	1.41613	4.24839					1.06667	0.825	1.014								2.13	0.02533	0.00467	-0.0145		71.2	6310	6505	6235	6751	6684	6302	5826	5894	5654	2681	2763	2671		71.2	16	8
0.410353	496.607	243.032	0		0.171436	0.861	0.828		0.28335	10.439	9.969	1.42169	4.26506					1.07083	0.89	1.148								2.14	0.02528	0.00461	-0.01633		71.4	6307	6503	6233	6762	6695	6315	5831	5903	5661	2681	2763	2671		71.4	15	8
0.41195	496.33	242.682	0		0.172103	0.867	0.836		0.284457	10.453	9.987	1.42723	4.28168					1.075	1.037	1.264								2.15	0.02512	0.00463	-0.01544		71.6	6304	6502	6231	6772	6705	6329	5837	5912	5668	2681	2763	2670		71.6	14	9
0.413546	495.501	242.346	0		0.17277	0.878	0.836		0.285564	10.453	9.987	1.43278	4.29834					1.07917	1.155	1.364								2.16	0.02518	0.00461	-0.01604		71.8	6301	6500	6229	6783	6716	6342	5843	5922	5676	2681	2763	2670		71.8	15	11
0.415143	494.704	242.122	0		0.173437	0.877	0.836		0.286692	10.469	10	1.43834	4.31501					1.08333	1.264	1.426								2.17	0.02507	0.00457	-0.01497		72	6298	6497	6227	6792	6726	6355	5849	5932	5683	2681	2762	2669		72	16	12
0.41674	493.86	242.01	0		0.174104	0.889	0.836		0.287799	10.482	10.015	1.44389	4.33168					1.0875	1.323	1.434								2.18	0.02504	0.00451	-0.01577		72.2	6295	6495	6225	6800	6736	6367	5855	5942	5692	2681	2762	2669		72.2	15	13
0.418336	493.298	241.66	0		0.174771	0.896	0.836		0.2889	10.501	10.031	1.44945	4.34834					1.09167	1.345	1.382								2.18	0.02484	0.00453	-0.01559		72.4	6292	6492	6222	6809	6746	6380	5861	5953	5702	2680	2762	2669		72.4	15	13
0.419933	492.994	241.325	0		0.175438	0.896	0.836		0.290013	10.515	10.043	1.455	4.36501					1.09583	1.275	1.292								2.19	0.02489	0.00453	-0.01708		72.6	6289	6490	6220	6819	6757	6392	5867	5964	5713	2680	2762	2669		72.6	15	12
0.42153	492.236	241.018	0		0.176105	0.889	0.844		0.291119	10.53	10.057	1.46056	4.38167					1.1	1.167	1.127								2.2	0.02495	0.00451	-0.01572		72.8	6286	6488	6219	6828	6768	6404	5873	5976	5725	2680	2763	2669		72.8	14	11
0.423126	491.48	240.823	0		0.176772	0.906	0.844		0.292232	10.544	10.071	1.46611	4.39834					1.10417	1.005	1.006								2.21	0.02479	0.00444	-0.01633		73	6283	6486	6217	6837	6780	6416	5880	5989	5738	2680	2763	2669		73	15	9
0.424723	490.749	240.725	0		0.177439	0.902	0.836		0.293344	10.559	10.084	1.47167	4.41501					1.10833	0.854	0.867								2.22	0.02481	0.00444	-0.01653		73.2	6280	6484	6216	6848	6791	6429	5887	6003	5752	2680	2763	2669		73.2	15	9
0.42632	490.286	240.433	0		0.178106	0.902	0.836		0.294456	10.574	10.101	1.47722	4.43167					1.1125	0.719	0.764								2.23	0.0247	0.00446	-0.01443		73.4	6277	6482	6214	6857	6802	6440	5893	6016	5767	2680	2763	2669		73.4	18	12
0.427917	490.073	240.14	0		0.178773	0.902	0.836		0.295568	10.589	10.114	1.48278	4.44834					1.11667	0.633	0.705								2.23	0.0246	0.00444	-0.0152		73.6	6273	6479	6211	6865	6812	6451	5899	6028	5780	2680	2764	2669		73.6	21	15
0.429513	489.362	239.848	0		0.17944	0.902	0.836		0.296675	10.601	10.124	1.48834	4.46501					1.12083	0.541	0.633								2.24	0.02472	0.0044	-0.01606		73.8	6268	6476	6208	6873	6822	6462	5904	6040	5794	2680	2764	2668		73.8	22	18
0.43111	488.623	239.639	0		0.180108	0.908	0.836		0.297787	10.601	10.124	1.49389	4.48167					1.125	0.488	0.62								2.25	0.02446	0.00438	-0.01572		74	6264	6472	6204	6881	6831	6472	5910	6051	5806	2680	2765	2668		74	25	23
0.432707	487.856	239.542	0		0.180775	0.908	0.836		0.298899	10.612	10.134	1.49945	4.49834					1.12917	0.457	0.6								2.26	0.02458	0.00438	-0.0152		74.2	6258	6466	6199	6887	6840	6481	5914	6062	5818	2680	2765	2667		74.2	27	27
0.434303	487.343	239.222	0		0.181442	0.896	0.836		0.300012	10.623	10.148	1.505	4.51501					1.13333	0.44	0.559								2.27	0.02451	0.00438	-0.01539		74.4	6253	6461	6195	6894	6849	6490	5919	6072	5830	2680	2765	2667		74.4	25	25
0.4359	487.096	238.917	0		0.182109	0.896	0.836		0.301124	10.639	10.165	1.51057	4.53172					1.1375	0.397	0.538								2.28	0.02453	0.00436	-0.0152		74.6	6249	6457	6192	6901	6859	6500	5925	6084	5842	2680	2765	2666		74.6	23	22
0.437497	486.46	238.639	0		0.182776	0.902	0.846		0.302231	10.653	10.178	1.51613	4.54839					1.14167	0.37	0.497								2.28	0.02448	0.00436	-0.01688		74.8	6244	6452	6188	6909	6869	6510	5931	6095	5854	2680	2765	2666		74.8	24	21
0.439093	485.708	238.445	0		0.183443	0.897	0.846		0.303343	10.665	10.19	1.52168	4.56505					1.14583	0.359	0.499								2.29	0.02437	0.00436	-0.01693		75	6239	6448	6185	6917	6880	6520	5937	6105	5864	2679	2765	2665		75	23	20
0.44069	484.887	238.32	0		0.18411	0.89	0.846		0.304455	10.672	10.202	1.52724	4.58172					1.15	0.321	0.484								2.3	0.02453	0.00436	-0.01977		75.2	6235	6444	6182	6925	6890	6530	5943	6116	5873	2679	2765	2665		75.2	24	20
0.442287	484.342	237.987	0		0.184777	0.891	0.839		0.305567	10.683	10.214	1.5328	4.59839					1.15417	0.31	0.458								2.31	0.02437	0.0043	-0.01995		75.4	6229	6440	6179	6932	6898	6538	5948	6126	5880	2679	2765	2664		75.4	27	23
0.443884	484.062	237.655	0		0.185444	0.885	0.839		0.306679	10.697	10.227	1.53834	4.61501					1.15833	0.289	0.453								2.32	0.02443	0.00428	-0.01893		75.6	6224	6435	6174	6937	6906	6546	5952	6136	5884	2679	2765	2664		75.6	30	28
0.44548	483.256	237.323	0		0.186111	0.891	0.831		0.307797	10.706	10.234	1.54389	4.63167					1.1625	0.283	0.428								2.33	0.02439	0.00428	-0.01807		75.8	6218	6429	6169	6941	6912	6552	5956	6146	5886	2679	2764	2664		75.8	29	31
0.447077	482.468	237.102	0		0.186778	0.879	0.823		0.308904	10.706	10.234	1.54946	4.64839					1.16667	0.268	0.438								2.33	0.02432	0.00428	-0.01767		76	6212	6423	6163	6944	6917	6558	5960	6156	5886	2680	2764	2664		76	29	34
0.448674	481.683	237.005	0		0.187445	0.885	0.831		0.310011	10.717	10.245	1.55502	4.66505					1.17083	0.24	0.43								2.34	0.02429	0.00428	-0.01631		76.2	6206	6416	6158	6945	6922	6563	5965	6167	5884	2680	2764	2663		76.2	29	35
0.45027	481.142	236.687	0		0.188112	0.885	0.831		0.311139	10.725	10.259	1.56057	4.68172					1.175	0.246	0.432								2.35	0.02414	0.00426	-0.01596		76.4	6200	6409	6152	6945	6927	6569	5970	6179	5880	2679	2764	2663		76.4	28	33
0.451867	480.881	236.342	0		0.188779	0.89	0.831		0.312246	10.735	10.265	1.56613	4.69839					1.17917	0.241	0.432								2.36	0.02415	0.00428	-0.01549		76.6	6195	6402	6147	6944	6931	6574	5976	6190	5874	2679	2764	2663		76.6	26	31
0.453464	480.046	236.025	0		0.189446	0.89	0.831		0.313353	10.744	10.277	1.57168	4.71505					1.18333	0.264	0.432								2.37	0.02415	0.00428	-0.01626		76.8	6190	6396	6142	6942	6935	6579	5983	6202	5866	2679	2764	2663		76.8	27	30
0.455061	479.317	235.818	0		0.190114	0.891	0.831		0.314459	10.757	10.292	1.57722	4.73167					1.1875	0.253	0.425								2.38	0.02414	0.00426	-0.01646		77	6184	6390	6137	6939	6939	6583	5990	6214	5857	2678	2764	2663		77	29	30
0.456657	478.623	235.721	0		0.190781	0.879	0.823		0.315566	10.769	10.3	1.58278	4.74834					1.19167	0.247	0.432								2.38	0.02415	0.00424	-0.01638		77.2	6178	6384	6131	6933	6942	6587	5996	6224	5847	2678	2764	2662		77.2	29	31
0.458254	478.173	235.432	0		0.191448	0.88	0.815		0.316695	10.781	10.309	1.58834	4.76502					1.19583	0.264	0.448								2.39	0.02395	0.00424	-0.01638		77.4	6173	6378	6126	6925	6943	6589	6001	6233	5835	2677	2764	2662		77.4	31	35
0.459851	477.948	235.157	0		0.192115	0.874	0.815		0.317801	10.795	10.319	1.5939	4.78169					1.2	0.303	0.479								2.4	0.02415	0.00424	-0.01742		77.6	6166	6370	6120	6915	6944	6589	6006	6241	5821	2677	2764	2662		77.6	35	39
0.461447	477.292	234.868	0		0.192782	0.874	0.815		0.318908	10.806	10.329	1.59945	4.79835					1.20417	0.335	0.512								2.41	0.02406	0.00424	-0.01809		77.8	6159	6362	6114	6901	6943	6587	6009	6248	5806	2676	2764	2661		77.8	36	42
0.463044	476.577	234.675	0		0.193449	0.869	0.815		0.320015	10.817	10.338	1.60501	4.81502					1.20833	0.362	0.52								2.42	0.02395	0.00419	-0.0177		78	6152	6354	6107	6885	6942	6584	6012	6253	5789	2676	2764	2660		78	35	43
0.464641	475.883	234.579	0		0.194116	0.869	0.815		0.321122	10.817	10.338	1.61056	4.83169					1.2125	0.373	0.55								2.43	0.02397	0.00426	-0.01817		78.2	6145	6345	6100	6867	6941	6578	6013	6259	5772	2675	2764	2659		78.2	36	44
0.466237	475.401	234.29	0		0.194783	0.856	0.815		0.32225	10.819	10.347	1.61612	4.84835					1.21667	0.389	0.574								2.43	0.02385	0.00428	-0.01688		78.4	6137	6336	6093	6848	6939	6569	6014	6263	5756	2675	2764	2659		78.4	36	43
0.467834	475.161	233.988	0		0.19545	0.856	0.807		0.323357	10.829	10.356	1.62167	4.865					1.22083	0.416	0.581								2.44	0.02397	0.00426	-0.0149		78.6	6130	6328	6086	6828	6936	6558	6014	6268	5741	2675	2764	2658		78.6	35	44
0.469431	474.434	233.686	0		0.196117	0.856	0.8		0.324464	10.837	10.364	1.62722	4.88167					1.225	0.443	0.581								2.45	0.02401	0.00424	-0.0149		78.8	6123	6319	6078	6808	6933	6544	6012	6272	5726	2675	2764	2658		78.8	37	44
0.471028	473.709	233.494	0		0.196784	0.845	0.8		0.325571	10.844	10.374	1.63278	4.89834					1.22917	0.455	0.589								2.46	0.02395	0.00424	-0.01666		79	6116	6310	6070	6789	6928	6527	6008	6275	5712	2675	2764	2657		79	40	45
0.472624	473.071	233.412	0		0.197451	0.84	0.8		0.326677	10.849	10.382	1.63833	4.915					1.23333	0.455	0.597								2.47	0.02401	0.00426	-0.01638		79.2	6107	6301	6063	6770	6920	6508	6001	6277	5698	2675	2763	2657		79.2	45	47
0.474221	472.593	233.111	0		0.198118	0.84	0.792		0.327806	10.86	10.392	1.64389	4.93167					1.2375	0.449	0.581								2.48	0.02395	0.00424	-0.01693		79.4	6097	6291	6055	6751	6910	6487	5991	6275	5684	2675	2764	2657		79.4	54	51
0.475818	472.307	232.782	0		0.198785	0.834	0.792		0.328913	10.869	10.394	1.64945	4.94834					1.24167	0.449	0.576								2.48	0.02397	0.00424	-0.01775		79.6	6085	6281	6046	6733	6898	6466	5978	6272	5669	2676	2764	2657		79.6	66	53
0.477414	471.506	232.454	0		0.199452	0.835	0.792		0.330019	10.875	10.401	1.655	4.965					1.24583	0.433	0.578								2.49	0.02392	0.00419	-0.01698		79.8	6071	6270	6038	6716	6884	6446	5962	6266	5654	2676	2764	2657		79.8	80	54
0.479011	470.723	232.235	0		0.20012	0.835	0.784		0.331126	10.882	10.411	1.66056	4.98167					1.25	0.417	0.578								2.5	0.02376	0.00424	-0.01666		80	6053	6259	6029	6698	6869	6428	5943	6257	5639	2675	2765	2656		80	97	58
0.480608	469.97	232.139	0		0.200787	0.835	0.784		0.332233	10.893	10.421	1.66611	4.99834					1.25417	0.428	0.578								2.51	0.02387	0.00424	-0.01666		80.2	6032	6247	6019	6682	6852	6411	5924	6245	5624	2675	2765	2656		80.2	116	59
0.482204	469.461	231.825	0		0.201454	0.823	0.784		0.333345	10.893	10.421	1.67167	5.015					1.25833	0.411	0.578								2.52	0.02376	0.00417	-0.01685		80.4	6007	6235	6009	6666	6836	6396	5904	6231	5609	2675	2764	2655		80.4	133	61
0.483801	469.19	231.483	0		0.202121	0.817	0.776		0.334457	10.899	10.429	1.67722	5.03167					1.2625	0.416	0.578								2.53	0.02392	0.00413	-0.017		80.6	5979	6223	5999	6649	6818	6382	5886	6216	5594	2675	2764	2655		80.6	147	65
0.485398	468.326	231.142	0		0.202788	0.817	0.776		0.335564	10.909	10.434	1.68278	5.04835					1.26667	0.411	0.602								2.53	0.02392	0.00415	-0.01651		80.8	5949	6209	5987	6632	6801	6369	5869	6198	5579	2674	2764	2655		80.8	155	71
0.486995	467.549	230.938	0		0.203455	0.818	0.776		0.336676	10.917	10.444	1.68834	5.06502					1.27083	0.427	0.602								2.54	0.02381	0.00417	-0.01693		81	5917	6194	5974	6615	6784	6356	5853	6180	5564	2674	2763	2654		81	156	78
0.488591	466.823	230.843	0		0.204122	0.812	0.768		0.337788	10.925	10.452	1.6939	5.08169					1.275	0.433	0.594								2.55	0.02392	0.00415	-0.01728		81.2	5887	6178	5958	6597	6766	6343	5838	6162	5548	2674	2763	2654		81.2	150	87
0.490188	466.351	230.543	0		0.204789	0.818	0.76		0.338901	10.932	10.458	1.69945	5.09835					1.27917	0.412	0.578								2.56	0.02381	0.00411	-0.01713		81.4	5858	6159	5941	6577	6748	6329	5824	6144	5530	2674	2763	2654		81.4	140	96
0.491785	466.121	230.271	0		0.205456	0.823	0.76		0.340013	10.943	10.466	1.70501	5.11502					1.28333	0.39	0.555								2.57	0.02387	0.00411	-0.01834		81.6	5831	6139	5920	6558	6730	6316	5810	6128	5512	2674	2763	2654		81.6	127	107
0.493381	465.419	229.985	0		0.206123	0.818	0.76		0.34112	10.95	10.472	1.71056	5.13169					1.2875	0.396	0.548								2.58	0.02382	0.00413	-0.01794		81.8	5807	6117	5896	6538	6713	6302	5797	6112	5493	2674	2764	2653		81.8	113	117
0.494978	464.764	229.794	0		0.20679	0.812	0.76		0.342248	10.958	10.48	1.71612	5.14835					1.29167	0.38	0.54								2.58	0.02376	0.00411	-0.01708		82	5786	6092	5870	6517	6697	6289	5783	6098	5474	2673	2764	2653		82	100	126
0.496575	464.077	229.713	0		0.207457	0.807	0.76		0.343355	10.965	10.487	1.72167	5.165					1.29583	0.369	0.54								2.59	0.02394	0.00411	-0.01688		82.2	5767	6067	5842	6496	6682	6276	5770	6084	5455	2673	2764	2653		82.2	89	132
0.498172	463.608	229.428	0		0.208124	0.807	0.76		0.344462	10.965	10.487	1.72722	5.18167					1.3	0.364	0.517								2.6	0.02382	0.00401	-0.01651		82.4	5750	6040	5813	6475	6667	6262	5757	6072	5437	2673	2764	2653		82.4	81	136
0.499768	463.357	229.142	0		0.208791	0.807	0.76		0.345568	10.976	10.493	1.73279	5.19837					1.30417	0.347	0.517								2.61	0.02394	0.00415	-0.01619		82.6	5734	6012	5784	6454	6652	6249	5745	6060	5419	2672	2763	2652		82.6	76	138
0.501365	462.639	228.857	0		0.209458	0.807	0.76		0.346675	10.981	10.501	1.73835	5.21504					1.30833	0.364	0.517								2.62	0.02394	0.00411	-0.01666		82.8	5719	5985	5755	6433	6637	6236	5733	6049	5401	2672	2763	2652		82.8	72	134
0.502962	461.938	228.667	0		0.210125	0.812	0.779		0.347804	10.986	10.511	1.7439	5.2317					1.3125	0.353	0.509								2.63	0.02387	0.00411	-0.01646		83	5705	5959	5728	6412	6621	6222	5721	6038	5384	2672	2762	2652		83	69	130
0.504558	461.372	228.573	0		0.210793	0.807	0.797		0.34891	10.993	10.514	1.74946	5.24837					1.31667	0.343	0.517								2.63	0.02394	0.00409	-0.01624		83.2	5691	5933	5703	6391	6605	6208	5710	6027	5366	2672	2762	2652		83.2	68	125
0.506155	460.927	228.302	0		0.21146	0.807	0.779		0.350017	10.997	10.528	1.75501	5.26504					1.32083	0.343	0.494								2.64	0.02382	0.00411	-0.01725		83.4	5678	5909	5679	6370	6587	6194	5698	6015	5348	2672	2762	2652		83.4	67	119
0.507752	460.644	227.99	0		0.212127	0.807	0.779		0.351124	11.006	10.532	1.76056	5.28167					1.325	0.331	0.501								2.65	0.02384	0.00407	-0.01705		83.6	5665	5886	5657	6350	6568	6179	5686	6002	5330	2672	2761	2652		83.6	64	113
0.509348	459.88	227.679	0		0.212794	0.812	0.779		0.352231	11.013	10.541	1.76611	5.29834					1.32917	0.343	0.509								2.66	0.02384	0.00405	-0.0176		83.8	5652	5864	5637	6330	6549	6163	5674	5990	5312	2672	2761	2651		83.8	63	108
0.510945	459.113	227.462	0		0.213461	0.818	0.779		0.353359	11.018	10.547	1.77167	5.31502					1.33333	0.343	0.501								2.67	0.02378	0.00405	-0.01787		84	5640	5842	5619	6310	6530	6147	5661	5977	5294	2672	2761	2651		84	62	103
0.512542	458.364	227.368	0		0.214128	0.824	0.779		0.354466	11.027	10.551	1.77723	5.33169					1.3375	0.354	0.524								2.68	0.02384	0.00407	-0.01799		84.2	5627	5822	5602	6290	6511	6131	5649	5964	5275	2672	2761	2650		84.2	60	99
0.514139	457.869	227.057	0		0.214795	0.824	0.779		0.355573	11.035	10.56	1.78278	5.34835					1.34167	0.365	0.542								2.68	0.02373	0.00411	-0.01767		84.4	5616	5803	5586	6270	6492	6115	5636	5951	5257	2671	2761	2650		84.4	59	95
0.515735	457.609	226.773	0		0.215462	0.83	0.779		0.356679	11.035	10.56	1.78834	5.36502					1.34583	0.382	0.527								2.69	0.02375	0.00407	-0.01658		84.6	5604	5784	5571	6249	6473	6098	5623	5938	5238	2671	2761	2650		84.6	61	92
0.517332	456.867	226.463	0		0.216129	0.83	0.779		0.357786	11.038	10.566	1.79389	5.38168					1.35	0.376	0.535								2.7	0.02368	0.00405	-0.0174		84.8	5591	5766	5557	6228	6454	6082	5610	5925	5220	2672	2761	2650		84.8	63	90
0.518929	456.06	226.247	0		0.216796	0.836	0.787		0.358898	11.046	10.571	1.79944	5.39833					1.35417	0.355	0.504								2.71	0.02364	0.00405	-0.01779		85	5578	5748	5543	6206	6434	6064	5596	5911	5200	2672	2761	2649		85	65	89
0.520525	455.325	226.139	0		0.217463	0.836	0.787		0.36001	11.048	10.577	1.805	5.415					1.35833	0.344	0.504								2.72	0.02375	0.00409	-0.01807		85.2	5565	5730	5530	6183	6414	6047	5583	5896	5181	2671	2760	2649		85.2	69	88
0.522122	454.854	225.843	0		0.21813	0.842	0.787		0.361123	11.059	10.581	1.81056	5.43168					1.3625	0.333	0.496								2.73	0.02359	0.00407	-0.01698		85.4	5551	5713	5517	6159	6394	6030	5568	5880	5162	2671	2760	2649		85.4	72	88
0.523719	454.641	225.573	0		0.218797	0.836	0.787		0.362235	11.064	10.586	1.81612	5.44835					1.36667	0.333	0.496								2.73	0.02375	0.00403	-0.01752		85.6	5536	5695	5503	6135	6372	6013	5552	5863	5143	2671	2760	2649		85.6	72	89
0.525315	453.981	225.291	0		0.219464	0.836	0.787		0.363342	11.068	10.587	1.82167	5.46502					1.37083	0.316	0.504								2.74	0.02354	0.00401	-0.01807		85.8	5522	5677	5490	6111	6351	5997	5537	5845	5123	2671	2760	2648		85.8	72	89
0.526912	453.343	225.116	0		0.220131	0.836	0.787		0.364454	11.074	10.593	1.82723	5.48168					1.375	0.322	0.504								2.75	0.02339	0.00405	-0.01903		86	5507	5659	5476	6087	6329	5982	5520	5828	5104	2670	2759	2648		86	72	89
0.528509	452.706	225.035	0		0.220799	0.841	0.787		0.365566	11.083	10.606	1.83278	5.49835					1.37917	0.321	0.471								2.76	0.0235	0.00403	-0.01844		86.2	5493	5641	5462	6062	6307	5966	5503	5810	5083	2670	2759	2647		86.2	73	89
0.530106	452.282	224.753	0		0.221466	0.836	0.787		0.366678	11.083	10.606	1.83834	5.51502					1.38333	0.31	0.463								2.77	0.02339	0.00403	-0.01844		86.4	5478	5624	5448	6038	6284	5950	5486	5793	5063	2670	2759	2647		86.4	73	88
0.531702	452.026	224.471	0		0.222133	0.836	0.787		0.36779	11.093	10.615	1.84389	5.53167					1.3875	0.283	0.471								2.78	0.02345	0.00399	-0.0172		86.6	5463	5606	5433	6013	6262	5934	5469	5776	5042	2670	2759	2647		86.6	77	87
0.533299	451.354	224.175	0		0.2228	0.836	0.787		0.368897	11.101	10.619	1.84944	5.54833					1.39167	0.306	0.471								2.78	0.02339	0.00403	-0.01698		86.8	5448	5589	5419	5988	6239	5917	5453	5760	5020	2670	2759	2647		86.8	80	87
0.534896	450.659	223.974	0		0.223467	0.842	0.787		0.370009	11.105	10.623	1.855	5.565					1.39583	0.3	0.447								2.79	0.02345	0.00403	-0.01725		87	5431	5571	5404	5963	6217	5900	5437	5744	4999	2670	2759	2647		87	82	88
0.536492	449.961	223.894	0		0.224134	0.842	0.787		0.371138	11.109	10.626	1.86056	5.58167					1.4	0.283	0.458								2.8	0.02336	0.00403	-0.01799		87.2	5415	5554	5389	5938	6194	5881	5421	5727	4978	2670	2759	2648		87.2	83	89
0.538089	449.491	223.612	0		0.224801	0.842	0.787		0.372244	11.116	10.633	1.86611	5.59833					1.40417	0.278	0.465								2.81	0.02324	0.00403	-0.01794		87.4	5398	5536	5374	5913	6171	5862	5405	5711	4957	2670	2759	2648		87.4	84	91
0.539686	449.281	223.331	0		0.225468	0.836	0.787		0.373351	11.122	10.643	1.87167	5.615					1.40833	0.278	0.473								2.82	0.02336	0.00407	-0.01799		87.6	5382	5517	5359	5888	6147	5842	5390	5694	4937	2670	2759	2648		87.6	83	93
0.541283	448.731	223.076	0		0.226135	0.836	0.787		0.374458	11.127	10.652	1.87722	5.63167					1.4125	0.301	0.473								2.83	0.02324	0.00405	-0.01658		87.8	5365	5499	5343	5863	6123	5822	5374	5677	4916	2669	2759	2647		87.8	81	96
0.542879	448.064	222.889	0		0.226802	0.848	0.787		0.375565	11.134	10.655	1.88278	5.64833					1.41667	0.295	0.442								2.83	0.02336	0.00405	-0.01787		88	5349	5479	5328	5837	6099	5802	5358	5659	4895	2669	2759	2647		88	78	99
0.544476	447.318	222.769	0		0.227469	0.848	0.787		0.376677	11.138	10.661	1.88833	5.665					1.42083	0.285	0.452								2.84	0.02331	0.00401	-0.01787		88.2	5334	5459	5313	5812	6076	5781	5342	5641	4874	2669	2758	2647		88.2	76	101
0.546073	446.831	222.461	0		0.228136	0.853	0.787		0.377789	11.138	10.661	1.89389	5.68167					1.425	0.27	0.429								2.85	0.0232	0.00393	-0.01822		88.4	5319	5439	5297	5787	6053	5759	5325	5623	4854	2668	2758	2647		88.4	73	102
0.547669	446.589	222.154	0		0.228803	0.841	0.787		0.378901	11.143	10.671	1.89944	5.69833					1.42917	0.254	0.406								2.86	0.02331	0.004	-0.01817		88.6	5305	5418	5283	5762	6030	5737	5309	5606	4833	2668	2758	2647		88.6	71	104
0.549266	445.866	221.833	0		0.22947	0.841	0.787		0.380008	11.146	10.674	1.905	5.715					1.43333	0.226	0.406								2.87	0.0232	0.00393	-0.01864		88.8	5291	5397	5269	5738	6008	5715	5292	5588	4812	2667	2758	2647		88.8	71	105
0.550863	445.08	221.606	0		0.230137	0.848	0.787		0.38112	11.153	10.679	1.91056	5.73167					1.4375	0.21	0.391								2.88	0.02331	0.00392	-0.01945		89	5276	5376	5256	5714	5986	5691	5275	5570	4791	2667	2757	2647		89	74	105
0.552459	444.263	221.486	0		0.230805	0.853	0.794		0.382232	11.16	10.675	1.91611	5.74833					1.44167	0.21	0.383								2.88	0.02326	0.0039	-0.02012		89.2	5261	5356	5243	5689	5964	5668	5258	5551	4770	2667	2757	2647		89.2	78	105
0.554056	443.751	221.166	0		0.231472	0.847	0.794		0.383345	11.162	10.683	1.92167	5.765					1.44583	0.212	0.393								2.89	0.02331	0.00385	-0.0195		89.4	5245	5334	5230	5664	5942	5644	5241	5532	4749	2667	2757	2647		89.4	82	106
0.555653	443.543	220.873	0		0.232139	0.835	0.794		0.384457	11.163	10.686	1.92722	5.78167					1.45	0.211	0.385								2.9	0.02346	0.0039	-0.01938		89.6	5228	5313	5216	5639	5920	5619	5223	5512	4727	2667	2757	2646		89.6	86	106
0.55725	442.857	220.594	0		0.232806	0.841	0.794		0.385564	11.168	10.697	1.93279	5.79837					1.45417	0.211	0.367								2.91	0.02336	0.00385	-0.01963		89.8	5211	5292	5204	5614	5897	5595	5203	5492	4706	2667	2757	2646		89.8	90	104
0.558846	442.187	220.421	0		0.233473	0.841	0.794		0.386681	11.176	10.7	1.93834	5.81503					1.45833	0.218	0.378								2.92	0.02337	0.00388	-0.01945		90	5192	5271	5192	5589	5875	5570	5183	5472	4685	2667	2757	2646		90	92	103
0.560443	441.554	220.341	0		0.23414	0.829	0.794		0.387788	11.182	10.703	1.9439	5.8317					1.4625	0.206	0.385								2.93	0.02337	0.00394	-0.02007		90.2	5174	5251	5180	5564	5852	5545	5162	5451	4664	2666	2757	2646		90.2	93	102
0.56204	441.129	220.128	0		0.234807	0.823	0.794		0.388916	11.186	10.708	1.94946	5.84837					1.46667	0.212	0.388								2.93	0.02331	0.00385	-0.01918		90.4	5155	5230	5170	5540	5829	5520	5141	5431	4643	2666	2757	2646		90.4	92	100
0.563636	440.906	219.836	0		0.235474	0.818	0.787		0.390023	11.186	10.708	1.95501	5.86503					1.47083	0.217	0.388								2.94	0.02341	0.0039	-0.0198		90.6	5137	5210	5160	5516	5805	5495	5120	5411	4622	2666	2757	2646		90.6	91	100
0.565233	440.22	219.543	0		0.236141	0.824	0.787		0.39113	11.194	10.714	1.96056	5.88167					1.475	0.212	0.393								2.95	0.02331	0.00385	-0.0196		90.8	5119	5190	5149	5491	5782	5470	5099	5391	4601	2665	2757	2646		90.8	88	101
0.56683	439.523	219.344	0		0.236808	0.831	0.787		0.392237	11.194	10.714	1.96611	5.89833					1.47917	0.239	0.449								2.96	0.02332	0.00388	-0.0196		91	5102	5170	5138	5466	5758	5444	5078	5370	4580	2665	2756	2646		91	86	103
0.568426	438.859	219.238	0		0.237475	0.831	0.787		0.393343	11.201	10.72	1.97167	5.915					1.48333	0.288	0.503								2.97	0.02322	0.00383	-0.01911		91.2	5085	5149	5127	5441	5734	5418	5058	5350	4559	2665	2756	2646		91.2	84	106
0.570023	438.404	218.959	0		0.238142	0.824	0.787		0.394472	11.207	10.723	1.97723	5.93168					1.4875	0.352	0.537								2.98	0.0231	0.00381	-0.01953		91.4	5068	5127	5114	5415	5710	5391	5039	5330	4538	2664	2756	2646		91.4	82	110
0.57162	438.215	218.721	0		0.238809	0.812	0.787		0.395579	11.209	10.728	1.98278	5.94835					1.49167	0.369	0.529								2.98	0.02312	0.00383	-0.01876		91.6	5052	5105	5101	5388	5686	5364	5019	5310	4517	2664	2755	2646		91.6	80	113
0.573217	437.691	218.443	0		0.239476	0.819	0.787		0.396685	11.213	10.737	1.98834	5.96502					1.49583	0.364	0.506								2.99	0.02301	0.00383	-0.01802		91.8	5036	5082	5087	5361	5661	5336	5000	5290	4496	2664	2755	2646		91.8	81	118
0.574813	437.017	218.244	0		0.240143	0.813	0.779		0.397792	11.218	10.741	1.99389	5.98168					1.5	0.32	0.475								3	0.02307	0.00392	-0.01755		92	5020	5058	5072	5333	5636	5307	4981	5270	4476	2664	2755	2647		92	84	122
0.57641	436.309	218.138	0		0.24081	0.813	0.779		0.398899	11.221	10.748	1.99944	5.99833					1.50417	0.294	0.444								3.01	0.02312	0.0039	-0.01777		92.2	5002	5033	5056	5307	5611	5277	4962	5251	4456	2664	2755	2647		92.2	91	124
0.578007	435.838	217.834	0		0.241478	0.813	0.779		0.400027	11.223	10.752	2.005	6.015					1.50833	0.272	0.421								3.02	0.02301	0.00386	-0.0173		92.4	4983	5009	5040	5281	5586	5246	4942	5232	4435	2664	2754	2647		92.4	99	123
0.579603	435.587	217.53	0		0.242145	0.813	0.779		0.401134	11.223	10.752	2.01056	6.03167					1.5125	0.239	0.413								3.03	0.02293	0.0039	-0.01777		92.6	4963	4984	5024	5255	5561	5216	4923	5212	4415	2664	2754	2647		92.6	106	122
0.5812	434.882	217.226	0		0.242812	0.819	0.779		0.402241	11.236	10.76	2.01611	6.04833					1.51667	0.224	0.398								3.03	0.02292	0.00385	-0.01656		92.8	4941	4960	5008	5228	5535	5185	4903	5191	4395	2663	2754	2647		92.8	111	119
0.582797	434.19	217.015	0		0.243479	0.819	0.779		0.403348	11.236	10.76	2.02167	6.065					1.52083	0.207	0.375								3.04	0.02303	0.00388	-0.01643		93	4918	4937	4992	5201	5508	5154	4884	5170	4375	2663	2754	2647		93	115	116
0.584394	433.448	216.909	0		0.244146	0.812	0.779		0.404455	11.239	10.766	2.02722	6.08167					1.525	0.187	0.369								3.05	0.02303	0.00381	-0.01824		93.2	4895	4914	4977	5173	5481	5123	4864	5148	4354	2662	2754	2647		93.2	115	113
0.58599	432.977	216.606	0		0.244813	0.812	0.779		0.405583	11.241	10.771	2.03278	6.09833					1.52917	0.187	0.377								3.06	0.02282	0.00383	-0.01933		93.4	4873	4891	4962	5145	5453	5093	4845	5126	4335	2662	2754	2648		93.4	113	112
0.587587	432.79	216.329	0		0.24548	0.812	0.779		0.40669	11.247	10.772	2.03835	6.11505					1.53333	0.199	0.377								3.07	0.02293	0.00388	-0.01987		93.6	4850	4869	4948	5117	5425	5063	4825	5104	4314	2662	2754	2648		93.6	114	111
0.589184	432.167	216.065	0		0.246147	0.824	0.779		0.407796	11.252	10.777	2.04389	6.13167					1.5375	0.194	0.369								3.08	0.02287	0.00381	-0.01918		93.8	4827	4847	4935	5088	5396	5033	4805	5083	4294	2661	2754	2648		93.8	117	111
0.59078	431.56	215.881	0		0.246814	0.824	0.779		0.408898	11.253	10.775	2.04944	6.14833					1.54167	0.171	0.387								3.08	0.02303	0.00383	-0.01965		94	4803	4824	4922	5059	5366	5004	4785	5061	4274	2662	2753	2648		94	122	111
0.592377	430.954	215.802	0		0.247481	0.824	0.779		0.41001	11.253	10.78	2.05502	6.16505					1.54583	0.182	0.385								3.09	0.02303	0.00375	-0.01878		94.2	4778	4802	4910	5029	5336	4975	4765	5040	4254	2662	2753	2647		94.2	128	113
0.593974	430.539	215.539	0		0.248148	0.824	0.779		0.411122	11.259	10.783	2.06057	6.18172					1.55	0.193	0.441								3.1	0.02292	0.00386	-0.01898		94.4	4752	4779	4898	5000	5306	4945	4745	5019	4234	2662	2753	2647		94.4	137	115
0.59557	430.353	215.276	0		0.248815	0.824	0.779		0.412234	11.267	10.785	2.06613	6.19838					1.55417	0.241	0.47								3.11	0.02303	0.00383	-0.0175		94.6	4724	4756	4886	4970	5276	4917	4725	4997	4214	2662	2753	2647		94.6	142	116
0.597167	429.733	215.013	0		0.249482	0.824	0.787		0.413341	11.27	10.79	2.07168	6.21505					1.55833	0.29	0.49								3.12	0.02296	0.00379	-0.01762		94.8	4695	4733	4873	4941	5245	4888	4704	4975	4195	2662	2753	2646		94.8	161	127
0.598764	429.075	214.829	0		0.250149	0.83	0.794		0.414453	11.27	10.79	2.07722	6.23167					1.5625	0.307	0.49								3.13	0.02303	0.00381	-0.0202		95	4665	4709	4860	4912	5217	4860	4685	4953	4176	2662	2753	2646		95	77	59
0.600361	428.427	214.737	0		0.250816	0.841	0.787		0.415565	11.272	10.79	2.08278	6.24833					1.56667	0.297	0.467								3.13	0.02293	0.00381	-0.02067
0.601957	427.995	214.461	0		0.251484	0.852	0.787		0.416678	11.276	10.794	2.08833	6.265					1.57083	0.286	0.451								3.14	0.02282	0.00388	-0.01911
0.603554	427.779	214.173	0		0.252151	0.858	0.787		0.41779	11.278	10.793	2.09389	6.28167					1.575	0.259	0.421								3.15	0.02289	0.00381	-0.01933
0.605151	427.144	213.91	0		0.252818	0.858	0.794		0.418897	11.279	10.796	2.09945	6.29834					1.57917	0.226	0.405								3.16	0.02278	0.00375	-0.02012
0.606747	426.529	213.74	0		0.253485	0.864	0.794		0.420009	11.284	10.797	2.105	6.315					1.58333	0.205	0.382								3.17	0.02279	0.00381	-0.02047
0.608344	425.965	213.674	0		0.254152	0.864	0.802		0.421121	11.287	10.801	2.11056	6.33167					1.5875	0.19	0.351								3.18	0.02289	0.00379	-0.01987
0.609941	425.566	213.399	0		0.254819	0.863	0.82		0.422233	11.292	10.804	2.11611	6.34833					1.59167	0.162	0.344								3.18	0.02282	0.00383	-0.0202
0.611537	425.321	213.098	0		0.255486	0.863	0.82		0.423351	11.294	10.808	2.12167	6.365					1.59583	0.135	0.351								3.19	0.02293	0.00377	-0.02007
0.613134	424.635	212.798	0		0.256153	0.869	0.82		0.424458	11.294	10.808	2.12722	6.38167					1.6	0.146	0.344								3.2	0.02278	0.00379	-0.02067
0.614731	423.962	212.602	0		0.25682	0.869	0.82		0.425564	11.304	10.811	2.13278	6.39834					1.60417	0.146	0.344								3.21	0.02284	0.00383	-0.01958
0.616328	423.321	212.51	0		0.257487	0.869	0.82		0.426693	11.308	10.814	2.13835	6.41504					1.60833	0.141	0.351								3.22	0.02284	0.00377	-0.0196
0.617924	422.864	212.223	0		0.258154	0.887	0.828		0.4278	11.308	10.814	2.1439	6.4317					1.6125	0.147	0.344								3.23	0.02273	0.00379	-0.02007
0.619521	422.578	211.897	0		0.258821	0.893	0.844		0.428906	11.313	10.818	2.14946	6.44837					1.61667	0.152	0.367								3.23	0.02279	0.0037	-0.02047
0.621118	421.832	211.597	0		0.259488	0.881	0.844		0.430013	11.317	10.824	2.15501	6.46504					1.62083	0.174	0.359								3.24	0.02264	0.00379	-0.01973
0.622714	421.191	211.401	0		0.260155	0.886	0.852		0.43112	11.319	10.827	2.16057	6.4817					1.625	0.157	0.361								3.25	0.02275	0.00379	-0.01933
0.624311	420.566	211.323	0		0.260822	0.898	0.852		0.432248	11.323	10.83	2.16612	6.49837					1.62917	0.164	0.369								3.26	0.02275	0.00377	-0.01992
0.625908	420.154	211.049	0		0.26149	0.91	0.852		0.433355	11.33	10.836	2.17168	6.51503					1.63333	0.164	0.354								3.27	0.02264	0.00377	-0.01987
0.627505	419.93	210.763	0		0.262157	0.916	0.852		0.434462	11.333	10.841	2.17722	6.53167					1.6375	0.153	0.361								3.28	0.02279	0.00377	-0.01836
0.629101	419.283	210.49	0		0.262824	0.91	0.86		0.435569	11.338	10.843	2.18278	6.54834					1.64167	0.159	0.346								3.28	0.02268	0.00381	-0.01856
0.630698	418.637	210.308	0		0.263491	0.916	0.86		0.436675	11.339	10.846	2.18833	6.565					1.64583	0.147	0.331								3.29	0.02275	0.00377	-0.02133
0.632295	417.983	210.204	0		0.264158	0.922	0.867		0.437804	11.342	10.851	2.19389	6.58167					1.65	0.132	0.338								3.3	0.02264	0.00368	-0.02255
0.633891	417.543	209.918	0		0.264825	0.92	0.875		0.438911	11.342	10.851	2.19945	6.59835					1.65417	0.121	0.323								3.31	0.02264	0.00373	-0.02153
0.635488	417.305	209.619	0		0.265492	0.92	0.883		0.440017	11.345	10.853	2.20501	6.61502					1.65833	0.11	0.307								3.32	0.02275	0.00377	-0.02161
0.637085	416.671	209.347	0		0.266159	0.933	0.883		0.441124	11.346	10.859	2.21056	6.63169					1.6625	0.111	0.3								3.33	0.02264	0.00379	-0.02034
0.638681	416.089	209.178	0		0.266826	0.932	0.883		0.442231	11.352	10.861	2.21612	6.64835					1.66667	0.105	0.31								3.33	0.02261	0.00373	-0.02054
0.640278	415.534	209.127	0		0.267493	0.944	0.891		0.443359	11.36	10.864	2.22167	6.66502					1.67083	0.099	0.325								3.34	0.02249	0.00375	-0.02121
0.641875	415.13	208.841	0		0.26816	0.956	0.899		0.444466	11.363	10.867	2.22723	6.68168					1.675	0.099	0.318								3.35	0.02249	0.00379	-0.02183
0.643472	414.888	208.544	0		0.268827	0.961	0.899		0.445573	11.369	10.871	2.23278	6.69835					1.67917	0.111	0.325								3.36	0.02261	0.00372	-0.02242
0.645068	414.2	208.246	0		0.269494	0.956	0.906		0.44668	11.371	10.878	2.23833	6.715					1.68333	0.11	0.325								3.37	0.02249	0.00373	-0.02242
0.646665	413.531	208.052	0		0.270161	0.956	0.906		0.447786	11.372	10.883	2.24389	6.73167					1.6875	0.109	0.356								3.38	0.02262	0.00363	-0.02309
0.648262	412.861	207.949	0		0.270828	0.961	0.906		0.448915	11.375	10.887	2.24946	6.74838					1.69167	0.148	0.456								3.38	0.02256	0.0037	-0.02128
0.649858	412.415	207.664	0		0.271495	0.967	0.906		0.450011	11.375	10.887	2.25502	6.76505					1.69583	0.256	0.587								3.39	0.02256	0.0037	-0.02067
0.651455	412.206	207.367	0		0.272163	0.96	0.906		0.451123	11.377	10.886	2.26057	6.78172					1.7	0.402	0.718								3.4	0.02262	0.00367	-0.02067
0.653052	411.476	207.083	0		0.27283	0.96	0.914		0.45223	11.378	10.89	2.26613	6.79838					1.70417	0.547	0.849								3.41	0.02251	0.00368	-0.02034
0.654648	410.823	206.89	0		0.273497	0.965	0.914		0.453342	11.379	10.89	2.27168	6.81505					1.70833	0.671	0.965								3.42	0.02262	0.00368	-0.01987
0.656245	410.243	206.812	0		0.274164	0.977	0.914		0.454454	11.38	10.889	2.27724	6.83172					1.7125	0.791	1.019								3.43	0.02261	0.00375	-0.0196
0.657842	409.856	206.542	0		0.274831	0.984	0.914		0.455566	11.384	10.892	2.28279	6.84838					1.71667	0.854	0.996								3.43	0.02261	0.00375	-0.02027
0.659439	409.664	206.284	0		0.275498	0.978	0.922		0.456678	11.387	10.898	2.28833	6.865					1.72083	0.823	0.903								3.44	0.02261	0.00363	-0.02086
0.661035	409.073	206.014	0		0.276165	0.978	0.922		0.457785	11.392	10.899	2.29389	6.88167					1.725	0.748	0.813								3.45	0.02245	0.0037	-0.02101
0.662632	408.525	205.833	0		0.276832	0.984	0.922		0.458897	11.396	10.902	2.29945	6.89834					1.72917	0.618	0.684								3.46	0.0227	0.00365	-0.02081
0.664229	407.924	205.769	0		0.277499	0.985	0.922		0.460009	11.398	10.906	2.305	6.915					1.73333	0.506	0.574								3.47	0.02264	0.00373	-0.02128
0.665825	407.526	205.499	0		0.278166	0.99	0.93		0.461122	11.398	10.908	2.31056	6.93167					1.7375	0.382	0.523								3.48	0.02265	0.0037	-0.02034
0.667422	407.306	205.216	0		0.278833	0.99	0.93		0.462234	11.403	10.91	2.31611	6.94834					1.74167	0.305	0.466								3.48	0.02256	0.00363	-0.01987
0.669019	406.674	204.947	0		0.2795	0.99	0.93		0.463341	11.403	10.91	2.32167	6.965					1.74583	0.257	0.453								3.49	0.02245	0.00373	-0.02015
0.670616	406.044	204.767	0		0.280167	0.985	0.93		0.464453	11.408	10.909	2.32722	6.98167					1.75	0.22	0.43								3.5	0.02251	0.00367	-0.01973
0.672212	405.417	204.677	0		0.280834	0.989	0.938		0.465565	11.409	10.907	2.33278	6.99833					1.75417	0.199	0.397								3.51	0.02245	0.00368	-0.02047
0.673809	405.009	204.408	0		0.281501	0.989	0.946		0.466677	11.41	10.91	2.33834	7.01503					1.75833	0.187	0.438								3.52	0.02251	0.00361	-0.01992
0.675406	404.846	204.177	0		0.282169	0.984	0.946		0.467789	11.414	10.917	2.3439	7.0317					1.7625	0.204	0.505								3.53	0.02251	0.00363	-0.01973
0.677002	404.32	203.908	0		0.282836	0.996	0.946		0.468896	11.416	10.915	2.34946	7.04837					1.76667	0.317	0.654								3.53	0.02245	0.00363	-0.01953
0.678599	403.696	203.729	0		0.283503	1.008	0.946		0.470008	11.42	10.919	2.35501	7.06503					1.77083	0.468	0.816								3.54	0.02247	0.00365	-0.01945
0.680196	403.096	203.626	0		0.28417	1.013	0.946		0.47112	11.427	10.922	2.36057	7.0817					1.775	0.624	0.921								3.55	0.02226	0.00363	-0.01898
0.681792	402.689	203.358	0		0.284837	1.013	0.953		0.472244	11.427	10.922	2.36611	7.09833					1.77917	0.753	1.039								3.56	0.02237	0.00367	-0.01851
0.683389	402.499	203.089	0		0.285504	1.006	0.961		0.47335	11.428	10.923	2.37167	7.115					1.78333	0.878	1.06								3.57	0.02242	0.00367	-0.01839
0.684986	401.906	202.821	0		0.286171	1.018	0.961		0.474457	11.43	10.928	2.37723	7.1317					1.7875	0.917	1.055								3.58	0.02235	0.00365	-0.01839
0.686583	401.239	202.629	0		0.286838	1.03	0.969		0.475564	11.434	10.932	2.38279	7.14837					1.79167	0.878	0.947								3.58	0.02251	0.00365	-0.01859
0.688179	400.614	202.527	0		0.287505	1.029	0.969		0.476692	11.438	10.935	2.38834	7.16503					1.79583	0.788	0.805								3.59	0.02235	0.00367	-0.01765
0.689776	400.209	202.272	0		0.288172	1.035	0.969		0.477799	11.44	10.938	2.3939	7.1817					1.8	0.648	0.684								3.6	0.02256	0.00367	-0.01636
0.691373	400.035	202.016	0		0.288839	1.035	0.977		0.478906	11.441	10.939	2.39946	7.19837					1.80417	0.481	0.574								3.61	0.02251	0.00363	-0.0171
0.692969	399.486	201.774	0		0.289506	1.041	0.977		0.480013	11.445	10.941	2.405	7.215					1.80833	0.377	0.507								3.62	0.0224	0.00361	-0.01683
0.694566	398.924	201.609	0		0.290173	1.041	0.977		0.481119	11.449	10.943	2.41056	7.23167					1.8125	0.313	0.438								3.63	0.02242	0.00363	-0.01772
0.696163	398.374	201.519	0		0.29084	1.046	0.985		0.482248	11.449	10.943	2.41611	7.24833					1.81667	0.248	0.389								3.63	0.02231	0.00365	-0.01859
0.697759	397.998	201.265	0		0.291507	1.052	0.985		0.483355	11.452	10.947	2.42167	7.265					1.82083	0.193	0.369								3.64	0.02242	0.00363	-0.01827
0.699356	397.784	200.997	0		0.292174	1.058	0.985		0.484461	11.452	10.947	2.42722	7.28167					1.825	0.15	0.343								3.65	0.02242	0.00361	-0.01866
0.700953	397.178	200.718	0		0.292842	1.052	0.985		0.485568	11.455	10.954	2.43278	7.29833					1.82917	0.158	0.41								3.66	0.02226	0.00361	-0.01906
0.70255	396.559	200.54	0		0.293509	1.051	0.985		0.486675	11.456	10.952	2.43833	7.315					1.83333	0.2	0.54								3.67	0.02247	0.00365	-0.01839
0.704146	395.974	200.451	0		0.294176	1.063	0.985		0.487803	11.457	10.949	2.44389	7.33167					1.8375	0.325	0.687								3.68	0.02235	0.00359	-0.01886
0.705743	395.602	200.197	0		0.294843	1.069	0.985		0.48891	11.459	10.959	2.44944	7.34833					1.84167	0.48	0.826								3.68	0.02247	0.00355	-0.01926
0.70734	395.404	199.981	0		0.29551	1.075	0.985		0.490017	11.461	10.963	2.455	7.365					1.84583	0.663	0.957								3.69	0.02242	0.00355	-0.01898
0.708936	394.918	199.714	0		0.296177	1.075	0.993		0.491124	11.465	10.966	2.46056	7.38167					1.85	0.788	1.049								3.7	0.02231	0.00359	-0.01898
0.710533	394.333	199.537	0		0.296844	1.075	1		0.49223	11.47	10.967	2.46611	7.39833					1.85417	0.896	1.088								3.71	0.02237	0.00355	-0.01973
0.71213	393.705	199.435	0		0.297511	1.081	1		0.493359	11.473	10.969	2.47167	7.415					1.85833	0.917	1.026								3.72	0.02231	0.00353	-0.01893
0.713727	393.292	199.169	0		0.298178	1.08	1		0.494466	11.478	10.971	2.47722	7.43167					1.8625	0.874	0.926								3.73	0.02242	0.00355	-0.01878
0.715323	393.093	198.903	0		0.298845	1.074	1.008		0.495572	11.478	10.971	2.48278	7.44833					1.86667	0.773	0.813								3.73	0.02251	0.00355	-0.01973
0.71692	392.508	198.65	0		0.299512	1.086	1.026		0.496679	11.482	10.976	2.48833	7.465					1.87083	0.617	0.682								3.74	0.02245	0.00359	-0.01933
0.718517	391.928	198.473	0		0.300179	1.092	1.034		0.497786	11.481	10.975	2.49389	7.48167					1.875	0.477	0.589								3.75	0.02256	0.00357	-0.01945
0.720113	391.264	198.384	0		0.300846	1.104	1.042		0.498914	11.481	10.977	2.49944	7.49833					1.87917	0.369	0.504								3.76	0.02245	0.00357	-0.01965
0.72171	390.828	198.106	0		0.301513	1.104	1.042		0.500021	11.485	10.981	2.505	7.515					1.88333	0.294	0.45								3.77	0.02247	0.00363	-0.02054
0.723307	390.656	197.866	0		0.30218	1.104	1.042		0.501128	11.486	10.987	2.51055	7.53166					1.8875	0.238	0.404								3.78	0.02247	0.00363	-0.01992
0.724903	390.102	197.626	0		0.302848	1.104	1.042		0.502235	11.488	10.988	2.51611	7.54833					1.89167	0.174	0.381								3.78	0.02231	0.00363	-0.01906
0.7265	389.566	197.462	0		0.303515	1.109	1.042		0.503341	11.487	10.989	2.52168	7.56505					1.89583	0.141	0.373								3.79	0.02242	0.00359	-0.01918
0.728097	389.03	197.386	0		0.304182	1.109	1.042		0.50447	11.49	10.99	2.52724	7.58171					1.9	0.147	0.427								3.8	0.02226	0.00357	-0.01945
0.729694	388.678	197.147	0		0.304849	1.108	1.042		0.505577	11.493	10.993	2.53279	7.59838					1.90417	0.211	0.576								3.81	0.02232	0.00361	-0.01906
0.73129	388.523	196.907	0		0.305516	1.114	1.042		0.506683	11.496	10.995	2.53835	7.61505					1.90833	0.334	0.712								3.82	0.02232	0.00361	-0.01906
0.732887	387.987	196.655	0		0.306183	1.115	1.042		0.50779	11.496	10.995	2.5439	7.63171					1.9125	0.54	0.861								3.83	0.02226	0.00361	-0.01906
0.734484	387.412	196.492	0		0.30685	1.115	1.042		0.508897	11.502	10.993	2.54946	7.64838					1.91667	0.691	0.967								3.83	0.02228	0.00357	-0.01883
0.73608	386.823	196.391	0		0.307517	1.115	1.042		0.510009	11.505	10.993	2.55502	7.66505					1.92083	0.816	1.093								3.84	0.02226	0.00359	-0.01933
0.737677	386.419	196.127	0		0.308184	1.109	1.042		0.511121	11.506	10.998	2.56057	7.68171					1.925	0.896	1.093								3.85	0.02228	0.00363	-0.01945
0.739274	386.223	195.862	0		0.308851	1.097	1.034		0.512233	11.506	10.998	2.56611	7.69833					1.92917	0.907	1.013								3.86	0.02221	0.00359	-0.01965
0.74087	385.633	195.598	0		0.309518	1.108	1.034		0.51334	11.503	10.998	2.57167	7.715					1.93333	0.838	0.923								3.87	0.02221	0.00353	-0.02034
0.742467	385.074	195.423	0		0.310185	1.097	1.034		0.514452	11.499	10.997	2.57722	7.73166					1.9375	0.731	0.766								3.88	0.02228	0.00352	-0.02168
0.744064	384.558	195.36	0		0.310852	1.092	1.034		0.515565	11.497	10.995	2.58278	7.74833					1.94167	0.591	0.638								3.88	0.02226	0.00356	-0.02089
0.745661	384.183	195.109	0		0.311519	1.098	1.034		0.516677	11.497	10.992	2.58835	7.76505					1.94583	0.449	0.553								3.89	0.02232	0.00354	-0.02195
0.747257	383.96	194.845	0		0.312186	1.11	1.034		0.517789	11.495	10.989	2.5939	7.78171					1.95	0.371	0.474								3.9	0.02217	0.00352	-0.02188
0.748854	383.374	194.582	0		0.312854	1.098	1.034		0.518896	11.495	10.989	2.59946	7.79838					1.95417	0.267	0.42								3.91	0.02212	0.00352	-0.02007
0.750451	382.804	194.406	0		0.313521	1.099	1.034		0.520008	11.494	10.992	2.60502	7.81505					1.95833	0.202	0.381								3.92	0.02223	0.00354	-0.01992
0.752047	382.247	194.331	0		0.314188	1.104	1.034		0.52112	11.499	10.99	2.61057	7.83171					1.9625	0.165	0.368								3.93	0.02221	0.00354	-0.01878
0.753644	381.859	194.081	0		0.314855	1.104	1.034		0.522232	11.499	10.99	2.61611	7.84833					1.96667	0.154	0.368								3.93	0.02228	0.00348	-0.01945
0.755241	381.625	193.805	0		0.315522	1.104	1.034		0.523344	11.503	10.996	2.62167	7.865					1.97083	0.153	0.427								3.94	0.02212	0.00348	-0.01987
0.756837	381.018	193.555	0		0.316189	1.111	1.034		0.524451	11.511	11.005	2.62722	7.88166					1.975	0.246	0.576								3.95	0.02221	0.0035	-0.01906
0.758434	380.48	193.393	0		0.316856	1.111	1.034		0.525563	11.53	11.024	2.63278	7.89833					1.97917	0.402	0.712								3.96	0.02228	0.0035	-0.01926
0.760031	379.971	193.318	0		0.317523	1.112	1.034		0.526675	11.564	11.047	2.63834	7.91503					1.98333	0.564	0.877								3.97	0.02217	0.0035	-0.01906
0.761628	379.626	193.08	0		0.31819	1.113	1.045		0.527788	11.606	11.074	2.6439	7.9317					1.9875	0.725	1.023								3.98	0.02218	0.0035	-0.01859
0.763224	379.459	192.855	0		0.318857	1.113	1.045		0.5289	11.666	11.122	2.64945	7.94836					1.99167	0.833	1.083								3.98	0.02217	0.00352	-0.01926
0.764821	378.961	192.631	0		0.319524	1.106	1.045		0.530007	11.758	11.193	2.65501	7.96503					1.99583	0.923	1.085								3.99	0.02226	0.00348	-0.01926
0.766418	378.436	192.468	0		0.320191	1.112	1.045		0.531135	11.758	11.193	2.66057	7.9817					2	0.914	0.99								4	0.02232	0.0035	-0.01926
0.768014	377.875	192.393	0		0.320858	1.106	1.045		0.532242	11.961	11.371	2.66611	7.99833					2.00417	0.833	0.892								4.01	0.02221	0.0035	-0.01953
0.769611	377.478	192.132	0		0.321525	1.1	1.045		0.533349	11.961	11.371	2.67167	8.015					2.00833	0.697	0.73								4.02	0.02232	0.0035	-0.01945
0.771208	377.298	191.882	0		0.322192	1.093	1.045		0.534455	12.063	11.455	2.67723	8.0317					2.0125	0.563	0.597								4.03	0.02235	0.0035	-0.01859
0.772805	376.738	191.646	0		0.322859	1.105	1.037		0.535562	12.163	11.542	2.68279	8.04837					2.01667	0.418	0.53								4.03	0.02237	0.0035	-0.01859
0.774401	376.284	191.484	0		0.323527	1.094	1.037		0.536691	12.167	11.617	2.68835	8.06504					2.02083	0.326	0.443								4.04	0.02232	0.00348	-0.01866
0.775998	375.765	191.422	0		0.324194	1.1	1.037		0.537797	11.905	11.541	2.6939	8.0817					2.025	0.262	0.414								4.05	0.02226	0.00352	-0.01906
0.777595	375.396	191.173	0		0.324861	1.107	1.037		0.538904	11.308	11.172	2.69946	8.09837					2.02917	0.203	0.368								4.06	0.02237	0.00354	-0.01906
0.779191	375.191	190.912	0		0.325528	1.101	1.037		0.540011	10.403	10.475	2.70501	8.11504					2.03333	0.148	0.327								4.07	0.02231	0.00348	-0.01812
0.780788	374.618	190.651	0		0.326195	1.101	1.037		0.541118	9.302	9.518	2.71057	8.13171					2.0375	0.131	0.368								4.08	0.02242	0.0035	-0.01745
0.782385	374.059	190.477	0		0.326862	1.096	1.037		0.542246	8.133	8.414	2.71613	8.14838					2.04167	0.154	0.435								4.08	0.02232	0.00348	-0.01777
0.783981	373.515	190.415	0		0.327529	1.095	1.037		0.543353	7.001	7.279	2.72168	8.16505					2.04583	0.256	0.599								4.09	0.02226	0.0035	-0.01725
0.785578	373.162	190.179	0		0.328196	1.106	1.037		0.54446	7.001	7.279	2.72724	8.18171					2.05	0.423	0.784								4.1	0.02232	0.00346	-0.01636
0.787175	372.985	189.943	0		0.328863	1.106	1.029		0.545566	5.985	6.214	2.73279	8.19838					2.05417	0.59	0.905								4.11	0.02221	0.00346	-0.01569
0.788772	372.415	189.683	0		0.32953	1.101	1.029		0.546673	5.122	5.272	2.73835	8.21505					2.05833	0.718	1.023								4.12	0.02223	0.00346	-0.01581
0.790368	371.858	189.509	0		0.330197	1.088	1.029		0.547802	4.426	4.482	2.74391	8.23172					2.0625	0.878	1.067								4.13	0.02228	0.00343	-0.01562
0.791965	371.357	189.447	0		0.330864	1.089	1.029		0.548908	3.903	3.86	2.74946	8.24839					2.06667	0.942	1.062								4.13	0.02221	0.00343	-0.01463
0.793562	371.032	189.224	0		0.331531	1.083	1.029		0.550015	3.536	3.389	2.75502	8.26506					2.07083	0.898	0.954								4.14	0.02228	0.00339	-0.0149
0.795158	370.87	189.002	0		0.332198	1.083	1.029		0.551122	3.316	3.075	2.76057	8.28172					2.075	0.802	0.813								4.15	0.02207	0.00337	-0.01522
0.796755	370.396	188.791	0		0.332865	1.089	1.029		0.552229	3.219	2.887	2.76613	8.29839					2.07917	0.666	0.692								4.16	0.02223	0.00343	-0.01569
0.798352	369.949	188.655	0		0.333533	1.096	1.021		0.553357	3.22	2.807	2.77169	8.31506					2.08333	0.494	0.566								4.17	0.02223	0.00339	-0.01577
0.799948	369.439	188.569	0		0.3342	1.089	1.021		0.554464	3.306	2.824	2.77724	8.33173					2.0875	0.382	0.507								4.18	0.02212	0.00339	-0.01752
0.801545	369.102	188.334	0		0.334867	1.088	1.013		0.555571	3.306	2.824	2.7828	8.3484					2.09167	0.289	0.437								4.18	0.02214	0.00337	-0.01792
0.803142	368.914	188.087	0		0.335534	1.076	1.013		0.556677	3.469	2.921	2.78834	8.36503					2.09583	0.247	0.373								4.19	0.02198	0.00343	-0.01839
0.804739	368.362	187.84	0		0.336201	1.083	1.013		0.557784	3.703	3.09	2.7939	8.3817					2.1	0.192	0.36								4.2	0.02209	0.00343	-0.01779
0.806335	367.8	187.667	0		0.336868	1.084	1.013		0.558913	3.903	3.325	2.79946	8.39837					2.10417	0.166	0.335								4.21	0.02218	0.00339	-0.01779
0.807932	367.25	187.593	0		0.337535	1.078	1.013		0.560019	3.495	3.375	2.80501	8.41504					2.10833	0.137	0.36								4.22	0.02207	0.00337	-0.01819
0.809529	366.902	187.371	0		0.338202	1.072	1.013		0.561126	2.571	2.669	2.81059	8.43176					2.1125	0.148	0.494								4.23	0.02218	0.00339	-0.01804
0.811125	366.754	187.137	0		0.338869	1.072	1.013		0.562233	1.71	1.521	2.81614	8.44842					2.11667	0.273	0.663								4.23	0.02221	0.00339	-0.01831
0.812722	366.218	186.89	0		0.339536	1.067	1.013		0.56334	0.728	0.222	2.8217	8.46509					2.12083	0.429	0.81								4.24	0.02228	0.00339	-0.01799
0.814319	365.655	186.73	0		0.340203	1.062	1.013		0.564468	-0.718	-1.43	2.82725	8.48176					2.125	0.623	0.949								4.25	0.02223	0.00337	-0.01799
0.815916	365.122	186.644	0		0.34087	1.068	1.013		0.565575	-2.83	-3.646	2.83281	8.49843					2.12917	0.774	1.049								4.26	0.02207	0.00341	-0.01812
0.817512	364.787	186.398	0		0.341537	1.07	1.013		0.566682	-2.83	-3.646	2.83835	8.51505					2.13333	0.889	1.095								4.27	0.02214	0.00345	-0.01913
0.819109	364.627	186.164	0		0.342204	1.076	1.006		0.567788	-5.684	-6.522	2.84391	8.53172					2.1375	0.931	1.041								4.28	0.02207	0.00345	-0.01987
0.820706	364.123	185.931	0		0.342871	1.064	1.016		0.568895	-9.106	-13.905	2.84946	8.54838					2.14167	0.871	0.941								4.28	0.02209	0.00339	-0.01886
0.822302	363.564	185.771	0		0.343539	1.064	1.008		0.570007	-12.829	-13.905	2.85502	8.56505					2.14583	0.754	0.802								4.29	0.02204	0.00331	-0.01878
0.823899	363.046	185.697	0		0.344206	1.051	1.008		0.57112	-16.624	-17.967	2.86057	8.58172					2.15	0.597	0.671								4.3	0.02198	0.00336	-0.01878
0.825496	362.714	185.489	0		0.344873	1.047	1		0.572232	-20.339	-22.019	2.86613	8.59839					2.15417	0.468	0.563								4.31	0.02209	0.0034	-0.01752
0.827092	362.569	185.28	0		0.34554	1.053	0.993		0.573344	-23.95	-25.961	2.87169	8.61506					2.15833	0.349	0.478								4.32	0.02198	0.00336	-0.01792
0.828689	362.13	185.071	0		0.346207	1.047	0.985		0.574451	-27.454	-29.796	2.87724	8.63172					2.1625	0.273	0.432								4.33	0.02198	0.00334	-0.01792
0.830286	361.667	184.924	0		0.346874	1.047	0.985		0.575563	-30.82	-33.492	2.8828	8.64839					2.16667	0.23	0.401								4.33	0.02203	0.00334	-0.01812
0.831883	361.23	184.863	0		0.347541	1.041	0.977		0.576675	-34.066	-37.036	2.88837	8.66511					2.17083	0.182	0.371								4.34	0.02207	0.00338	-0.01757
0.833479	360.927	184.655	0		0.348208	1.042	0.977		0.577787	-34.066	-37.036	2.89393	8.68178					2.175	0.154	0.371								4.35	0.02209	0.00336	-0.01757
0.835076	360.767	184.434	0		0.348875	1.036	0.977		0.578899	-37.205	-40.444	2.89948	8.69845					2.17917	0.149	0.417								4.36	0.02193	0.00329	-0.01772
0.836673	360.254	184.201	0		0.349542	1.043	0.969		0.580006	-40.223	-43.716	2.90504	8.71511					2.18333	0.182	0.525								4.37	0.022	0.00334	-0.01819
0.838269	359.726	184.042	0		0.350209	1.037	0.961		0.581135	-43.072	-46.829	2.91059	8.73178					2.1875	0.3	0.679								4.38	0.02204	0.00334	-0.01705
0.839866	359.213	183.969	0		0.350876	1.038	0.969		0.582241	-45.714	-49.759	2.91615	8.74845					2.19167	0.505	0.841								4.38	0.02193	0.00336	-0.01663
0.841463	358.911	183.749	0		0.351543	1.045	0.961		0.583348	-48.116	-52.47	2.92171	8.76512					2.19583	0.666	0.979								4.39	0.02204	0.0033	-0.01569
0.843059	358.804	183.529	0		0.35221	1.039	0.961		0.584455	-50.234	-54.943	2.92726	8.78179					2.2	0.802	1.095								4.4	0.02193	0.00327	-0.01683
0.844656	358.292	183.297	0		0.352877	1.033	0.961		0.585562	-52.054	-57.143	2.9328	8.79841					2.20417	0.898	1.103								4.41	0.02204	0.00334	-0.01866
0.846253	357.742	183.138	0		0.353544	1.014	0.961		0.58669	-53.562	-59.063	2.93837	8.81512					2.20833	0.953	1.041								4.42	0.02193	0.00329	-0.01926
0.84785	357.205	183.052	0		0.354212	1.021	0.954		0.587797	-54.701	-60.688	2.94393	8.83179					2.2125	0.862	0.925								4.43	0.02198	0.00332	-0.02062
0.849446	356.851	182.808	0		0.354879	1.009	0.946		0.588904	-55.473	-61.976	2.94947	8.84841					2.21667	0.748	0.779								4.43	0.02204	0.00328	-0.02235
0.851043	356.681	182.577	0		0.355546	0.997	0.938		0.59001	-55.473	-61.976	2.95503	8.86508					2.22083	0.586	0.617								4.44	0.02198	0.00327	-0.02175
0.85264	356.159	182.345	0		0.356213	0.997	0.93		0.591117	-55.971	-62.943	2.96058	8.88175					2.225	0.446	0.55								4.45	0.02214	0.00336	-0.02262
0.854236	355.663	182.199	0		0.35688	1.003	0.93		0.592246	-56.309	-63.668	2.96614	8.89842					2.22917	0.36	0.496								4.46	0.02207	0.00329	-0.02168
0.855833	355.116	182.126	0		0.357547	0.998	0.93		0.593352	-56.564	-64.212	2.97169	8.91508					2.23333	0.264	0.435								4.47	0.02198	0.0033	-0.01938
0.85743	354.764	181.882	0		0.358214	0.985	0.922		0.594481	-56.815	-64.664	2.97725	8.93175					2.2375	0.221	0.396								4.48	0.02204	0.00327	-0.01918
0.859027	354.595	181.663	0		0.358881	0.985	0.914		0.595566	-57.071	-65.082	2.98281	8.94842					2.24167	0.177	0.365								4.48	0.02198	0.00327	-0.01737
0.860623	354.113	181.456	0		0.359548	0.98	0.907		0.596673	-57.34	-65.473	2.98836	8.96509					2.24583	0.156	0.358								4.49	0.02198	0.0033	-0.01765
0.86222	353.658	181.322	0		0.360215	0.974	0.907		0.597801	-57.638	-65.85	2.99392	8.98176					2.25	0.134	0.419								4.5	0.02193	0.00321	-0.01718
0.863817	353.229	181.249	0		0.360882	0.969	0.907		0.598908	-57.985	-66.237	2.99783	8.99348					2.25417	0.204	0.542								4.51	0.02193	0.00326	-0.01831
0.865413	352.943	181.055	0		0.361549	0.969	0.899		0.600015	-58.383	-66.659	3.00136	9.00409					2.25833	0.361	0.697								4.52	0.02193	0.00323	-0.01725
0.86701	352.788	180.836	0		0.362216	0.963	0.909		0.601121	-58.827	-67.106	3.00136	9.00409					2.2625	0.522	0.889								4.53	0.02184	0.00332	-0.01784
0.868607	352.31	180.606	0		0.362883	0.969	0.909		0.602228	-58.827	-67.106	3.00503	9.01509					2.26667	0.684	1.005								4.53	0.02184	0.00326	-0.01757
0.870203	351.818	180.46	0		0.36355	0.965	0.909		0.603357	-59.277	-67.565	3.01059	9.03176					2.27083	0.819	1.113								4.54	0.02184	0.00325	-0.01859
0.8718	351.313	180.375	0		0.364218	0.958	0.909		0.604463	-59.718	-68.005	3.01614	9.04843					2.275	0.938	1.113								4.55	0.02188	0.00334	-0.01804
0.873397	350.964	180.144	0		0.364885	0.96	0.901		0.60557	-60.163	-68.422	3.0217	9.0651					2.27917	0.954	1.051								4.56	0.02184	0.00327	-0.01804
0.874994	350.772	179.902	0		0.365552	0.961	0.901		0.606677	-60.594	-68.833	3.02727	9.08181					2.28333	0.868	0.935								4.57	0.02188	0.00328	-0.01859
0.87659	350.269	179.684	0		0.366219	0.961	0.901		0.607784	-61.003	-69.228	3.03283	9.09848					2.2875	0.739	0.751								4.58	0.02179	0.00324	-0.01926
0.878187	349.791	179.526	0		0.366886	0.954	0.894		0.608912	-61.365	-69.581	3.03838	9.11515					2.29167	0.6	0.612								4.58	0.02188	0.00323	-0.01918
0.879784	349.264	179.454	0		0.367553	0.953	0.894		0.610019	-61.677	-69.886	3.04394	9.13182					2.29583	0.427	0.519								4.59	0.02184	0.00328	-0.01859
0.88138	348.904	179.212	0		0.36822	0.953	0.894		0.611126	-61.905	-70.122	3.0495	9.14849					2.3	0.323	0.458								4.6	0.02179	0.00325	-0.01906
0.882977	348.71	178.97	0		0.368887	0.942	0.894		0.612232	-62.056	-70.271	3.05505	9.16516					2.30417	0.231	0.404								4.61	0.02174	0.00323	-0.01851
0.884574	348.171	178.74	0		0.369554	0.955	0.894		0.613339	-62.056	-70.271	3.06059	9.18178					2.30833	0.188	0.35								4.62	0.02179	0.00327	-0.01878
0.88617	347.659	178.583	0		0.370221	0.954	0.894		0.614468	-62.142	-70.355	3.06616	9.19848					2.3125	0.151	0.327								4.63	0.02184	0.00329	-0.01725
0.887767	347.148	178.511	0		0.370888	0.961	0.894		0.615575	-62.086	-70.322	3.07171	9.21514					2.31667	0.124	0.327								4.63	0.02179	0.00329	-0.01737
0.889364	346.791	178.281	0		0.371555	0.954	0.894		0.616681	-62.086	-70.322	3.07727	9.23181					2.32083	0.118	0.412								4.64	0.02174	0.00327	-0.01789
0.890961	346.573	178.028	0		0.372222	0.954	0.894		0.617788	-61.963	-70.212	3.08283	9.24848					2.325	0.221	0.558								4.65	0.02174	0.00329	-0.01836
0.892557	346.05	177.81	0		0.372889	0.961	0.894		0.618895	-61.774	-70.036	3.08838	9.26515					2.32917	0.379	0.751								4.66	0.02174	0.00329	-0.01737
0.894154	345.566	177.666	0		0.373556	0.961	0.894		0.620007	-61.519	-69.798	3.09393	9.28179					2.33333	0.561	0.905								4.67	0.02174	0.00329	-0.01831
0.895751	345.095	177.593	0		0.374223	0.96	0.894		0.621119	-61.176	-69.488	3.09948	9.29845					2.3375	0.737	1.02								4.68	0.0217	0.00325	-0.01777
0.897347	344.789	177.376	0		0.374891	0.952	0.894		0.622231	-60.75	-69.098	3.10505	9.31514					2.34167	0.862	1.113								4.68	0.0217	0.00327	-0.01844
0.898944	344.637	177.172	0		0.375558	0.952	0.901		0.623344	-60.249	-68.63	3.1106	9.33181					2.34583	0.959	1.113								4.69	0.0217	0.00329	-0.01792
0.900541	344.203	176.955	0		0.376225	0.946	0.909		0.62445	-59.661	-68.095	3.11616	9.34847					2.35	0.959	1.005								4.7	0.02179	0.00327	-0.01725
0.902138	343.745	176.81	0		0.376892	0.957	0.909		0.625562	-59.661	-68.095	3.12171	9.36514					2.35417	0.868	0.899								4.71	0.02188	0.00321	-0.01651
0.903734	343.263	176.738	0		0.377559	0.957	0.917		0.626675	-58.282	-66.802	3.12727	9.38181					2.35833	0.743	0.753								4.72	0.02184	0.00321	-0.01678
0.905331	342.933	176.51	0		0.378226	0.964	0.917		0.627787	-58.282	-66.802	3.13283	9.39848					2.3625	0.555	0.637								4.73	0.02184	0.00323	-0.01601
0.906928	342.756	176.281	0		0.378893	0.969	0.917		0.628899	-57.485	-66.053	3.13838	9.41515					2.36667	0.431	0.545								4.73	0.02188	0.00321	-0.01562
0.908524	342.262	176.053	0		0.37956	0.963	0.917		0.630022	-56.62	-65.244	3.14394	9.43182					2.37083	0.351	0.46								4.74	0.02184	0.00323	-0.01629
0.910121	341.795	175.909	0		0.380227	0.975	0.917		0.631129	-55.705	-64.373	3.14949	9.44848					2.375	0.275	0.414								4.75	0.02179	0.00321	-0.0169
0.911718	341.341	175.849	0		0.380894	0.974	0.917		0.632236	-54.734	-63.46	3.15505	9.46515					2.37917	0.232	0.383								4.76	0.02174	0.00329	-0.01624
0.913314	341.012	175.621	0		0.381561	0.968	0.925		0.633342	-53.71	-62.496	3.16061	9.48182					2.38333	0.183	0.375								4.77	0.02174	0.00329	-0.01601
0.914911	340.823	175.381	0		0.382228	0.973	0.925		0.634471	-52.638	-61.482	3.16616	9.49847					2.3875	0.173	0.383								4.78	0.02179	0.00325	-0.01577
0.916508	340.281	175.141	0		0.382895	0.973	0.933		0.635578	-51.509	-60.431	3.17171	9.51514					2.39167	0.194	0.491								4.78	0.02174	0.00327	-0.01671
0.918105	339.753	174.973	0		0.383562	0.985	0.933		0.636684	-50.322	-59.32	3.17729	9.53186					2.39583	0.28	0.653								4.79	0.02174	0.00325	-0.01812
0.919701	339.249	174.901	0		0.384229	0.991	0.941		0.637791	-50.322	-59.32	3.18062	9.54186					2.4	0.448	0.807								4.8	0.02174	0.00327	-0.01718
0.921298	338.91	174.686	0		0.384897	0.996	0.948		0.638898	-49.078	-58.158	3.18173	9.54519					2.40417	0.636	0.946								4.81	0.02174	0.00325	-0.01784
0.922895	338.747	174.446	0		0.385564	1.007	0.956		0.640026	-47.779	-56.942	3.18617	9.55852					2.40833	0.793	1.061								4.82	0.02174	0.00321	-0.01757
0.924491	338.208	174.219	0		0.386231	1.002	0.964		0.641133	-46.432	-55.682	3.19062	9.57186					2.4125	0.928	1.146								4.83	0.02165	0.00325	-0.01817
0.926088	337.731	174.063	0		0.386898	1.013	0.972		0.64224	-45.023	-54.371	3.19506	9.58519					2.41667	0.998	1.131								4.83	0.0217	0.00325	-0.01797
0.927685	337.281	174.004	0		0.387565	1.025	0.98		0.643347	-43.558	-53.003	3.19949	9.59848					2.42083	0.965	1.03								4.84	0.02165	0.00323	-0.01812
0.929281	336.981	173.8	0		0.388232	1.035	0.987		0.644453	-42.04	-51.587	3.20394	9.61182					2.425	0.852	0.892								4.85	0.02165	0.00321	-0.01784
0.930878	336.843	173.597	0		0.388899	1.047	0.995		0.645582	-40.466	-50.123	3.20839	9.62516					2.42917	0.707	0.745								4.86	0.0217	0.00321	-0.01851
0.932475	336.431	173.406	0		0.389566	1.047	1.003		0.646689	-38.846	-48.614	3.21283	9.63849					2.43333	0.566	0.599								4.87	0.02165	0.00327	-0.01926
0.934072	335.994	173.275	0		0.390233	1.059	1.003		0.647795	-37.18	-47.061	3.21728	9.65183					2.4375	0.427	0.514								4.88	0.0217	0.00323	-0.01918
0.935668	335.545	173.203	0		0.3909	1.07	1.011		0.648902	-37.18	-47.061	3.22172	9.66516					2.44167	0.334	0.46								4.88	0.02165	0.00323	-0.01844
0.937265	335.246	172.977	0		0.391567	1.074	1.027		0.650009	-35.47	-45.465	3.22616	9.67849					2.44583	0.27	0.414								4.89	0.02165	0.00321	-0.01933
0.938862	335.073	172.762	0		0.392234	1.085	1.034		0.651137	-33.741	-43.843	3.2306	9.69181					2.45	0.205	0.368								4.9	0.0217	0.00325	-0.01817
0.940458	334.6	172.536	0		0.392901	1.092	1.05		0.652244	-31.986	-42.201	3.23505	9.70515					2.45417	0.167	0.368								4.91	0.0216	0.00323	-0.01804
0.942055	334.115	172.381	0		0.393568	1.109	1.058		0.653351	-30.205	-40.538	3.23951	9.71852					2.45833	0.161	0.406								4.92	0.0216	0.00319	-0.0175
0.943652	333.668	172.309	0		0.394235	1.125	1.058		0.654458	-28.4	-38.845	3.24395	9.73185					2.4625	0.195	0.522								4.93	0.02156	0.00319	-0.01836
0.945249	333.371	172.107	0		0.394903	1.138	1.074		0.655564	-26.558	-37.124	3.24839	9.74518					2.46667	0.363	0.684								4.93	0.0216	0.00323	-0.01817
0.946845	333.209	171.881	0		0.39557	1.143	1.081		0.656693	-24.689	-35.375	3.25284	9.75851					2.47083	0.529	0.838								4.94	0.0216	0.00323	-0.0169
0.948442	332.702	171.643	0		0.396237	1.142	1.097		0.6578	-22.802	-33.6	3.25728	9.77185					2.475	0.696	0.992								4.95	0.0216	0.00323	-0.0173
0.950039	332.182	171.488	0		0.396904	1.167	1.113		0.658896	-20.91	-31.818	3.26173	9.78518					2.47917	0.853	1.123								4.96	0.0216	0.00317	-0.0169
0.951635	331.676	171.405	0		0.397571	1.178	1.113		0.660008	-19.002	-30.031	3.26616	9.79847					2.48333	0.96	1.162								4.97	0.02165	0.00319	-0.01589
0.953232	331.343	171.167	0		0.398238	1.191	1.12		0.66112	-19.002	-30.031	3.2706	9.81181					2.4875	1.02	1.115								4.98	0.0217	0.00319	-0.01703
0.954829	331.182	170.942	0		0.398905	1.203	1.136		0.662232	-17.082	-28.225	3.27506	9.82518					2.49167	0.965	1.007								4.98	0.0216	0.00319	-0.01789
0.956425	330.689	170.716	0		0.399572	1.208	1.144		0.663339	-15.156	-26.414	3.2795	9.83851					2.49583	0.841	0.876								4.99	0.02156	0.00319	-0.01831
0.958022	330.147	170.562	0		0.400239	1.207	1.144		0.664451	-13.234	-24.603	3.28395	9.85184					2.5	0.718	0.707								5	0.0216	0.00317	-0.02039
0.959619	329.667	170.491	0		0.400906	1.218	1.152		0.665563	-11.318	-22.799	3.28839	9.86518					2.50417	0.55	0.583								5.01	0.0216	0.00323	-0.02146
0.961216	329.36	170.289	0		0.401573	1.218	1.167		0.666675	-9.421	-21.005	3.29284	9.87851					2.50833	0.421	0.514								5.02	0.0217	0.00325	-0.02356
0.962812	329.201	170.076	0		0.40224	1.224	1.175		0.667788	-7.532	-19.228	3.29728	9.89184					2.5125	0.329	0.46								5.03	0.0216	0.00325	-0.02376
0.964409	328.759	169.863	0		0.402907	1.224	1.175		0.668894	-5.658	-17.455	3.30171	9.90513					2.51667	0.254	0.414								5.03	0.0216	0.00325	-0.02
0.966006	328.33	169.732	0		0.403574	1.23	1.175		0.670023	-3.8	-15.763	3.30616	9.91847					2.52083	0.216	0.375								5.04	0.0216	0.00325	-0.01953
0.967602	327.902	169.661	0		0.404241	1.241	1.175		0.671129	-1.97	-13.948	3.3106	9.9318					2.525	0.189	0.368								5.05	0.02156	0.00321	-0.01797
0.969199	327.62	169.46	0		0.404908	1.246	1.183		0.672236	-0.162	-12.234	3.31505	9.94516					2.52917	0.195	0.422								5.06	0.02151	0.00319	-0.01789
0.970796	327.473	169.247	0		0.405576	1.252	1.191		0.673343	-0.162	-12.234	3.3195	9.95849					2.53333	0.237	0.545								5.07	0.02146	0.00317	-0.01898
0.972392	327.021	169.035	0		0.406243	1.246	1.191		0.67445	1.608	-10.546	3.32394	9.97182					2.5375	0.367	0.714								5.08	0.02151	0.00315	-0.0175
0.973989	326.581	168.893	0		0.40691	1.253	1.191		0.675578	3.348	-8.89	3.32839	9.98516					2.54167	0.567	0.892								5.08	0.02151	0.00317	-0.01784
0.975586	326.13	168.822	0		0.407577	1.251	1.191		0.676685	5.051	-7.258	3.33283	9.99849					2.54583	0.712	1.015								5.09	0.02142	0.00319	-0.01789
0.977183	325.85	168.633	0		0.408244	1.255	1.191		0.677792	6.721	-5.66	3.33727	10.0118					2.55	0.858	1.123								5.1	0.02137	0.00315	-0.01878
0.978779	325.728	168.409	0		0.408911	1.26	1.191		0.678899	8.357	-4.102	3.34172	10.0252					2.55417	0.999	1.138								5.11	0.02132	0.00321	-0.01782
0.980376	325.253	168.184	0		0.409578	1.248	1.191		0.680006	9.947	-2.575	3.34615	10.0385					2.55833	1.008	1.084								5.12	0.02146	0.00319	-0.0177
0.981973	324.755	168.043	0		0.410245	1.26	1.191		0.681134	11.507	-1.085	3.3506	10.0518					2.5625	0.96	0.946								5.13	0.02151	0.00321	-0.01804
0.983569	324.257	167.96	0		0.410912	1.261	1.191		0.682241	13.021	0.377	3.35505	10.0651					2.56667	0.836	0.815								5.13	0.02146	0.00319	-0.01742
0.985166	323.917	167.724	0		0.411579	1.273	1.191		0.683348	14.501	1.795	3.35949	10.0785					2.57083	0.691	0.691								5.14	0.02151	0.00321	-0.0177
0.986763	323.772	167.501	0		0.412246	1.273	1.191		0.684454	14.501	1.795	3.36394	10.0918					2.575	0.524	0.591								5.15	0.0216	0.00321	-0.01688
0.98836	323.311	167.277	0		0.412913	1.267	1.191		0.685561	15.93	3.181	3.36838	10.1051					2.57917	0.41	0.514								5.16	0.02151	0.00323	-0.01742
0.989956	322.863	167.124	0		0.41358	1.274	1.191		0.68669	17.314	4.524	3.37282	10.1185					2.58333	0.34	0.48								5.17	0.02151	0.00325	-0.01735
0.991553	322.355	167.065	0		0.414247	1.262	1.191		0.687796	18.661	5.826	3.37726	10.1318					2.5875	0.28	0.424								5.18	0.02146	0.00323	-0.01728
0.99315	322.041	166.842	0		0.414914	1.249	1.191		0.688903	19.967	7.09	3.38171	10.1451					2.59167	0.227	0.383								5.18	0.02174	0.00325	-0.01708
0.994746	321.908	166.642	0		0.415582	1.242	1.191		0.69001	21.229	8.309	3.38616	10.1585					2.59583	0.2	0.401								5.19	0.02198	0.00325	-0.01708
0.996343	321.486	166.442	0		0.416249	1.249	1.191		0.691117	22.445	9.496	3.39061	10.1718					2.6	0.205	0.437								5.2	0.02217	0.00321	-0.01708
0.99794	321.064	166.313	0		0.416916	1.257	1.191		0.692245	23.626	10.642	3.39505	10.1851					2.60417	0.281	0.586								5.21	0.02221	0.00319	-0.0175
0.999536	320.666	166.242	0		0.417583	1.245	1.183		0.693352	24.771	11.756	3.39949	10.1985					2.60833	0.415	0.786								5.22	0.02217	0.00321	-0.01703
1.00113	320.378	166.043	0		0.41825	1.233	1.175		0.694459	25.879	12.831	3.40394	10.2118					2.6125	0.6	0.93								5.23	0.02221	0.00319	-0.01653
1.00273	320.233	165.831	0		0.418917	1.226	1.167		0.695565	26.971	13.888	3.40837	10.2251					2.61667	0.805	1.064								5.23	0.02207	0.00319	-0.01633
1.00433	319.788	165.632	0		0.419584	1.226	1.167		0.696672	26.971	13.888	3.41282	10.2385					2.62083	0.928	1.146								5.24	0.02198	0.00317	-0.01594
1.00592	319.332	165.491	0		0.420251	1.22	1.167		0.697784	28.009	14.913	3.41727	10.2518					2.625	1.047	1.164								5.25	0.02198	0.00323	-0.01527
1.00752	318.864	165.409	0		0.420918	1.219	1.16		0.698897	29.01	15.895	3.42172	10.2651					2.62917	1.041	1.079								5.26	0.02198	0.00321	-0.01319
1.00912	318.553	165.186	0		0.421585	1.22	1.152		0.700009	29.988	16.854	3.42616	10.2785					2.63333	0.983	0.961								5.27	0.02207	0.00319	-0.01324
1.01071	318.397	164.976	0		0.422252	1.216	1.152		0.701121	30.918	17.774	3.4306	10.2918					2.6375	0.82	0.825								5.28	0.02198	0.00314	-0.01304
1.01231	318.002	164.765	0		0.422919	1.21	1.152		0.702228	31.819	18.659	3.43505	10.3051					2.64167	0.647	0.694								5.28	0.02203	0.00312	-0.0146
1.01391	317.548	164.624	0		0.423586	1.211	1.152		0.70334	32.687	19.519	3.43949	10.3185					2.64583	0.524	0.627								5.29	0.02207	0.00314	-0.01574
1.0155	317.046	164.543	0		0.424253	1.205	1.144		0.704452	33.516	20.343	3.44393	10.3318					2.65	0.421	0.557								5.3	0.02207	0.0031	-0.01728
1.0171	316.712	164.297	0		0.42492	1.205	1.136		0.705564	34.304	21.128	3.44837	10.3451					2.65417	0.367	0.509								5.31	0.02207	0.00308	-0.01688
1.0187	316.545	164.063	0		0.425588	1.206	1.128		0.706676	35.062	21.876	3.45283	10.3585					2.65833	0.313	0.473								5.32	0.02207	0.00312	-0.0177
1.02029	316.056	163.841	0		0.426255	1.195	1.12		0.707783	35.062	21.876	3.45727	10.3718					2.6625	0.27	0.439								5.33	0.02212	0.00314	-0.01728
1.02189	315.568	163.689	0		0.426922	1.195	1.113		0.708912	35.777	22.599	3.46172	10.3852					2.66667	0.248	0.457								5.33	0.02212	0.00314	-0.01728
1.02349	315.021	163.619	0		0.427589	1.195	1.113		0.710018	36.456	23.273	3.46616	10.3985					2.67083	0.259	0.542								5.34	0.02212	0.0031	-0.01688
1.02508	314.665	163.363	0		0.428256	1.183	1.113		0.711125	37.087	23.91	3.47061	10.4118					2.675	0.34	0.671								5.35	0.02207	0.00312	-0.01708
1.02668	314.499	163.141	0		0.428923	1.177	1.113		0.712232	37.676	24.509	3.47504	10.4251					2.67917	0.485	0.843								5.36	0.02203	0.00316	-0.01708
1.02828	314.012	162.919	0		0.42959	1.171	1.113		0.713339	38.222	25.069	3.47948	10.4384					2.68333	0.69	1.007								5.37	0.02203	0.00314	-0.01688
1.02987	313.55	162.768	0		0.430257	1.164	1.113		0.714467	38.737	25.593	3.48394	10.4518					2.6875	0.847	1.122								5.38	0.02198	0.00314	-0.01676
1.03147	313.1	162.71	0		0.430924	1.159	1.113		0.715574	39.226	26.085	3.48838	10.4651					2.69167	0.971	1.205								5.38	0.02184	0.00312	-0.0177
1.03307	312.805	162.488	0		0.431591	1.159	1.113		0.716681	39.685	26.557	3.49283	10.4785					2.69583	1.062	1.156								5.39	0.02188	0.00314	-0.0177
1.03466	312.662	162.279	0		0.432258	1.154	1.113		0.717788	40.121	27.007	3.49727	10.4918					2.7	1.046	1.074								5.4	0.02179	0.00314	-0.01728
1.03626	312.225	162.081	0		0.432925	1.167	1.113		0.718894	40.533	27.428	3.50172	10.5051					2.70417	0.922	0.948								5.41	0.0219	0.00314	-0.01728
1.03786	311.777	161.942	0		0.433592	1.161	1.113		0.720023	40.533	27.428	3.50615	10.5184					2.70833	0.793	0.819								5.42	0.02179	0.00308	-0.01668
1.03945	311.318	161.872	0		0.434259	1.154	1.113		0.721129	40.924	27.826	3.51059	10.5318					2.7125	0.642	0.673								5.43	0.0219	0.0031	-0.01755
1.04105	311.024	161.663	0		0.434926	1.16	1.105		0.722236	41.302	28.21	3.51504	10.5451					2.71667	0.519	0.57								5.43	0.02184	0.00312	-0.01688
1.04265	310.87	161.442	0		0.435593	1.154	1.105		0.723343	41.666	28.582	3.51948	10.5585					2.72083	0.405	0.527								5.44	0.0219	0.0031	-0.01728
1.04424	310.423	161.256	0		0.436261	1.167	1.105		0.72445	42.014	28.933	3.52393	10.5718					2.725	0.342	0.463								5.45	0.02181	0.00308	-0.01708
1.04584	310.047	161.128	0		0.436928	1.167	1.105		0.725578	42.348	29.278	3.52837	10.5851					2.72917	0.298	0.442								5.46	0.0217	0.00308	-0.01777
1.04744	309.577	161.047	0		0.437595	1.168	1.105		0.726685	42.667	29.603	3.53282	10.5984					2.73333	0.243	0.434								5.47	0.02176	0.0031	-0.01782
1.04903	309.249	160.815	0		0.438262	1.167	1.105		0.727792	42.973	29.913	3.53726	10.6118					2.7375	0.243	0.432								5.48	0.02156	0.00312	-0.01728
1.05063	309.074	160.583	0		0.438929	1.167	1.105		0.728899	43.256	30.206	3.5417	10.6251					2.74167	0.266	0.527								5.48	0.02167	0.00306	-0.01703
1.05223	308.569	160.351	0		0.439596	1.167	1.105		0.730005	43.52	30.481	3.54615	10.6384					2.74583	0.368	0.671								5.49	0.02146	0.00306	-0.0175
1.05382	308.078	160.201	0		0.440263	1.161	1.105		0.731134	43.761	30.735	3.5506	10.6518					2.75	0.53	0.853								5.5	0.02156	0.00312	-0.01695
1.05542	307.598	160.12	0		0.44093	1.167	1.105		0.732241	43.761	30.735	3.55505	10.6651					2.75417	0.725	1.022								5.51	0.02167	0.00314	-0.01742
1.05702	307.259	159.9	0		0.441597	1.173	1.097		0.733347	43.999	30.975	3.55949	10.6785					2.75833	0.871	1.138								5.52	0.02156	0.00314	-0.01629
1.05861	307.085	159.668	0		0.442264	1.179	1.097		0.734454	44.22	31.207	3.56394	10.6918					2.7625	1.005	1.189								5.53	0.02167	0.00312	-0.01574
1.06021	306.607	159.449	0		0.442931	1.167	1.107		0.735561	44.416	31.61	3.56837	10.7051					2.76667	1.097	1.141								5.53	0.02156	0.00314	-0.01547
1.06181	306.176	159.31	0		0.443598	1.173	1.126		0.736673	44.615	31.61	3.57281	10.7184					2.77083	1.037	1.058								5.54	0.02156	0.00312	-0.01633
1.0634	305.746	159.252	0		0.444265	1.166	1.107		0.737785	44.796	31.805	3.57727	10.7318					2.775	0.929	0.896								5.55	0.02171	0.0031	-0.01836
1.065	305.455	159.044	0		0.444932	1.166	1.107		0.738897	44.969	31.987	3.58171	10.7451					2.77917	0.789	0.748								5.56	0.02156	0.00306	-0.02017
1.0666	305.327	158.848	0		0.445599	1.16	1.107		0.74001	45.122	32.152	3.58615	10.7585					2.78333	0.649	0.65								5.57	0.02167	0.0031	-0.02126
1.06819	304.909	158.652	0		0.446267	1.16	1.107		0.741116	45.275	32.306	3.59059	10.7718					2.7875	0.504	0.57								5.58	0.0216	0.00314	-0.02059
1.06979	304.467	158.525	0		0.446934	1.16	1.107		0.742229	45.431	32.462	3.59503	10.7851					2.79167	0.434	0.552								5.58	0.0216	0.00309	-0.02119
1.07139	304.038	158.444	0		0.447601	1.154	1.107		0.743341	45.431	32.462	3.59948	10.7984					2.79583	0.363	0.514								5.59	0.02167	0.00304	-0.0224
1.07298	303.749	158.236	0		0.448268	1.141	1.1		0.744453	45.592	32.619	3.60392	10.8118					2.8	0.325	0.475								5.6	0.02156	0.00304	-0.02307
1.07458	303.587	158.029	0		0.448935	1.135	1.1		0.745576	45.764	32.784	3.60837	10.8251					2.80417	0.294	0.475								5.61	0.02176	0.00311	-0.02173
1.07618	303.147	157.821	0		0.449602	1.148	1.1		0.746683	45.923	32.955	3.61281	10.8384					2.80833	0.288	0.483								5.62	0.0217	0.00304	-0.01982
1.07777	302.72	157.672	0		0.450269	1.15	1.1		0.747789	46.08	33.112	3.61726	10.8518					2.8125	0.309	0.583								5.63	0.0216	0.00307	-0.01856
1.07937	302.317	157.603	0		0.450936	1.15	1.1		0.748896	46.233	33.27	3.6217	10.8651					2.81667	0.418	0.737								5.63	0.02162	0.00298	-0.01822
1.08097	302.04	157.418	0		0.451603	1.158	1.1		0.750025	46.385	33.42	3.62614	10.8784					2.82083	0.591	0.922								5.64	0.02156	0.00307	-0.01789
1.08257	301.924	157.2	0		0.45227	1.152	1.107		0.751132	46.54	33.57	3.63059	10.8918					2.825	0.752	1.043								5.65	0.02162	0.00307	-0.01742
1.08416	301.463	156.97	0		0.452937	1.146	1.107		0.752238	46.693	33.718	3.63503	10.9051					2.82917	0.893	1.125								5.66	0.02142	0.003	-0.01723
1.08576	301.004	156.82	0		0.453604	1.151	1.107		0.753345	46.829	33.859	3.63948	10.9184					2.83333	1.043	1.189								5.67	0.02143	0.00303	-0.01789
1.08736	300.542	156.751	0		0.454271	1.15	1.107		0.754452	46.955	33.983	3.64393	10.9318					2.8375	1.086	1.176								5.68	0.02157	0.00309	-0.01777
1.08895	300.232	156.545	0		0.454938	1.156	1.107		0.75558	46.955	33.983	3.64837	10.9451					2.84167	1.043	1.053								5.68	0.02151	0.00307	-0.01728
1.09055	300.048	156.315	0		0.455605	1.162	1.107		0.756687	47.082	34.104	3.65282	10.9585					2.84583	0.929	0.914								5.69	0.02157	0.00305	-0.0175
1.09215	299.577	156.108	0		0.456272	1.156	1.107		0.757794	47.205	34.225	3.65726	10.9718					2.85	0.788	0.776								5.7	0.02146	0.003	-0.01789
1.09374	299.142	155.971	0		0.45694	1.15	1.1		0.758901	47.319	34.341	3.66171	10.9851					2.85417	0.6	0.668								5.71	0.02157	0.00305	-0.0177
1.09534	298.708	155.902	0		0.457607	1.151	1.1		0.760007	47.431	34.455	3.66614	10.9984					2.85833	0.503	0.598								5.72	0.02157	0.003	-0.01703
1.09694	298.41	155.696	0		0.458274	1.138	1.1		0.761136	47.539	34.565	3.67059	11.0118					2.8625	0.44	0.521								5.73	0.02146	0.00303	-0.01742
1.09853	298.261	155.489	0		0.458941	1.132	1.1		0.762243	47.654	34.674	3.67503	11.0251					2.86667	0.381	0.491								5.73	0.02143	0.00299	-0.01789
1.10013	297.839	155.283	0		0.459608	1.138	1.1		0.763349	47.764	34.781	3.67949	11.0385					2.87083	0.338	0.46								5.74	0.02132	0.00298	-0.01809
1.10173	297.416	155.146	0		0.460275	1.138	1.1		0.764456	47.873	34.887	3.68393	11.0518					2.875	0.306	0.452								5.75	0.02143	0.00303	-0.01742
1.10332	296.995	155.089	0		0.460942	1.138	1.092		0.765563	47.991	34.993	3.68838	11.0651					2.87917	0.306	0.491								5.76	0.02148	0.00298	-0.01742
1.10492	296.698	154.894	0		0.461609	1.132	1.092		0.766691	48.109	35.106	3.69282	11.0785					2.88333	0.343	0.621								5.77	0.02137	0.00301	-0.01789
1.10652	296.55	154.7	0		0.462276	1.138	1.092		0.767798	48.109	35.106	3.69727	11.0918					2.8875	0.445	0.786								5.78	0.02143	0.00296	-0.01802
1.10811	296.118	154.494	0		0.462943	1.144	1.092		0.768905	48.235	35.223	3.70171	11.1051					2.89167	0.618	0.94								5.78	0.02132	0.00302	-0.01836
1.10971	295.709	154.357	0		0.46361	1.143	1.092		0.770012	48.362	35.342	3.70615	11.1185					2.89583	0.806	1.063								5.79	0.02143	0.00303	-0.01809
1.11131	295.38	154.288	0		0.464277	1.138	1.084		0.771118	48.485	35.461	3.71058	11.1318					2.9	0.93	1.171								5.8	0.02149	0.00296	-0.01809
1.1129	295.142	154.105	0		0.464944	1.133	1.094		0.772231	48.605	35.581	3.71503	11.1451					2.90417	1.066	1.21								5.81	0.02129	0.00305	-0.01869
1.1145	294.972	153.9	0		0.465611	1.134	1.087		0.773343	48.718	35.691	3.71947	11.1584					2.90833	1.097	1.156								5.82	0.0214	0.00304	-0.01708
1.1161	294.518	153.683	0		0.466278	1.134	1.087		0.774449	48.832	35.797	3.72392	11.1718					2.9125	1.055	1.055								5.83	0.02129	0.00303	-0.0168
1.11769	294.065	153.535	0		0.466946	1.126	1.087		0.775562	48.948	35.904	3.72837	11.1851					2.91667	0.904	0.917								5.83	0.02149	0.00303	-0.01606
1.11929	293.613	153.466	0		0.467613	1.128	1.087		0.776674	49.06	36.008	3.73282	11.1984					2.92083	0.757	0.778								5.84	0.02149	0.00296	-0.0152
1.12089	293.319	153.25	0		0.46828	1.121	1.087		0.777786	49.184	36.121	3.73726	11.2118					2.925	0.618	0.67								5.85	0.02143	0.00307	-0.01512
1.12248	293.172	153.056	0		0.468947	1.109	1.087		0.778898	49.184	36.121	3.7417	11.2251					2.92917	0.493	0.593								5.86	0.02149	0.003	-0.01359
1.12408	292.73	152.839	0		0.469614	1.121	1.087		0.780005	49.313	36.235	3.74615	11.2384					2.93333	0.418	0.547								5.87	0.02143	0.00303	-0.0144
1.12568	292.257	152.703	0		0.470281	1.122	1.087		0.781117	49.44	36.354	3.75059	11.2518					2.9375	0.37	0.501								5.88	0.02154	0.00299	-0.01676
1.12727	291.828	152.634	0		0.470948	1.134	1.087		0.782235	49.569	36.468	3.75504	11.2651					2.94167	0.315	0.485								5.88	0.02149	0.00302	-0.01935
1.12887	291.558	152.441	0		0.471615	1.135	1.087		0.783342	49.698	36.59	3.75947	11.2784					2.94583	0.316	0.478								5.89	0.02143	0.00307	-0.02151
1.13047	291.422	152.259	0		0.472282	1.13	1.094		0.78447	49.833	36.707	3.76392	11.2917					2.95	0.294	0.539								5.9	0.02159	0.00302	-0.01977
1.13206	291.017	152.066	0		0.472949	1.141	1.094		0.785577	49.976	36.834	3.76837	11.3051					2.95417	0.36	0.67								5.91	0.02143	0.00298	-0.01822
1.13366	290.612	151.929	0		0.473616	1.141	1.094		0.786684	50.126	36.967	3.77281	11.3184					2.95833	0.533	0.824								5.92	0.02149	0.00296	-0.01735
1.13526	290.218	151.873	0		0.474283	1.146	1.094		0.78779	50.278	37.107	3.77726	11.3318					2.9625	0.694	0.971								5.93	0.02154	0.003	-0.01695
1.13685	289.96	151.679	0		0.47495	1.138	1.094		0.788897	50.436	37.249	3.7817	11.3451					2.96667	0.856	1.094								5.93	0.02143	0.00298	-0.01703
1.13845	289.815	151.498	0		0.475617	1.144	1.094		0.790026	50.593	37.394	3.78615	11.3584					2.97083	0.973	1.202								5.94	0.02154	0.00291	-0.0177
1.14005	289.411	151.305	0		0.476284	1.139	1.102		0.791132	50.593	37.544	3.79059	11.3718					2.975	1.076	1.21								5.95	0.02139	0.00294	-0.01782
1.14164	289.008	151.18	0		0.476952	1.145	1.11		0.792239	50.766	37.544	3.79503	11.3851					2.97917	1.082	1.133								5.96	0.02145	0.00298	-0.01782
1.14324	288.594	151.112	0		0.477619	1.158	1.102		0.793346	50.948	37.706	3.79947	11.3984					2.98333	0.989	1.025								5.97	0.02145	0.003	-0.01695
1.14484	288.302	150.919	0		0.478286	1.159	1.102		0.794453	51.125	37.869	3.80391	11.4117					2.9875	0.872	0.878								5.98	0.02143	0.00296	-0.01695
1.14643	288.18	150.726	0		0.478953	1.171	1.102		0.795581	51.308	38.035	3.80836	11.4251					2.99167	0.733	0.732								5.98	0.02145	0.00291	-0.01789
1.14803	287.823	150.545	0		0.47962	1.159	1.102		0.796688	51.494	38.199	3.8128	11.4384					2.99583	0.598	0.632								5.99	0.02143	0.003	-0.0177
1.14963	287.444	150.421	0		0.480287	1.159	1.102		0.797795	51.676	38.372	3.81725	11.4517					3	0.5	0.547								6	0.02149	0.003	-0.01742
1.15122	287.009	150.353	0		0.480954	1.165	1.102		0.798901	51.852	38.537	3.82169	11.4651					3.00417	0.392	0.501								6.01	0.02143	0.00302	-0.01742
1.15282	286.718	150.149	0		0.481621	1.164	1.102		0.800008	52.03	38.692	3.82614	11.4784					3.00833	0.322	0.454								6.02	0.02143	0.00298	-0.0177
1.15442	286.585	149.957	0		0.482288	1.17	1.102		0.801137	52.209	38.845	3.83058	11.4917					3.0125	0.279	0.431								6.03	0.02149	0.00298	-0.01735
1.15601	286.172	149.764	0		0.482955	1.171	1.102		0.802243	52.209	38.845	3.83502	11.5051					3.01667	0.263	0.447								6.03	0.02143	0.00302	-0.01715
1.15761	285.774	149.64	0		0.483622	1.171	1.102		0.80335	52.396	39.012	3.83948	11.5184					3.02083	0.268	0.549								6.04	0.02149	0.00298	-0.01715
1.15921	285.295	149.572	0		0.484289	1.171	1.102		0.804457	52.599	39.193	3.84393	11.5318					3.025	0.398	0.686								6.05	0.02143	0.00296	-0.01742
1.1608	284.996	149.357	0		0.484956	1.183	1.102		0.805564	52.805	39.375	3.84837	11.5451					3.02917	0.576	0.888								6.06	0.02165	0.00296	-0.01715
1.1624	284.864	149.165	0		0.485623	1.178	1.11		0.806692	53.001	39.559	3.85281	11.5584					3.03333	0.754	1.066								6.07	0.02165	0.00298	-0.01695
1.164	284.465	148.974	0		0.48629	1.177	1.118		0.807783	53.203	39.737	3.85726	11.5718					3.0375	0.899	1.171								6.08	0.02165	0.003	-0.01715
1.16559	284.065	148.838	0		0.486957	1.17	1.118		0.808895	53.407	39.925	3.86169	11.5851					3.04167	1.04	1.266								6.08	0.02151	0.00293	-0.01742
1.16719	283.679	148.782	0		0.487625	1.181	1.118		0.810007	53.611	40.11	3.86613	11.5984					3.04583	1.12	1.233								6.09	0.02151	0.00298	-0.01735
1.16879	283.425	148.59	0		0.488292	1.182	1.118		0.811119	53.81	40.298	3.87058	11.6117					3.05	1.105	1.135								6.1	0.0216	0.00302	-0.01715
1.17038	283.291	148.398	0		0.488959	1.182	1.118		0.812231	54.009	40.481	3.87503	11.6251					3.05417	0.997	0.983								6.11	0.02156	0.00298	-0.01735
1.17198	282.884	148.207	0		0.489626	1.175	1.118		0.813338	54.217	40.666	3.87947	11.6384					3.05833	0.841	0.821								6.12	0.02156	0.00298	-0.01782
1.17358	282.465	148.083	0		0.490293	1.175	1.118		0.81445	54.217	40.666	3.88391	11.6517					3.0625	0.657	0.683								6.13	0.02151	0.00291	-0.01728
1.17517	282.046	148.015	0		0.49096	1.179	1.118		0.815563	54.424	40.857	3.88836	11.6651					3.06667	0.48	0.598								6.13	0.02156	0.00298	-0.01668
1.17677	281.772	147.824	0		0.491627	1.175	1.118		0.816675	54.623	41.039	3.8928	11.6784					3.07083	0.407	0.536								6.14	0.02145	0.00298	-0.01742
1.17837	281.64	147.644	0		0.492294	1.175	1.118		0.817787	54.819	41.217	3.89724	11.6917					3.075	0.352	0.49								6.15	0.02145	0.003	-0.01849
1.17996	281.298	147.453	0		0.492961	1.179	1.118		0.818894	55.003	41.387	3.9017	11.7051					3.07917	0.291	0.444								6.16	0.02129	0.00298	-0.01916
1.18156	280.902	147.318	0		0.493628	1.173	1.118		0.820022	55.176	41.552	3.90615	11.7184					3.08333	0.242	0.436								6.17	0.0214	0.00298	-0.01943
1.18316	280.463	147.25	0		0.494295	1.179	1.118		0.821129	55.35	41.707	3.91059	11.7318					3.0875	0.248	0.459								6.18	0.02139	0.003	-0.01856
1.18475	280.178	147.048	0		0.494962	1.185	1.118		0.822236	55.522	41.865	3.91503	11.7451					3.09167	0.286	0.552								6.18	0.02149	0.00298	-0.01935
1.18635	280.023	146.846	0		0.495629	1.185	1.118		0.823343	55.698	42.028	3.91946	11.7584					3.09583	0.388	0.752								6.19	0.02149	0.00294	-0.01869
1.18795	279.598	146.643	0		0.496296	1.179	1.126		0.824449	55.871	42.189	3.92391	11.7717					3.1	0.577	0.914								6.2	0.02154	0.00296	-0.01822
1.18954	279.183	146.509	0		0.496963	1.179	1.126		0.825578	56.04	42.34	3.92837	11.7851					3.10417	0.754	1.06								6.21	0.0216	0.00291	-0.01621
1.19114	278.777	146.453	0		0.497631	1.184	1.118		0.826685	56.04	42.34	3.93281	11.7984					3.10833	0.96	1.184								6.22	0.0216	0.00296	-0.01668
1.19274	278.493	146.251	0		0.498298	1.176	1.118		0.827791	56.199	42.488	3.93725	11.8118					3.1125	1.062	1.245								6.23	0.02151	0.00291	-0.01688
1.19433	278.33	146.038	0		0.498965	1.17	1.126		0.828898	56.346	42.623	3.9417	11.8251					3.11667	1.11	1.191								6.23	0.02142	0.00298	-0.01782
1.19593	277.916	145.847	0		0.499632	1.178	1.126		0.830005	56.501	42.758	3.94614	11.8384					3.12083	1.067	1.083								6.24	0.02151	0.003	-0.01676
1.19753	277.534	145.724	0		0.500299	1.173	1.126		0.831133	56.647	42.892	3.95057	11.8517					3.125	0.959	0.929								6.25	0.02151	0.00298	-0.01648
1.19912	277.153	145.657	0		0.500966	1.173	1.118		0.83224	56.791	43.028	3.95502	11.8651					3.12917	0.748	0.775								6.26	0.02151	0.00298	-0.01735
1.20072	276.901	145.466	0		0.501633	1.174	1.118		0.833347	56.923	43.157	3.95947	11.8784					3.13333	0.588	0.652								6.27	0.02151	0.00293	-0.01802
1.20232	276.78	145.287	0		0.5023	1.162	1.118		0.834454	57.049	43.278	3.96392	11.8917					3.1375	0.463	0.567								6.28	0.02156	0.003	-0.01715
1.20391	276.41	145.097	0		0.502967	1.175	1.118		0.835561	57.176	43.39	3.96836	11.9051					3.14167	0.394	0.498								6.28	0.02156	0.003	-0.01688
1.20551	276.019	144.963	0		0.503634	1.168	1.118		0.836689	57.308	43.509	3.9728	11.9184					3.14583	0.307	0.452								6.29	0.02156	0.00296	-0.01829
1.20711	275.617	144.907	0		0.504301	1.175	1.118		0.837796	57.308	43.509	3.97724	11.9317					3.15	0.275	0.421								6.3	0.02142	0.00296	-0.01775
1.2087	275.357	144.706	0		0.504968	1.175	1.118		0.838903	57.448	43.632	3.98168	11.9451					3.15417	0.227	0.413								6.31	0.0214	0.00298	-0.01708
1.2103	275.204	144.516	0		0.505635	1.17	1.11		0.840009	57.59	43.76	3.98614	11.9584					3.15833	0.205	0.428								6.32	0.02154	0.00302	-0.01715
1.2119	274.792	144.326	0		0.506302	1.176	1.11		0.841116	57.718	43.882	3.99059	11.9718					3.1625	0.238	0.575								6.33	0.02143	0.003	-0.01688
1.21349	274.39	144.203	0		0.506969	1.17	1.11		0.842228	57.841	43.986	3.99503	11.9851					3.16667	0.367	0.744								6.33	0.02145	0.00293	-0.01688
1.21509	274.01	144.147	0		0.507637	1.157	1.11		0.843341	57.973	44.093	3.99947	11.9984					3.17083	0.555	0.914								6.34	0.02143	0.00298	-0.01849
1.21669	273.739	143.946	0		0.508304	1.164	1.11		0.844458	58.11	44.217	4.00392	12.0118					3.175	0.771	1.06								6.35	0.02154	0.003	-0.01782
1.21828	273.598	143.746	0		0.508971	1.165	1.11		0.845565	58.244	44.339	4.00836	12.0251					3.17917	0.916	1.168								6.36	0.02154	0.00296	-0.01822
1.21988	273.168	143.534	0		0.509638	1.165	1.11		0.846672	58.378	44.455	4.01281	12.0384					3.18333	1.046	1.225								6.37	0.02134	0.00293	-0.01841
1.22148	272.758	143.4	0		0.510305	1.159	1.11		0.847784	58.5	44.581	4.01725	12.0518					3.1875	1.078	1.163								6.38	0.0214	0.003	-0.01794
1.22307	272.37	143.344	0		0.510972	1.158	1.11		0.848896	58.611	44.683	4.02168	12.065					3.19167	1.019	1.032								6.38	0.02129	0.00306	-0.01794
1.22467	272.113	143.155	0		0.511639	1.159	1.102		0.850008	58.611	44.683	4.02613	12.0784					3.19583	0.864	0.87								6.39	0.02125	0.00304	-0.01755
1.22627	271.974	142.955	0		0.512306	1.159	1.102		0.85112	58.713	44.778	4.03057	12.0917					3.2	0.709	0.716								6.4	0.02125	0.00304	-0.01841
1.22787	271.522	142.743	0		0.512973	1.158	1.102		0.852227	58.82	44.871	4.03502	12.105					3.20417	0.542	0.6								6.41	0.02118	0.00302	-0.01888
1.22946	271.125	142.61	0		0.51364	1.159	1.094		0.853339	58.925	44.969	4.03947	12.1184					3.20833	0.422	0.531								6.42	0.02134	0.00308	-0.01728
1.23106	270.749	142.554	0		0.514307	1.166	1.094		0.854468	59.033	45.073	4.04391	12.1317					3.2125	0.359	0.485								6.43	0.02123	0.00306	-0.01822
1.23266	270.491	142.365	0		0.514974	1.153	1.094		0.855575	59.148	45.174	4.04836	12.1451					3.21667	0.282	0.431								6.43	0.02129	0.00304	-0.01822
1.23425	270.386	142.176	0		0.515641	1.147	1.087		0.856682	59.272	45.285	4.0528	12.1584					3.22083	0.234	0.4								6.44	0.02125	0.003	-0.01775
1.23585	270.01	141.987	0		0.516308	1.148	1.079		0.857788	59.392	45.401	4.05725	12.1717					3.225	0.212	0.4								6.45	0.02113	0.00308	-0.01747
1.23745	269.636	141.854	0		0.516975	1.142	1.079		0.858895	59.512	45.511	4.06168	12.185					3.22917	0.206	0.446								6.46	0.02125	0.00304	-0.01782
1.23904	269.24	141.798	0		0.517642	1.141	1.079		0.860023	59.624	45.615	4.06613	12.1984					3.23333	0.245	0.593								6.47	0.02113	0.00304	-0.01802
1.24064	268.985	141.599	0		0.51831	1.14	1.079		0.86113	59.718	45.705	4.07057	12.2117					3.2375	0.422	0.77								6.48	0.0212	0.00304	-0.01794
1.24224	268.846	141.399	0		0.518977	1.146	1.079		0.862237	59.718	45.705	4.07501	12.225					3.24167	0.623	0.932								6.48	0.02125	0.00306	-0.01814
1.24383	268.441	141.21	0		0.519644	1.14	1.079		0.863344	59.809	45.79	4.07946	12.2384					3.24583	0.789	1.093								6.49	0.02113	0.00308	-0.01715
1.24543	268.048	141.089	0		0.520311	1.14	1.079		0.864451	59.891	45.865	4.08391	12.2517					3.25	0.928	1.186								6.5	0.02125	0.00304	-0.01715
1.24703	267.728	141.022	0		0.520978	1.128	1.079		0.865579	59.966	45.942	4.08835	12.2651					3.25417	1.041	1.209								6.51	0.02113	0.00302	-0.01668
1.24862	267.494	140.834	0		0.521645	1.128	1.079		0.866686	60.035	46.01	4.0928	12.2784					3.25833	1.058	1.117								6.52	0.0212	0.00302	-0.01688
1.25022	267.333	140.634	0		0.522312	1.122	1.079		0.867793	60.105	46.07	4.09724	12.2917					3.2625	0.961	0.986								6.53	0.0212	0.00304	-0.01532
1.25182	266.918	140.424	0		0.522979	1.117	1.079		0.868899	60.162	46.125	4.10168	12.305					3.26667	0.805	0.824								6.53	0.02113	0.00302	-0.01473
1.25341	266.492	140.291	0		0.523646	1.117	1.071		0.870006	60.191	46.16	4.10612	12.3184					3.27083	0.644	0.654								6.54	0.02115	0.003	-0.01559
1.25501	266.077	140.225	0		0.524313	1.122	1.071		0.871135	60.211	46.183	4.11057	12.3317					3.275	0.498	0.577								6.55	0.02109	0.003	-0.01579
1.25661	265.811	140.026	0		0.52498	1.117	1.071		0.872241	60.227	46.201	4.11501	12.345					3.27917	0.373	0.5								6.56	0.0212	0.00304	-0.01559
1.2582	265.684	139.838	0		0.525647	1.117	1.071		0.873348	60.227	46.201	4.11946	12.3584					3.28333	0.314	0.454								6.57	0.0212	0.00306	-0.01626
1.2598	265.281	139.639	0		0.526314	1.122	1.071		0.874455	60.237	46.221	4.1239	12.3717					3.2875	0.26	0.408								6.58	0.02104	0.00304	-0.01668
1.2614	264.859	139.506	0		0.526981	1.13	1.071		0.875562	60.233	46.23	4.12834	12.385					3.29167	0.223	0.4								6.58	0.02111	0.00302	-0.01695
1.26299	264.478	139.44	0		0.527648	1.13	1.071		0.87669	60.221	46.23	4.13279	12.3984					3.29583	0.206	0.4								6.59	0.02109	0.00308	-0.01708
1.26459	264.214	139.264	0		0.528316	1.131	1.063		0.877797	60.225	46.224	4.13723	12.4117					3.3	0.202	0.408								6.6	0.02115	0.00306	-0.01841
1.26619	264.099	139.076	0		0.528983	1.126	1.063		0.878904	60.233	46.23	4.14168	12.425					3.30417	0.218	0.408								6.61	0.02106	0.00304	-0.01767
1.26778	263.716	138.889	0		0.52965	1.143	1.063		0.880011	60.254	46.238	4.14612	12.4384					3.30833	0.212	0.385								6.62	0.02095	0.00298	-0.01814
1.26938	263.378	138.767	0		0.530317	1.126	1.089		0.881117	60.279	46.258	4.15057	12.4517					3.3125	0.19	0.362								6.63	0.02106	0.00304	-0.01841
1.27098	263.019	138.712	0		0.530984	1.133	1.089		0.882246	60.29	46.274	4.15501	12.465					3.31667	0.158	0.339								6.63	0.02095	0.00304	-0.01802
1.27257	262.775	138.525	0		0.531651	1.126	1.081		0.883353	60.283	46.275	4.15945	12.4784					3.32083	0.137	0.331								6.64	0.02096	0.00304	-0.01841
1.27417	262.637	138.337	0		0.532318	1.125	1.081		0.884459	60.273	46.269	4.1639	12.4917					3.325	0.132	0.315								6.65	0.02081	0.00302	-0.01841
1.27577	262.259	138.139	0		0.532985	1.125	1.081		0.885566	60.273	46.269	4.16834	12.505					3.32917	0.105	0.292								6.66	0.02081	0.00304	-0.01841
1.27736	261.87	138.007	0		0.533652	1.124	1.081		0.886673	60.271	46.265	4.17279	12.5184					3.33333	0.078	0.295								6.67	0.02096	0.00304	-0.01775
1.27896	261.469	137.941	0		0.534319	1.125	1.081		0.887801	60.273	46.262	4.17723	12.5317					3.3375	0.078	0.302								6.68	0.02085	0.00304	-0.01869
1.28056	261.228	137.754	0		0.534986	1.124	1.081		0.888908	60.28	46.269	4.18167	12.545					3.34167	0.066	0.279								6.68	0.02096	0.003	-0.01869
1.28215	261.133	137.578	0		0.535653	1.112	1.081		0.890015	60.272	46.273	4.18612	12.5584					3.34583	0.033	0.279								6.69	0.02095	0.003	-0.01888
1.28375	260.754	137.391	0		0.53632	1.124	1.081		0.891122	60.237	46.258	4.19056	12.5717					3.35	0.05	0.279								6.7	0.02111	0.00302	-0.01809
1.28535	260.355	137.27	0		0.536987	1.13	1.081		0.892229	60.188	46.23	4.19501	12.585					3.35417	0.033	0.279								6.71	0.02106	0.00304	-0.01809
1.28694	259.971	137.205	0		0.537654	1.142	1.081		0.893357	60.138	46.189	4.19945	12.5984					3.35833	0.044	0.279								6.72	0.02095	0.003	-0.01888
1.28854	259.71	137.018	0		0.538321	1.143	1.089		0.894464	60.097	46.152	4.2039	12.6117					3.3625	0.05	0.302								6.73	0.02101	0.003	-0.01888
1.29014	259.594	136.831	0		0.538989	1.15	1.089		0.895571	60.062	46.12	4.20834	12.625					3.36667	0.083	0.31								6.73	0.02095	0.00308	-0.01794
1.29173	259.227	136.656	0		0.539656	1.155	1.097		0.896677	60.033	46.095	4.21279	12.6384					3.37083	0.089	0.3								6.74	0.02111	0.00304	-0.01775
1.29333	258.851	136.535	0		0.540323	1.15	1.097		0.897784	60.033	46.095	4.21724	12.6517					3.375	0.083	0.277								6.75	0.02106	0.00302	-0.01881
1.29493	258.454	136.458	0		0.54099	1.156	1.097		0.898896	60.007	46.073	4.22169	12.6651					3.37917	0.072	0.277								6.76	0.02095	0.003	-0.01881
1.29652	258.204	136.283	0		0.541657	1.149	1.097		0.900009	59.967	46.049	4.22613	12.6784					3.38333	0.056	0.262								6.77	0.02106	0.00302	-0.01841
1.29812	258.1	136.107	0		0.542324	1.142	1.105		0.901121	59.933	46.012	4.23057	12.6917					3.3875	0.045	0.262								6.78	0.02095	0.00302	-0.01802
1.29972	257.756	135.932	0		0.542991	1.154	1.105		0.902227	59.919	45.999	4.23502	12.7051					3.39167	0.051	0.262								6.78	0.02092	0.00302	-0.01861
1.30131	257.411	135.823	0		0.543658	1.167	1.113		0.90334	59.885	45.975	4.23945	12.7184					3.39583	0.046	0.262								6.79	0.02087	0.003	-0.01869
1.30291	257.078	135.757	0		0.544325	1.171	1.121		0.904452	59.844	45.937	4.2439	12.7317					3.4	0.062	0.262								6.8	0.02081	0.00304	-0.01841
1.30451	256.839	135.582	0		0.544992	1.178	1.121		0.905564	59.817	45.902	4.24834	12.745					3.40417	0.051	0.262								6.81	0.02096	0.00304	-0.01822
1.3061	256.726	135.396	0		0.545659	1.183	1.121		0.906676	59.783	45.875	4.25279	12.7584					3.40833	0.062	0.262								6.82	0.02085	0.00302	-0.01869
1.3077	256.362	135.21	0		0.546326	1.183	1.128		0.907783	59.743	45.846	4.25723	12.7717					3.4125	0.056	0.262								6.83	0.02092	0.003	-0.01787
1.3093	255.989	135.079	0		0.546993	1.182	1.128		0.908895	59.743	45.846	4.26168	12.785					3.41667	0.062	0.262								6.83	0.02085	0.003	-0.01747
1.31089	255.603	135.024	0		0.54766	1.193	1.128		0.910007	59.695	45.809	4.26612	12.7983					3.42083	0.056	0.262								6.84	0.02095	0.003	-0.01695
1.31249	255.355	134.838	0		0.548327	1.187	1.121		0.911119	59.632	45.769	4.27056	12.8117					3.425	0.066	0.269								6.85	0.0209	0.003	-0.01715
1.31409	255.263	134.674	0		0.548995	1.187	1.128		0.912232	59.536	45.708	4.27501	12.825					3.42917	0.061	0.277								6.86	0.02085	0.003	-0.0201
1.31568	254.922	134.489	0		0.549662	1.187	1.128		0.913338	59.434	45.625	4.27945	12.8384					3.43333	0.066	0.292								6.87	0.02081	0.003	-0.02158
1.31728	254.537	134.358	0		0.550329	1.194	1.128		0.914451	59.324	45.531	4.2839	12.8517					3.4375	0.099	0.3								6.88	0.02085	0.00302	-0.02319
1.31888	254.169	134.292	0		0.550996	1.2	1.128		0.915563	59.214	45.437	4.28834	12.865					3.44167	0.104	0.3								6.88	0.02085	0.003	-0.01935
1.32047	253.921	134.107	0		0.551663	1.205	1.128		0.916675	59.096	45.345	4.29279	12.8784					3.44583	0.11	0.292								6.89	0.02085	0.00298	-0.01822
1.32207	253.797	133.922	0		0.55233	1.217	1.136		0.917798	58.989	45.242	4.29723	12.8917					3.45	0.095	0.277								6.9	0.02085	0.00298	-0.01822
1.32367	253.438	133.736	0		0.552997	1.212	1.136		0.918905	58.89	45.155	4.30167	12.905					3.45417	0.09	0.285								6.91	0.02081	0.003	-0.01688
1.32526	253.087	133.606	0		0.553664	1.212	1.144		0.920011	58.801	45.074	4.30612	12.9184					3.45833	0.078	0.285								6.92	0.02081	0.003	-0.01695
1.32686	252.727	133.551	0		0.554331	1.218	1.152		0.921118	58.801	45.074	4.31056	12.9317					3.4625	0.084	0.285								6.93	0.02076	0.003	-0.01648
1.32846	252.48	133.366	0		0.554998	1.206	1.144		0.922247	58.731	44.999	4.315	12.945					3.46667	0.083	0.285								6.93	0.02062	0.00298	-0.01829
1.33005	252.336	133.181	0		0.555665	1.2	1.144		0.923354	58.678	44.943	4.31946	12.9584					3.47083	0.066	0.285								6.94	0.02062	0.00304	-0.01802
1.33165	251.986	133.007	0		0.556332	1.2	1.144		0.92446	58.606	44.891	4.3239	12.9717					3.475	0.072	0.277								6.95	0.02062	0.00304	-0.01802
1.33325	251.637	132.898	0		0.556999	1.194	1.152		0.925567	58.51	44.82	4.32834	12.985					3.47917	0.062	0.262								6.96	0.02067	0.00298	-0.01809
1.33484	251.298	132.844	0		0.557666	1.194	1.152		0.926674	58.407	44.737	4.33278	12.9983					3.48333	0.046	0.254								6.97	0.02062	0.00298	-0.01829
1.33644	251.083	132.67	0		0.558333	1.194	1.152		0.927802	58.306	44.647	4.33723	13.0117					3.4875	0.046	0.254								6.98	0.02067	0.003	-0.01869
1.33804	250.99	132.507	0		0.559001	1.206	1.152		0.928909	58.213	44.559	4.34168	13.025					3.49167	0.051	0.269								6.98	0.02076	0.00298	-0.01869
1.33963	250.661	132.333	0		0.559668	1.195	1.144		0.930016	58.125	44.482	4.34612	13.0384					3.49583	0.067	0.277								6.99	0.02071	0.00298	-0.01869
1.34123	250.333	132.224	0		0.560335	1.194	1.144		0.931123	58.037	44.412	4.35057	13.0517					3.5	0.078	0.285								7	0.02067	0.003	-0.01888
1.34283	250.007	132.159	0		0.561002	1.195	1.144		0.932229	58.037	44.412	4.355	13.065					3.50417	0.077	0.315								7.01	0.02057	0.00296	-0.0193
1.34442	249.804	131.996	0		0.561669	1.206	1.144		0.933358	57.916	44.329	4.35945	13.0783					3.50833	0.104	0.392								7.02	0.02067	0.00304	-0.01908
1.34602	249.68	131.833	0		0.562336	1.206	1.144		0.934465	57.777	44.21	4.3639	13.0917					3.5125	0.191	0.531								7.03	0.02071	0.003	-0.0193
1.34762	249.373	131.671	0		0.563003	1.218	1.144		0.935571	57.632	44.083	4.36834	13.105					3.51667	0.369	0.647								7.03	0.02067	0.00296	-0.0193
1.34921	249.077	131.562	0		0.56367	1.217	1.144		0.936678	57.484	43.962	4.37279	13.1184					3.52083	0.493	0.662								7.04	0.02046	0.00298	-0.01923
1.35081	248.822	131.53	0		0.564337	1.223	1.144		0.937785	57.345	43.838	4.37723	13.1317					3.525	0.487	0.593								7.05	0.0206	0.003	-0.01822
1.35241	248.638	131.378	0		0.565004	1.211	1.144		0.938913	57.217	43.718	4.38167	13.145					3.52917	0.433	0.531								7.06	0.02055	0.00298	-0.01916
1.354	248.528	131.215	0		0.565671	1.204	1.152		0.94002	57.087	43.602	4.38611	13.1583					3.53333	0.353	0.469								7.07	0.0206	0.003	-0.01869
1.3556	248.208	131.064	0		0.566338	1.216	1.152		0.941127	56.953	43.485	4.39056	13.1717					3.5375	0.266	0.423								7.08	0.02055	0.00298	-0.0195
1.3572	247.903	130.955	0		0.567005	1.222	1.16		0.942234	56.819	43.36	4.39501	13.185					3.54167	0.223	0.4								7.08	0.02055	0.00302	-0.01997
1.35879	247.61	130.901	0		0.567672	1.234	1.16		0.94334	56.705	43.253	4.39945	13.1984					3.54583	0.186	0.346								7.09	0.0206	0.00302	-0.02032
1.36039	247.408	130.75	0		0.568339	1.234	1.16		0.944469	56.705	43.253	4.4039	13.2117					3.55	0.165	0.315								7.1	0.0206	0.003	-0.02025
1.36199	247.286	130.587	0		0.569006	1.234	1.168		0.945576	56.586	43.154	4.40834	13.225					3.55417	0.127	0.315								7.11	0.02051	0.00298	-0.01955
1.36358	246.963	130.425	0		0.569674	1.234	1.168		0.946683	56.46	43.054	4.41279	13.2384					3.55833	0.116	0.308								7.12	0.02055	0.003	-0.01977
1.36518	246.678	130.328	0		0.570341	1.234	1.168		0.947789	56.341	42.945	4.41722	13.2517					3.5625	0.099	0.285								7.13	0.0206	0.00302	-0.01916
1.36678	246.4	130.285	0		0.571008	1.252	1.168		0.948896	56.224	42.842	4.42167	13.265					3.56667	0.095	0.295								7.13	0.02065	0.00302	-0.01916
1.36837	246.348	130.458	0		0.571675	1.252	1.175		0.950008	56.111	42.746	4.42611	13.2783					3.57083	0.072	0.31								7.14	0.02055	0.00298	-0.01916
1.36997	246.53	130.696	0		0.572342	1.258	1.183		0.95112	55.995	42.648	4.43055	13.2917					3.575	0.1	0.333								7.15	0.02051	0.00302	-0.01955
1.37157	246.579	131.01	0		0.573009	1.258	1.191		0.952227	55.883	42.553	4.435	13.305					3.57917	0.122	0.333								7.16	0.02051	0.00302	-0.01908
1.37317	246.133	131.053	0		0.573676	1.258	1.199		0.953339	55.743	42.45	4.43944	13.3183					3.58333	0.122	0.318								7.17	0.02051	0.003	-0.01997
1.37476	245.727	130.826	0		0.574343	1.258	1.199		0.954451	55.59	42.318	4.44389	13.3317					3.5875	0.096	0.302								7.18	0.02051	0.00296	-0.01955
1.37636	245.496	130.815	0		0.57501	1.274	1.199		0.955564	55.434	42.176	4.44833	13.345					3.59167	0.078	0.272								7.18	0.02055	0.00298	-0.0197
1.37796	245.428	130.339	0		0.575677	1.274	1.199		0.956676	55.434	42.176	4.45278	13.3583					3.59583	0.052	0.256								7.19	0.02065	0.003	-0.01888
1.37955	245.144	130.836	0		0.576344	1.269	1.199		0.957783	55.276	41.912	4.45722	13.3717					3.6	0.041	0.249								7.2	0.0206	0.00302	-0.01888
1.38115	245.158	131.129	0		0.577011	1.274	1.199		0.958895	55.104	41.912	4.46166	13.385					3.60417	0.031	0.249								7.21	0.02065	0.00306	-0.01935
1.38275	244.845	131.215	0		0.577678	1.274	1.199		0.960007	54.94	41.763	4.46611	13.3983					3.60833	0.036	0.249								7.22	0.0206	0.003	-0.01935
1.38434	244.632	130.988	0		0.578345	1.274	1.199		0.961119	54.788	41.623	4.47055	13.4117					3.6125	0.047	0.249								7.23	0.0206	0.00304	-0.01908
1.38594	244.497	131.042	0		0.579012	1.274	1.217		0.962231	54.656	41.495	4.475	13.425					3.61667	0.052	0.249								7.23	0.0206	0.00302	-0.0193
1.38754	244.315	130.274	0		0.57968	1.274	1.225		0.963338	54.529	41.38	4.47944	13.4383					3.62083	0.041	0.249								7.24	0.02055	0.0029	-0.01881
1.38913	243.43	129.809	0		0.580347	1.285	1.225		0.96445	54.418	41.273	4.48389	13.4517					3.625	0.041	0.249								7.25	0.02051	0.00291	-0.01854
1.39073	242.685	129.626	0		0.581014	1.276	1.233		0.965562	54.295	41.174	4.48833	13.465					3.62917	0.03	0.241								7.26	0.02065	0.00291	-0.01807
1.39233	242.393	129.27	0		0.581681	1.277	1.233		0.966675	54.164	41.065	4.49277	13.4783					3.63333	0.024	0.249								7.27	0.0206	0.00293	-0.01728
1.39392	242.544	129.324	0		0.582348	1.283	1.233		0.967787	54.164	41.065	4.49722	13.4917					3.6375	0.035	0.249								7.28	0.0206	0.00295	-0.01641
1.39552	242.311	129.561	0		0.583015	1.283	1.233		0.96891	54.037	40.957	4.50166	13.505					3.64167	0.046	0.272								7.28	0.02051	0.00295	-0.01661
1.39712	242.2	129.636	0		0.583682	1.283	1.233		0.970016	53.918	40.851	4.50611	13.5183					3.64583	0.051	0.295								7.29	0.0206	0.00297	-0.01641
1.39871	242.009	129.55	0		0.584349	1.29	1.233		0.971123	53.797	40.75	4.51056	13.5317					3.65	0.078	0.287								7.3	0.02055	0.00295	-0.01559
1.40031	241.919	129.852	0		0.585016	1.291	1.233		0.97223	53.689	40.651	4.515	13.545					3.65417	0.067	0.272								7.31	0.02055	0.00295	-0.01572
1.40191	241.963	129.636	0		0.585683	1.297	1.233		0.973359	53.584	40.559	4.51945	13.5583					3.65833	0.057	0.272								7.32	0.02055	0.00295	-0.01594
1.4035	241.231	129.226	0		0.58635	1.291	1.233		0.974465	53.45	40.459	4.52389	13.5717					3.6625	0.052	0.249								7.33	0.02051	0.00295	-0.01633
1.4051	240.74	128.849	0		0.587017	1.291	1.233		0.975572	53.295	40.33	4.52834	13.585					3.66667	0.037	0.241								7.33	0.0206	0.00297	-0.01723
1.4067	239.959	128.515	0		0.587684	1.291	1.233		0.976679	53.139	40.189	4.53277	13.5983					3.67083	0.026	0.236								7.34	0.02041	0.00297	-0.01782
1.40829	239.47	127.902	0		0.588351	1.291	1.233		0.977786	52.988	40.057	4.53722	13.6116					3.675	0.025	0.236								7.35	0.02032	0.00297	-0.01849
1.40989	239.27	127.375	0		0.589018	1.291	1.233		0.978914	52.843	39.931	4.54167	13.625					3.67917	0.015	0.226								7.36	0.02032	0.00295	-0.0193
1.41149	238.652	126.914	0		0.589686	1.285	1.233		0.980021	52.843	39.931	4.54611	13.6383					3.68333	0.025	0.243								7.37	0.02041	0.00303	-0.01903
1.41308	238.092	126.624	0		0.590353	1.285	1.233		0.981128	52.705	39.808	4.55055	13.6517					3.6875	0.031	0.233								7.38	0.02046	0.00299	-0.01881
1.41468	237.584	126.517	0		0.59102	1.291	1.233		0.982234	52.58	39.7	4.555	13.665					3.69167	0.015	0.243								7.38	0.02051	0.00299	-0.0193
1.41628	237.276	126.164	0		0.591687	1.285	1.241		0.983341	52.456	39.593	4.55944	13.6783					3.69583	0.02	0.233								7.39	0.02041	0.00295	-0.01963
1.41787	237.157	125.853	0		0.592354	1.285	1.241		0.98447	52.333	39.484	4.56388	13.6916					3.7	0.02	0.241								7.4	0.02046	0.00295	-0.01943
1.41947	236.742	125.564	0		0.593021	1.291	1.241		0.985576	52.224	39.379	4.56833	13.705					3.70417	0.02	0.233								7.41	0.02055	0.00295	-0.0195
1.42107	236.326	125.372	0		0.593688	1.291	1.241		0.986683	52.109	39.283	4.57277	13.7183					3.70833	0.027	0.241								7.42	0.02051	0.00295	-0.0195
1.42266	235.937	125.297	0		0.594355	1.298	1.241		0.98779	51.991	39.178	4.57721	13.7316					3.7125	0.031	0.266								7.43	0.02037	0.00293	-0.02037
1.42426	235.7	125.051	0		0.595022	1.291	1.241		0.988897	51.869	39.079	4.58166	13.745					3.71667	0.058	0.328								7.43	0.02037	0.00293	-0.01997
1.42586	235.601	124.848	0		0.595689	1.297	1.241		0.990025	51.764	38.98	4.5861	13.7583					3.72083	0.111	0.356								7.44	0.02046	0.00297	-0.01908
1.42745	235.284	124.667	0		0.596356	1.291	1.241		0.991132	51.653	38.89	4.59055	13.7716					3.725	0.16	0.374								7.45	0.02046	0.00295	-0.0201
1.42905	234.946	124.55	0		0.597023	1.285	1.241		0.992239	51.653	38.89	4.59499	13.785					3.72917	0.166	0.349								7.46	0.02041	0.00289	-0.02032
1.43065	234.627	124.475	0		0.59769	1.279	1.241		0.993345	51.536	38.79	4.59944	13.7983					3.73333	0.134	0.328								7.47	0.02037	0.00291	-0.02032
1.43224	234.418	124.304	0		0.598357	1.286	1.233		0.994452	51.421	38.683	4.60388	13.8116					3.7375	0.107	0.282								7.48	0.02041	0.00293	-0.01982
1.43384	234.341	124.144	0		0.599024	1.286	1.233		0.995581	51.292	38.583	4.60832	13.825					3.74167	0.07	0.233								7.48	0.02037	0.00293	-0.01955
1.43544	234.055	123.984	0		0.599691	1.279	1.233		0.996687	51.152	38.472	4.61277	13.8383					3.74583	0.048	0.228								7.49	0.02032	0.00289	-0.01997
1.43703	233.769	123.878	0		0.600359	1.286	1.233		0.997794	51.011	38.353	4.61721	13.8516					3.75	0.01	0.187								7.5	0.02027	0.00289	-0.02057
1.43863	233.483	123.825	0		0.601026	1.286	1.233		0.998896	50.864	38.236	4.62166	13.865					3.75417	-0.007	0.197								7.51	0.02023	0.00295	-0.0201
1.44023	233.286	123.665	0		0.601693	1.28	1.233		1.00001	50.705	38.104	4.6261	13.8783					3.75833	-0.029	0.189								7.52	0.02023	0.00289	-0.01997
1.44182	233.188	123.495	0		0.60236	1.28	1.217		1.00112	50.544	37.965	4.63054	13.8916					3.7625	-0.042	0.179								7.53	0.02027	0.00286	-0.02072
1.44342	232.875	123.324	0		0.603027	1.287	1.217		1.00223	50.396	37.838	4.63499	13.905					3.76667	-0.011	0.189								7.53	0.02023	0.00286	-0.02057
1.44502	232.543	123.207	0		0.603694	1.28	1.217		1.00334	50.396	37.838	4.63943	13.9183					3.77083	-0.012	0.179								7.54	0.02027	0.00295	-0.01997
1.44661	232.227	123.154	0		0.604361	1.287	1.217		1.00445	50.263	37.718	4.64388	13.9316					3.775	-0.012	0.189								7.55	0.02027	0.00295	-0.02005
1.44821	232.119	123.197	0		0.605028	1.275	1.217		1.00556	50.138	37.605	4.64832	13.945					3.77917	-0.023	0.187								7.56	0.02027	0.00291	-0.02032
1.44981	232.207	123.26	0		0.605695	1.282	1.217		1.00668	50.04	37.507	4.65277	13.9583					3.78333	0.005	0.218								7.57	0.02027	0.00289	-0.02057
1.4514	232.062	123.367	0		0.606362	1.282	1.217		1.00778	49.946	37.422	4.65721	13.9716					3.7875	0.032	0.313								7.58	0.02018	0.00291	-0.02049
1.453	231.866	123.314	0		0.607029	1.287	1.217		1.00889	49.839	37.334	4.66165	13.985					3.79167	0.113	0.349								7.58	0.02023	0.00295	-0.0201
1.4546	231.444	123.122	0		0.607696	1.281	1.217		1.01001	49.725	37.236	4.6661	13.9983					3.79583	0.178	0.366								7.59	0.02023	0.00295	-0.0193
1.45619	231.219	123.005	0		0.608363	1.275	1.217		1.01114	49.617	37.141	4.67054	14.0116					3.8	0.177	0.333								7.6	0.02023	0.00291	-0.01903
1.45779	231.158	122.92	0		0.60903	1.275	1.217		1.01224	49.504	37.043	4.67499	14.025					3.80417	0.155	0.295								7.61	0.02027	0.00295	-0.01923
1.45939	230.698	122.58	0		0.609697	1.275	1.217		1.01335	49.407	36.954	4.67943	14.0383					3.80833	0.128	0.297								7.62	0.02027	0.00293	-0.01903
1.46098	230.226	122.368	0		0.610365	1.269	1.217		1.01446	49.316	36.874	4.68388	14.0516					3.8125	0.096	0.256								7.63	0.02027	0.00291	-0.0199
1.46258	229.796	122.294	0		0.611032	1.274	1.217		1.01556	49.316	36.874	4.68832	14.065					3.81667	0.058	0.243								7.63	0.02027	0.00291	-0.02143
1.46418	229.535	122.018	0		0.611699	1.275	1.217		1.01669	49.199	36.795	4.69276	14.0783					3.82083	0.026	0.21								7.64	0.02027	0.00289	-0.02339
1.46577	229.408	121.784	0		0.612366	1.27	1.217		1.0178	49.052	36.688	4.69721	14.0916					3.825	0.009	0.179								7.65	0.02027	0.00293	-0.02468
1.46737	229.057	121.572	0		0.613033	1.275	1.217		1.0189	48.907	36.557	4.70165	14.105					3.82917	-0.012	0.182								7.66	0.02027	0.00291	-0.02104
1.46897	228.735	121.435	0		0.6137	1.27	1.217		1.02001	48.767	36.436	4.7061	14.1183					3.83333	-0.034	0.164								7.67	0.02027	0.00289	-0.0199
1.47056	228.414	121.371	0		0.614367	1.275	1.217		1.02112	48.625	36.322	4.71054	14.1316					3.8375	-0.029	0.189								7.68	0.02027	0.00284	-0.01916
1.47216	228.209	121.18	0		0.615034	1.275	1.217		1.02225	48.489	36.206	4.71499	14.145					3.84167	-0.023	0.179								7.68	0.02027	0.00291	-0.01876
1.47376	228.112	120.99	0		0.615701	1.281	1.217		1.02335	48.357	36.093	4.71944	14.1583					3.84583	-0.023	0.197								7.69	0.02027	0.00295	-0.01834
1.47535	227.791	120.81	0		0.616368	1.287	1.217		1.02446	48.224	35.969	4.72389	14.1717					3.85	-0.023	0.205								7.7	0.02023	0.00293	-0.01876
1.47695	227.488	120.694	0		0.617035	1.292	1.217		1.02557	48.092	35.858	4.72833	14.185					3.85417	-0.007	0.218								7.71	0.02027	0.00289	-0.01869
1.47855	227.186	120.63	0		0.617702	1.292	1.217		1.02667	47.984	35.753	4.73277	14.1983					3.85833	0.03	0.305								7.72	0.02023	0.00291	-0.02017
1.48014	226.983	120.472	0		0.618369	1.286	1.217		1.0278	47.984	35.753	4.73722	14.2117					3.8625	0.083	0.302								7.73	0.02027	0.00291	-0.02111
1.48174	226.895	120.313	0		0.619036	1.286	1.225		1.02891	47.873	35.658	4.74165	14.225					3.86667	0.111	0.305								7.73	0.02027	0.00293	-0.02126
1.48334	227.223	120.747	0		0.619703	1.286	1.225		1.03002	47.76	35.563	4.7461	14.2383					3.87083	0.107	0.289								7.74	0.02018	0.00289	-0.022
1.48493	227.33	121.043	0		0.62037	1.286	1.225		1.03112	47.648	35.463	4.75054	14.2516					3.875	0.101	0.249								7.75	0.02023	0.00286	-0.02141
1.48653	226.903	121.202	0		0.621038	1.291	1.225		1.03223	47.544	35.368	4.75499	14.265					3.87917	0.064	0.243								7.76	0.02018	0.00293	-0.02114
1.48813	226.68	121.128	0		0.621705	1.291	1.225		1.03336	47.444	35.279	4.75943	14.2783					3.88333	0.043	0.21								7.77	0.02023	0.00293	-0.02141
1.48972	226.668	121.202	0		0.622372	1.296	1.233		1.03446	47.342	35.189	4.76388	14.2916					3.8875	0.01	0.197								7.78	0.02018	0.00293	-0.022
1.49132	226.222	120.673	0		0.623039	1.296	1.233		1.03557	47.248	35.102	4.76832	14.305					3.89167	-0.012	0.174								7.78	0.02018	0.00291	-0.0218
1.49292	225.576	120.345	0		0.623706	1.303	1.233		1.03668	47.139	35.018	4.77276	14.3183					3.89583	-0.023	0.149								7.79	0.02027	0.00299	-0.02227
1.49451	225.025	120.229	0		0.624373	1.303	1.233		1.03778	47.015	34.914	4.7772	14.3316					3.9	-0.033	0.159								7.8	0.02023	0.00297	-0.02208
1.49611	224.822	120.186	0		0.62504	1.315	1.241		1.03891	47.015	34.914	4.78165	14.3449					3.90417	-0.039	0.149								7.81	0.02027	0.00295	-0.02255
1.49771	224.979	120.313	0		0.625707	1.315	1.241		1.04002	46.886	34.812	4.7861	14.3583					3.90833	-0.033	0.174								7.82	0.02027	0.00295	-0.02242
1.4993	224.834	120.525	0		0.626374	1.315	1.241		1.04113	46.759	34.702	4.79054	14.3716					3.9125	-0.028	0.174								7.83	0.02027	0.00293	-0.02255
1.5009	224.39	120.493	0		0.627041	1.315	1.248		1.04223	46.624	34.59	4.79499	14.385					3.91667	-0.023	0.164								7.83	0.02027	0.00295	-0.02168
1.5025	223.983	120.229	0		0.627708	1.315	1.248		1.04334	46.497	34.478	4.79943	14.3983					3.92083	-0.023	0.197								7.84	0.02018	0.00293	-0.02208
1.50409	223.771	120.165	0		0.628375	1.327	1.248		1.04447	46.384	34.372	4.80387	14.4116					3.925	0	0.179								7.85	0.02013	0.00289	-0.02297
1.50569	223.732	119.701	0		0.629042	1.339	1.248		1.04558	46.278	34.277	4.80831	14.4249					3.92917	-0.006	0.192								7.86	0.02027	0.00293	-0.02255
1.50729	223.08	119.195	0		0.629709	1.339	1.256		1.04668	46.175	34.186	4.81276	14.4383					3.93333	-0.029	0.184								7.87	0.02027	0.00291	-0.02195
1.50888	222.492	118.879	0		0.630376	1.332	1.264		1.04779	46.097	34.104	4.8172	14.4516					3.9375	-0.028	0.151								7.88	0.02027	0.00289	-0.02289
1.51048	221.973	118.763	0		0.631044	1.338	1.264		1.0489	46.023	34.042	4.82165	14.4649					3.94167	-0.044	0.161								7.88	0.02018	0.00284	-0.02356
1.51208	221.638	118.384	0		0.631711	1.344	1.264		1.05002	45.939	33.972	4.82609	14.4783					3.94583	-0.049	0.143								7.89	0.02023	0.00286	-0.02329
1.51367	221.497	118.048	0		0.632378	1.344	1.272		1.05113	45.939	33.972	4.83054	14.4916					3.95	-0.066	0.143								7.9	0.02018	0.00286	-0.0222
1.51527	221.068	117.743	0		0.633045	1.344	1.272		1.05224	45.838	33.892	4.83498	14.5049					3.95417	-0.048	0.136								7.91	0.02013	0.00286	-0.022
1.51687	220.695	117.554	0		0.633712	1.349	1.272		1.05334	45.731	33.803	4.83943	14.5183					3.95833	-0.066	0.118								7.92	0.02009	0.00286	-0.02227
1.51847	220.303	117.47	0		0.634379	1.355	1.28		1.05445	45.626	33.712	4.84387	14.5316					3.9625	-0.066	0.125								7.93	0.02013	0.00286	-0.02242
1.52006	220.033	117.207	0		0.635046	1.366	1.28		1.05558	45.526	33.622	4.84832	14.545					3.96667	-0.066	0.118								7.93	0.02023	0.0029	-0.0222
1.52166	219.909	116.966	0		0.635713	1.372	1.28		1.05669	45.433	33.537	4.85276	14.5583					3.97083	-0.082	0.128								7.94	0.02018	0.00284	-0.02215
1.52326	219.53	116.746	0		0.63638	1.372	1.288		1.05779	45.32	33.458	4.85721	14.5716					3.975	-0.06	0.128								7.95	0.02018	0.00284	-0.02188
1.52485	219.18	116.599	0		0.637047	1.366	1.288		1.0589	45.173	33.349	4.86165	14.585					3.97917	-0.054	0.118								7.96	0.02023	0.00284	-0.02208
1.52645	218.844	116.537	0		0.637714	1.366	1.288		1.06001	45.03	33.225	4.86609	14.5983					3.98333	-0.066	0.136								7.97	0.02023	0.00284	-0.02235
1.52805	218.634	116.348	0		0.638381	1.372	1.295		1.06113	44.903	33.108	4.87054	14.6116					3.9875	-0.055	0.133								7.98	0.02027	0.00284	-0.02282
1.52964	218.554	116.17	0		0.639048	1.372	1.295		1.06224	44.903	33.108	4.87498	14.6249					3.99167	-0.049	0.177								7.98	0.02023	0.00281	-0.02255
1.53124	218.551	116.348	0		0.639715	1.372	1.295		1.06335	44.777	33.005	4.87942	14.6383					3.99583	-0.028	0.177								7.99	0.02009	0.00281	-0.02297
1.53284	218.475	116.453	0		0.640382	1.378	1.295		1.06446	44.651	32.895	4.88388	14.6516					4	-0.033	0.151								8	0.02023	0.0029	-0.02227
1.53443	218.437	116.484	0		0.64105	1.372	1.295		1.06556	44.532	32.79	4.88833	14.665					4.00417	-0.049	0.146								8.01	0.02023	0.00288	-0.02121
1.53603	218.294	116.568	0		0.641717	1.383	1.295		1.06669	44.413	32.69	4.89277	14.6783					4.00833	-0.054	0.12								8.02	0.02027	0.00284	-0.02208
1.53763	218.038	116.4	0		0.642384	1.389	1.295		1.0678	44.296	32.586	4.89721	14.6916					4.0125	-0.076	0.123								8.03	0.02018	0.00281	-0.02255
1.53922	217.741	116.4	0		0.643051	1.383	1.295		1.0689	44.203	32.495	4.90165	14.7049					4.01667	-0.081	0.115								8.03	0.02018	0.00288	-0.02274
1.54082	217.487	116.275	0		0.643718	1.395	1.295		1.07001	44.119	32.421	4.90609	14.7183					4.02083	-0.092	0.105								8.04	0.02018	0.00292	-0.0218
1.54242	216.996	116.024	0		0.644385	1.389	1.303		1.07112	44.026	32.341	4.91054	14.7316					4.025	-0.086	0.123								8.05	0.02018	0.00292	-0.02121
1.54401	216.683	115.689	0		0.645052	1.388	1.303		1.07225	43.93	32.255	4.91499	14.745					4.02917	-0.097	0.105								8.06	0.02018	0.00288	-0.02141
1.54561	216.56	115.386	0		0.645719	1.382	1.303		1.07335	43.832	32.175	4.91943	14.7583					4.03333	-0.069	0.107								8.07	0.02009	0.0029	-0.02141
1.54721	216.144	115.125	0		0.646386	1.388	1.321		1.07446	43.832	32.175	4.92387	14.7716					4.0375	-0.103	0.1								8.08	0.02013	0.00292	-0.02054
1.5488	215.756	114.958	0		0.647053	1.382	1.321		1.07557	43.737	32.094	4.92831	14.7849					4.04167	-0.107	0.082								8.08	0.02023	0.00292	-0.01911
1.5504	215.397	114.885	0		0.64772	1.382	1.321		1.07667	43.64	32.015	4.93277	14.7983					4.04583	-0.108	0.115								8.09	0.02018	0.00286	-0.01671
1.552	215.182	114.655	0		0.648387	1.388	1.34		1.0778	43.555	31.933	4.9372	14.8116					4.05	-0.085	0.105								8.1	0.02023	0.00288	-0.01643
1.55359	215.088	114.457	0		0.649054	1.4	1.348		1.07891	43.458	31.857	4.94165	14.8249					4.05417	-0.091	0.123								8.11	0.02023	0.00292	-0.01527
1.55519	214.757	114.249	0		0.649721	1.401	1.348		1.08002	43.342	31.765	4.9461	14.8383					4.05833	-0.103	0.138								8.12	0.02023	0.0029	-0.01515
1.55679	214.409	114.113	0		0.650388	1.412	1.329		1.08112	43.228	31.659	4.95054	14.8516					4.0625	-0.064	0.136								8.13	0.02027	0.00288	-0.01596
1.55838	214.069	114.04	0		0.651055	1.419	1.329		1.08223	43.108	31.563	4.95499	14.865					4.06667	-0.054	0.146								8.13	0.02013	0.00284	-0.01777
1.55998	213.853	113.882	0		0.651723	1.413	1.329		1.08336	42.983	31.459	4.95943	14.8783					4.07083	-0.043	0.12								8.14	0.02023	0.0029	-0.0177
1.56158	213.749	113.705	0		0.65239	1.419	1.329		1.08446	42.864	31.353	4.96387	14.8916					4.075	-0.065	0.13								8.15	0.02018	0.00288	-0.0196
1.56317	213.408	113.528	0		0.653057	1.408	1.329		1.08557	42.762	31.262	4.96831	14.9049					4.07917	-0.076	0.123								8.16	0.02023	0.00286	-0.02027
1.56477	213.101	113.414	0		0.653724	1.408	1.329		1.08668	42.762	31.262	4.97276	14.9183					4.08333	-0.086	0.105								8.17	0.02009	0.00279	-0.02133
1.56637	212.797	113.362	0		0.654391	1.409	1.329		1.08778	42.664	31.176	4.9772	14.9316					4.0875	-0.081	0.115								8.18	0.02013	0.00281	-0.02133
1.56796	212.6	113.195	0		0.655058	1.41	1.329		1.08891	42.579	31.094	4.98164	14.9449					4.09167	-0.092	0.105								8.18	0.02013	0.00288	-0.02086
1.56956	212.509	113.039	0		0.655725	1.41	1.329		1.09002	42.507	31.021	4.98609	14.9583					4.09583	-0.098	0.123								8.19	0.02013	0.00286	-0.0218
1.57116	212.237	112.884	0		0.656392	1.41	1.329		1.09113	42.439	30.964	4.99053	14.9716					4.1	-0.093	0.105								8.2	0.02009	0.00281	-0.02146
1.57275	211.953	112.78	0		0.657059	1.391	1.321		1.09223	42.358	30.909	4.99498	14.9849					4.10417	-0.093	0.105								8.21	0.02009	0.00286	-0.02138
1.57435	211.688	112.728	0		0.657726	1.385	1.314		1.09334	42.267	30.842	4.99942	14.9983					4.10833	-0.097	0.115								8.22	0.02009	0.00288	-0.02208
1.57595	211.51	112.582	0		0.658393	1.391	1.314		1.09447	42.178	30.762	5.00386	15.0116					4.1125	-0.103	0.105								8.23	0.02009	0.0029	-0.02161
1.57754	211.416	112.437	0		0.65906	1.403	1.314		1.09558	42.095	30.684	5.00831	15.0249					4.11667	-0.097	0.115								8.23	0.02004	0.00284	-0.02166
1.57914	211.136	112.292	0		0.659727	1.386	1.306		1.09668	42.02	30.618	5.01276	15.0383					4.12083	-0.092	0.105								8.24	0.02009	0.00284	-0.02247
1.58074	210.874	112.188	0		0.660394	1.386	1.306		1.09779	42.02	30.618	5.0172	15.0516					4.125	-0.092	0.105								8.25	0.02013	0.0029	-0.02188
1.58233	210.621	112.147	0		0.661061	1.38	1.306		1.0989	41.952	30.558	5.02165	15.0649					4.12917	-0.081	0.138								8.26	0.02013	0.0029	-0.02227
1.58393	210.463	112.012	0		0.661729	1.386	1.306		1.10002	41.873	30.502	5.02609	15.0783					4.13333	-0.064	0.136								8.27	0.02013	0.00292	-0.0224
1.58553	210.428	111.888	0		0.662396	1.386	1.306		1.10113	41.763	30.416	5.03053	15.0916					4.1375	-0.042	0.146								8.28	0.02009	0.00288	-0.0224
1.58712	210.188	111.753	0		0.663063	1.38	1.298		1.10224	41.645	30.32	5.03498	15.1049					4.14167	-0.054	0.128								8.28	0.02013	0.00294	-0.02158
1.58872	209.936	111.66	0		0.66373	1.374	1.298		1.10334	41.533	30.224	5.03942	15.1183					4.14583	-0.065	0.113								8.29	0.02009	0.00289	-0.02213
1.59032	209.675	111.618	0		0.664397	1.375	1.29		1.10445	41.426	30.13	5.04386	15.1316					4.15	-0.086	0.115								8.3	0.02004	0.00284	-0.02232
1.59191	209.495	111.484	0		0.665064	1.37	1.29		1.10558	41.316	30.039	5.04831	15.1449					4.15417	-0.098	0.105								8.31	0.02009	0.00283	-0.02326
1.59351	209.411	111.349	0		0.665731	1.365	1.282		1.10669	41.208	29.949	5.05275	15.1583					4.15833	-0.114	0.107								8.32	0.02009	0.00285	-0.02272
1.59511	209.16	111.225	0		0.666398	1.359	1.274		1.10779	41.097	29.853	5.0572	15.1716					4.1625	-0.097	0.089								8.33	0.02004	0.00284	-0.0226
1.5967	208.871	111.132	0		0.667065	1.348	1.274		1.1089	40.991	29.759	5.06165	15.185					4.16667	-0.108	0.107								8.33	0.01999	0.00289	-0.02225
1.5983	208.611	111.08	0		0.667732	1.349	1.274		1.11001	40.991	29.759	5.0661	15.1983					4.17083	-0.113	0.107								8.34	0.01999	0.00278	-0.02319
1.5999	208.434	110.946	0		0.668399	1.342	1.274		1.11113	40.905	29.668	5.07054	15.2116					4.175	-0.108	0.066								8.35	0.02009	0.00287	-0.02218
1.60149	208.35	110.811	0		0.669066	1.33	1.274		1.11224	40.833	29.605	5.07499	15.225					4.17917	-0.131	0.084								8.36	0.02009	0.00287	-0.02205
1.60309	208.097	110.677	0		0.669733	1.336	1.267		1.11335	40.761	29.546	5.07943	15.2383					4.18333	-0.125	0.074								8.37	0.02009	0.00278	-0.02218
1.60469	207.855	110.594	0		0.6704	1.331	1.277		1.11446	40.689	29.486	5.08387	15.2516					4.1875	-0.131	0.092								8.38	0.02004	0.00281	-0.02265
1.60628	208.094	110.553	0		0.671067	1.331	1.277		1.11556	40.623	29.432	5.08832	15.265					4.19167	-0.113	0.092								8.38	0.02009	0.00272	-0.02237
1.60788	208.205	111.018	0		0.671735	1.325	1.269		1.11669	40.553	29.377	5.09275	15.2782					4.19583	-0.113	0.089								8.39	0.02013	0.00279	-0.02131
1.60948	208.199	111.422	0		0.672402	1.332	1.261		1.1178	40.474	29.32	5.09719	15.2916					4.2	-0.103	0.123								8.4	0.02009	0.00274	-0.02178
1.61107	208.171	111.287	0		0.673069	1.326	1.254		1.1189	40.396	29.259	5.10165	15.3049					4.20417	-0.087	0.128								8.41	0.02009	0.00274	-0.02245
1.61267	207.8	111.256	0		0.673736	1.32	1.254		1.12001	40.311	29.196	5.10609	15.3183					4.20833	-0.066	0.138								8.42	0.02004	0.00277	-0.0221
1.61427	207.632	111.328	0		0.674403	1.327	1.254		1.12112	40.2	29.114	5.11053	15.3316					4.2125	-0.07	0.123								8.43	0.02013	0.0028	-0.02178
1.61586	207.345	111.318	0		0.67507	1.321	1.246		1.12223	40.2	29.114	5.11498	15.3449					4.21667	-0.092	0.097								8.43	0.02013	0.00285	-0.02185
1.61746	206.956	110.822	0		0.675737	1.321	1.238		1.12334	40.082	29.015	5.11942	15.3583					4.22083	-0.109	0.1								8.44	0.02013	0.0028	-0.02131
1.61906	206.391	110.398	0		0.676404	1.316	1.23		1.12445	39.963	28.817	5.12387	15.3716					4.225	-0.12	0.066								8.45	0.02009	0.00285	-0.0219
1.62065	205.861	110.13	0		0.677071	1.303	1.222		1.12556	39.842	28.817	5.12831	15.3849					4.22917	-0.131	0.077								8.46	0.02018	0.00287	-0.02151
1.62225	205.381	110.026	0		0.677738	1.298	1.215		1.12667	39.729	28.72	5.13275	15.3982					4.23333	-0.136	0.077								8.47	0.02013	0.0028	-0.02138
1.62385	205.076	109.696	0		0.678405	1.292	1.215		1.12779	39.626	28.619	5.13719	15.4116					4.2375	-0.147	0.066								8.48	0.02031	0.00283	-0.02057
1.62544	204.938	109.397	0		0.679072	1.287	1.207		1.1289	39.535	28.539	5.14164	15.4249					4.24167	-0.142	0.077								8.48	0.0201	0.00276	-0.02123
1.62704	204.523	109.13	0		0.679739	1.293	1.207		1.13	39.446	28.464	5.14609	15.4383					4.24583	-0.136	0.066								8.49	0.01988	0.00283	-0.02237
1.62864	204.145	108.955	0		0.680406	1.287	1.207		1.13112	39.366	28.39	5.15053	15.4516					4.25	-0.147	0.077								8.5	0.02004	0.00285	-0.02252
1.63023	203.789	108.893	0		0.681073	1.276	1.207		1.13223	39.295	28.324	5.15498	15.4649					4.25417	-0.136	0.084								8.51	0.02009	0.00276	-0.02287
1.63183	203.55	108.667	0		0.68174	1.27	1.207		1.13334	39.295	28.324	5.15942	15.4783					4.25833	-0.119	0.074								8.52	0.02009	0.00275	-0.02198
1.63343	203.431	108.461	0		0.682408	1.265	1.207		1.13445	39.208	28.258	5.16386	15.4916					4.2625	-0.119	0.092								8.53	0.02009	0.00272	-0.02091
1.63502	203.109	108.266	0		0.683075	1.271	1.207		1.13556	39.12	28.183	5.1683	15.5049					4.26667	-0.119	0.089								8.53	0.0202	0.00277	-0.02037
1.63662	202.809	108.142	0		0.683742	1.259	1.199		1.13667	39.024	28.095	5.17276	15.5183					4.27083	-0.103	0.115								8.54	0.02004	0.00275	-0.01977
1.63822	202.519	108.091	0		0.684409	1.259	1.191		1.13778	38.93	28.015	5.1772	15.5316					4.275	-0.093	0.123								8.55	0.01999	0.00272	-0.02044
1.63981	202.338	107.916	0		0.685076	1.259	1.191		1.1389	38.847	27.939	5.18165	15.5449					4.27917	-0.093	0.089								8.56	0.01999	0.00277	-0.02119
1.64141	202.244	107.762	0		0.685743	1.259	1.183		1.14001	38.766	27.864	5.18609	15.5583					4.28333	-0.12	0.107								8.57	0.01999	0.00274	-0.02141
1.64301	201.978	107.608	0		0.68641	1.259	1.183		1.14112	38.679	27.798	5.19054	15.5716					4.2875	-0.12	0.089								8.58	0.02004	0.00279	-0.02141
1.6446	201.691	107.506	0		0.687077	1.248	1.175		1.14223	38.574	27.721	5.19497	15.5849					4.29167	-0.12	0.1								8.58	0.02004	0.00275	-0.02208
1.6462	201.414	107.465	0		0.687744	1.248	1.175		1.14336	38.461	27.627	5.19941	15.5982					4.29583	-0.125	0.092								8.59	0.01999	0.00272	-0.0227
1.6478	201.24	107.311	0		0.688411	1.242	1.175		1.14446	38.357	27.532	5.20386	15.6116					4.3	-0.125	0.074								8.6	0.01999	0.00281	-0.02274
1.64939	201.151	107.167	0		0.689078	1.237	1.175		1.14557	38.357	27.532	5.2083	15.6249					4.30417	-0.129	0.069								8.61	0.01999	0.00278	-0.0227
1.65099	200.895	107.044	0		0.689745	1.243	1.168		1.14668	38.254	27.446	5.21274	15.6382					4.30833	-0.152	0.043								8.62	0.01999	0.00281	-0.02247
1.65259	200.655	106.962	0		0.690412	1.244	1.16		1.14778	38.152	27.361	5.21719	15.6516					4.3125	-0.152	0.053								8.63	0.0199	0.00272	-0.0227
1.65418	200.39	106.901	0		0.691079	1.238	1.16		1.14891	38.061	27.282	5.22163	15.6649					4.31667	-0.162	0.053								8.63	0.0199	0.00285	-0.02376
1.65578	200.208	106.747	0		0.691746	1.232	1.152		1.15002	37.974	27.216	5.22608	15.6782					4.32083	-0.162	0.043								8.64	0.0199	0.00287	-0.02423
1.65738	200.105	106.594	0		0.692414	1.22	1.144		1.15112	37.887	27.143	5.23052	15.6916					4.325	-0.157	0.069								8.65	0.0199	0.0028	-0.02364
1.65898	199.834	106.45	0		0.693081	1.22	1.162		1.15223	37.816	27.074	5.23497	15.7049					4.32917	-0.157	0.066								8.66	0.0199	0.00279	-0.02336
1.66057	199.564	106.348	0		0.693748	1.221	1.162		1.15334	37.762	27.02	5.23942	15.7183					4.33333	-0.136	0.077								8.67	0.01985	0.00278	-0.02383
1.66217	199.297	106.307	0		0.694415	1.221	1.162		1.15447	37.707	26.972	5.24386	15.7316					4.3375	-0.125	0.1								8.68	0.0199	0.00287	-0.02391
1.66377	199.124	106.174	0		0.695082	1.221	1.162		1.15557	37.652	26.923	5.24831	15.7449					4.34167	-0.113	0.089								8.68	0.01994	0.00283	-0.02364
1.66536	199.033	106.031	0		0.695749	1.221	1.162		1.15668	37.652	26.923	5.25274	15.7582					4.34583	-0.103	0.1								8.69	0.0199	0.0028	-0.02324
1.66696	198.76	105.898	0		0.696416	1.215	1.162		1.15779	37.596	26.877	5.25719	15.7716					4.35	-0.12	0.074								8.7	0.0199	0.00281	-0.02403
1.66856	198.505	105.816	0		0.697083	1.216	1.162		1.15889	37.539	26.831	5.26164	15.7849					4.35417	-0.113	0.092								8.71	0.01985	0.0028	-0.02403
1.67015	198.26	105.765	0		0.69775	1.216	1.162		1.16002	37.475	26.784	5.26608	15.7982					4.35833	-0.119	0.084								8.72	0.0199	0.00283	-0.02364
1.67175	198.097	105.643	0		0.698417	1.204	1.162		1.16113	37.413	26.729	5.27053	15.8116					4.3625	-0.119	0.074								8.73	0.0199	0.00277	-0.02364
1.67335	198.015	105.51	0		0.699084	1.192	1.155		1.16224	37.351	26.681	5.27497	15.8249					4.36667	-0.13	0.069								8.73	0.0199	0.00272	-0.02477
1.67494	197.779	105.388	0		0.699751	1.198	1.155		1.16334	37.275	26.63	5.27942	15.8382					4.37083	-0.151	0.043								8.74	0.01994	0.00279	-0.02438
1.67654	197.534	105.306	0		0.700418	1.198	1.147		1.16445	37.192	26.562	5.28385	15.8516					4.375	-0.162	0.046								8.75	0.01999	0.00274	-0.0243
1.67814	197.289	105.255	0		0.701085	1.187	1.139		1.16558	37.106	26.492	5.2883	15.8649					4.37917	-0.178	0.038								8.76	0.01999	0.00277	-0.02458
1.67973	197.126	105.132	0		0.701752	1.188	1.139		1.16668	37.019	26.422	5.29275	15.8783					4.38333	-0.172	0.005								8.77	0.01999	0.00272	-0.02485
1.68133	197.045	105	0		0.70242	1.2	1.139		1.16779	36.928	26.343	5.2972	15.8916					4.3875	-0.189	0.03								8.78	0.01994	0.0028	-0.02383
1.68293	196.794	104.867	0		0.703087	1.188	1.139		1.16889	36.928	26.343	5.30164	15.9049					4.39167	-0.172	0.013								8.78	0.01994	0.00285	-0.02349
1.68452	196.541	104.775	0		0.703754	1.188	1.139		1.17001	36.842	26.268	5.30609	15.9183					4.39583	-0.167	0.038								8.79	0.01994	0.0028	-0.02403
1.68612	196.315	104.735	0		0.704421	1.176	1.139		1.17112	36.771	26.203	5.31052	15.9316					4.4	-0.162	0.046								8.8	0.0199	0.00275	-0.02356
1.68772	196.152	104.612	0		0.705088	1.17	1.139		1.17223	36.711	26.144	5.31496	15.9449					4.40417	-0.161	0.043								8.81	0.01999	0.00272	-0.0245
1.68931	196.071	104.48	0		0.705755	1.176	1.139		1.17334	36.651	26.093	5.31941	15.9582					4.40833	-0.15	0.069								8.82	0.01999	0.00283	-0.02383
1.69091	195.818	104.347	0		0.706422	1.176	1.139		1.17445	36.594	26.044	5.32386	15.9716					4.4125	-0.124	0.066								8.83	0.01999	0.00283	-0.02403
1.69251	195.565	104.256	0		0.707089	1.171	1.131		1.17556	36.526	25.995	5.3283	15.9849					4.41667	-0.135	0.069								8.83	0.01994	0.00276	-0.02423
1.6941	195.304	104.215	0		0.707756	1.177	1.131		1.17667	36.454	25.936	5.33275	15.9982					4.42083	-0.14	0.079								8.84	0.01999	0.00279	-0.02423
1.6957	195.132	104.083	0		0.708423	1.172	1.123		1.17778	36.385	25.871	5.33719	16.0116					4.425	-0.139	0.064								8.85	0.01994	0.0028	-0.02443
1.6973	195.051	103.961	0		0.70909	1.172	1.123		1.1789	36.323	25.817	5.34164	16.0249					4.42917	-0.167	0.064								8.86	0.0199	0.00283	-0.02388
1.69889	194.772	103.828	0		0.709757	1.172	1.123		1.18	36.266	25.768	5.34608	16.0382					4.43333	-0.161	0.064								8.87	0.0199	0.00281	-0.02423
1.70049	194.511	103.737	0		0.710424	1.153	1.115		1.18113	36.266	25.768	5.35053	16.0516					4.4375	-0.167	0.048								8.88	0.0198	0.00272	-0.02435
1.70209	194.271	103.696	0		0.711091	1.153	1.108		1.18224	36.208	25.723	5.35496	16.0649					4.44167	-0.178	0.048								8.88	0.0199	0.00279	-0.02396
1.70368	194.109	103.564	0		0.711758	1.142	1.108		1.18335	36.152	25.678	5.35941	16.0782					4.44583	-0.183	0.033								8.89	0.01976	0.00278	-0.02403
1.70528	194.025	103.432	0		0.712425	1.148	1.108		1.18445	36.071	25.625	5.36385	16.0916					4.45	-0.194	0.017								8.9	0.01966	0.00283	-0.02423
1.70688	193.773	103.3	0		0.713093	1.148	1.1		1.18556	35.983	25.552	5.36829	16.1049					4.45417	-0.199	0.017								8.91	0.01971	0.00279	-0.02403
1.70847	193.518	103.219	0		0.71376	1.148	1.1		1.18669	35.895	25.478	5.37274	16.1182					4.45833	-0.204	0.01								8.92	0.01976	0.0028	-0.02356
1.71007	193.267	103.168	0		0.714427	1.148	1.092		1.18779	35.814	25.405	5.37719	16.1316					4.4625	-0.22	0.025								8.93	0.01976	0.00281	-0.02317
1.71167	193.096	103.036	0		0.715094	1.148	1.092		1.1889	35.738	25.341	5.38163	16.1449					4.46667	-0.208	0.017								8.93	0.01971	0.00278	-0.02376
1.71326	193.007	102.904	0		0.715761	1.148	1.092		1.19001	35.663	25.274	5.38608	16.1582					4.47083	-0.21	0.017								8.94	0.01971	0.00277	-0.02321
1.71486	192.747	102.772	0		0.716428	1.137	1.084		1.19111	35.59	25.213	5.39052	16.1716					4.475	-0.199	0.048								8.95	0.01985	0.00272	-0.02235
1.71646	192.505	102.681	0		0.717095	1.119	1.084		1.19224	35.59	25.213	5.39497	16.1849					4.47917	-0.177	0.056								8.96	0.01985	0.00274	-0.02039
1.71805	192.29	102.64	0		0.717762	1.126	1.084		1.19335	35.513	25.146	5.39941	16.1982					4.48333	-0.173	0.056								8.97	0.0198	0.00278	-0.02
1.71965	192.128	102.528	0		0.718429	1.126	1.084		1.19446	35.446	25.081	5.40385	16.2116					4.4875	-0.161	0.048								8.98	0.01971	0.00276	-0.02012
1.72125	192.039	102.397	0		0.719096	1.126	1.076		1.19556	35.39	25.027	5.4083	16.2249					4.49167	-0.182	0.048								8.98	0.01976	0.00278	-0.02039
1.72284	191.788	102.255	0		0.719763	1.126	1.076		1.19667	35.335	24.983	5.41275	16.2383					4.49583	-0.183	0.048								8.99	0.0199	0.00282	-0.0196
1.72444	191.532	102.163	0		0.72043	1.126	1.076		1.1978	35.27	24.935	5.4172	16.2516					4.5	-0.189	0.048								9	0.0198	0.00278	-0.02
1.72604	191.261	102.123	0		0.721097	1.121	1.076		1.19891	35.21	24.88	5.42164	16.2649					4.50417	-0.183	0.048								9.01	0.01976	0.00276	-0.02039
1.72763	191.091	101.991	0		0.721764	1.114	1.076		1.20001	35.153	24.834	5.42609	16.2783					4.50833	-0.171	0.041								9.02	0.01976	0.00274	-0.02173
1.72923	191.002	101.87	0		0.722431	1.114	1.076		1.20112	35.103	24.792	5.43053	16.2916					4.5125	-0.188	0.048								9.03	0.01985	0.00274	-0.02173
1.73083	190.739	101.738	0		0.723099	1.114	1.076		1.20223	35.049	24.748	5.43497	16.3049					4.51667	-0.183	0.048								9.03	0.0199	0.00274	-0.02227
1.73242	190.472	101.647	0		0.723766	1.115	1.076		1.20335	34.995	24.705	5.43941	16.3182					4.52083	-0.183	0.041								9.04	0.01976	0.0027	-0.0227
1.73402	190.225	101.607	0		0.724433	1.115	1.069		1.20445	34.995	24.705	5.44387	16.3316					4.525	-0.189	0.041								9.05	0.01976	0.0027	-0.02289
1.73562	190.065	101.475	0		0.7251	1.104	1.069		1.20556	34.942	24.657	5.44831	16.3449					4.52917	-0.205	0.033								9.06	0.01985	0.0028	-0.02309
1.73721	189.985	101.354	0		0.725767	1.093	1.061		1.20667	34.867	24.607	5.45276	16.3583					4.53333	-0.204	0.041								9.07	0.0199	0.00276	-0.02324
1.73881	189.753	101.232	0		0.726434	1.105	1.053		1.20778	34.79	24.544	5.4572	16.3716					4.5375	-0.183	0.048								9.08	0.0199	0.00276	-0.02351
1.74041	189.522	101.151	0		0.727101	1.099	1.053		1.20889	34.713	24.481	5.46165	16.3849					4.54167	-0.183	0.048								9.08	0.0199	0.00274	-0.02411
1.742	189.299	101.111	0		0.727768	1.099	1.045		1.21001	34.646	24.421	5.46609	16.3983					4.54583	-0.189	0.079								9.09	0.01999	0.00276	-0.02416
1.7436	189.148	100.99	0		0.728435	1.106	1.045		1.21112	34.59	24.373	5.47054	16.4116					4.55	-0.156	0.079								9.1	0.01999	0.00276	-0.02349
1.7452	189.05	100.858	0		0.729102	1.112	1.045		1.21223	34.542	24.33	5.47498	16.425					4.55417	-0.14	0.087								9.11	0.01999	0.00274	-0.02403
1.74679	188.813	100.727	0		0.729769	1.1	1.045		1.21334	34.498	24.292	5.47943	16.4383					4.55833	-0.146	0.071								9.12	0.01985	0.00272	-0.02396
1.74839	188.556	100.636	0		0.730436	1.094	1.045		1.21445	34.45	24.252	5.48387	16.4516					4.5625	-0.156	0.056								9.13	0.0199	0.00272	-0.0249
1.74999	188.307	100.596	0		0.731103	1.094	1.045		1.21556	34.4	24.208	5.48832	16.465					4.56667	-0.173	0.048								9.13	0.01999	0.00276	-0.02344
1.75158	188.139	100.464	0		0.73177	1.088	1.045		1.21667	34.4	24.208	5.49277	16.4783					4.57083	-0.183	0.041								9.14	0.01994	0.00274	-0.02336
1.75318	188.059	100.343	0		0.732437	1.081	1.045		1.21779	34.345	24.167	5.49721	16.4916					4.575	-0.189	0.041								9.15	0.0199	0.00272	-0.02396
1.75478	187.81	100.222	0		0.733104	1.081	1.045		1.2189	34.286	24.115	5.50166	16.505					4.57917	-0.192	0.048								9.16	0.0199	0.00272	-0.02416
1.75637	187.598	100.142	0		0.733772	1.076	1.045		1.22	34.225	24.061	5.5061	16.5183					4.58333	-0.199	0.041								9.17	0.0199	0.00278	-0.0243
1.75797	187.35	100.101	0		0.734439	1.082	1.045		1.22113	34.17	24.013	5.51055	16.5316					4.5875	-0.199	0.048								9.18	0.0199	0.00278	-0.0245
1.75957	187.181	99.97	0		0.735106	1.076	1.037		1.22224	34.131	23.975	5.51499	16.545					4.59167	-0.194	0.025								9.18	0.01985	0.00276	-0.02411
1.76116	187.09	99.839	0		0.735773	1.076	1.037		1.22335	34.084	23.936	5.51944	16.5583					4.59583	-0.21	0.017								9.19	0.01992	0.00276	-0.02517
1.76276	186.854	99.708	0		0.73644	1.07	1.037		1.22445	34.038	23.9	5.52388	16.5716					4.6	-0.21	0.025								9.2	0.02001	0.0028	-0.02458
1.76436	186.615	99.628	0		0.737107	1.065	1.029		1.22556	33.979	23.857	5.52833	16.585					4.60417	-0.199	0.033								9.21	0.01996	0.00278	-0.02445
1.76595	186.347	99.587	0		0.737774	1.071	1.029		1.22669	33.902	23.806	5.53276	16.5983					4.60833	-0.189	0.041								9.22	0.02001	0.00278	-0.02465
1.76755	186.179	99.456	0		0.738441	1.071	1.029		1.2278	33.902	23.806	5.5372	16.6116					4.6125	-0.188	0.041								9.23	0.01992	0.00269	-0.02438
1.76915	186.1	99.325	0		0.739108	1.071	1.029		1.2289	33.829	23.737	5.54165	16.6249					4.61667	-0.194	0.056								9.23	0.01996	0.00273	-0.02391
1.77074	185.861	99.205	0		0.739775	1.071	1.022		1.23001	33.757	23.677	5.54609	16.6383					4.62083	-0.162	0.064								9.24	0.01992	0.00273	-0.02371
1.77234	185.632	99.124	0		0.740442	1.071	1.022		1.23112	33.685	23.622	5.55055	16.6516					4.625	-0.156	0.064								9.25	0.01996	0.00271	-0.02418
1.77394	185.385	99.084	0		0.741109	1.072	1.022		1.23224	33.617	23.566	5.55499	16.665					4.62917	-0.156	0.041								9.26	0.01992	0.00267	-0.02438
1.77553	185.226	98.953	0		0.741776	1.078	1.022		1.23335	33.539	23.505	5.55944	16.6783					4.63333	-0.173	0.033								9.27	0.01992	0.00271	-0.0245
1.77713	185.165	98.832	0		0.742443	1.073	1.022		1.23446	33.471	23.444	5.56388	16.6916					4.6375	-0.194	0.017								9.28	0.01974	0.00275	-0.02458
1.77873	184.927	98.712	0		0.74311	1.067	1.014		1.23556	33.407	23.386	5.56833	16.705					4.64167	-0.21	0.017								9.28	0.01985	0.00267	-0.02391
1.78032	184.677	98.621	0		0.743778	1.061	1.006		1.23667	33.36	23.338	5.57276	16.7183					4.64583	-0.233	0.002								9.29	0.0198	0.00265	-0.02336
1.78192	184.422	98.581	0		0.744445	1.056	0.998		1.2378	33.319	23.306	5.5772	16.7316					4.65	-0.222	0.017								9.3	0.01985	0.00267	-0.02336
1.78352	184.251	98.461	0		0.745112	1.05	0.998		1.23891	33.278	23.273	5.58166	16.745					4.65417	-0.222	0.017								9.31	0.0198	0.00273	-0.02324
1.78511	184.172	98.33	0		0.745779	1.05	0.998		1.24001	33.278	23.273	5.58611	16.7583					4.65833	-0.211	0.017								9.32	0.01985	0.00275	-0.02324
1.78671	183.961	98.219	0		0.746446	1.038	0.998		1.24112	33.238	23.241	5.59055	16.7717					4.6625	-0.21	0.017								9.33	0.0198	0.00269	-0.02324
1.78831	183.715	98.139	0		0.747113	1.044	0.99		1.24223	33.199	23.211	5.595	16.785					4.66667	-0.226	0.01								9.33	0.0198	0.00269	-0.02391
1.7899	183.469	98.089	0		0.74778	1.038	0.99		1.24336	33.169	23.187	5.59943	16.7983					4.67083	-0.216	0.017								9.34	0.01976	0.00273	-0.02403
1.7915	183.303	97.948	0		0.748447	1.038	0.99		1.24446	33.134	23.16	5.60387	16.8116					4.675	-0.215	0.017								9.35	0.01976	0.00269	-0.02557
1.7931	183.206	97.818	0		0.749114	1.032	0.99		1.24557	33.101	23.13	5.60832	16.8249					4.67917	-0.232	0.01								9.36	0.01976	0.00269	-0.02584
1.79469	182.952	97.688	0		0.749781	1.032	0.99		1.24668	33.057	23.1	5.61277	16.8383					4.68333	-0.198	0.033								9.37	0.01971	0.00265	-0.02423
1.79629	182.706	97.607	0		0.750448	1.032	0.982		1.24778	32.995	23.057	5.61722	16.8517					4.6875	-0.205	0.056								9.38	0.01976	0.00273	-0.02247
1.79789	182.479	97.567	0		0.751115	1.027	0.982		1.24891	32.912	22.998	5.62166	16.865					4.69167	-0.155	0.079								9.38	0.01971	0.00275	-0.02148
1.79948	182.321	97.447	0		0.751782	1.021	0.982		1.25002	32.822	22.927	5.62611	16.8783					4.69583	-0.162	0.064								9.39	0.01976	0.00273	-0.02235
1.80108	182.225	97.317	0		0.752449	1.021	0.982		1.25112	32.737	22.853	5.63055	16.8917					4.7	-0.162	0.056								9.4	0.01976	0.00269	-0.02208
1.80268	181.976	97.196	0		0.753116	1.021	0.982		1.25223	32.737	22.853	5.635	16.905					4.70417	-0.167	0.048								9.41	0.0198	0.00273	-0.0227
1.80428	181.74	97.116	0		0.753784	1.027	0.982		1.25334	32.663	22.778	5.63945	16.9183					4.70833	-0.195	0.033								9.42	0.0198	0.00275	-0.02289
1.80587	181.513	97.076	0		0.754451	1.021	0.975		1.25447	32.591	22.716	5.64389	16.9317					4.7125	-0.205	0.033								9.43	0.01985	0.00275	-0.02336
1.80747	181.356	96.956	0		0.755118	1.027	0.975		1.25557	32.539	22.66	5.64832	16.945					4.71667	-0.222	0.01								9.43	0.01976	0.00271	-0.02403
1.80907	181.277	96.846	0		0.755785	1.027	0.975		1.25668	32.488	22.616	5.65277	16.9583					4.72083	-0.232	0.01								9.44	0.01985	0.00267	-0.02376
1.81066	181.068	96.716	0		0.756452	1.027	0.967		1.25779	32.436	22.572	5.65722	16.9717					4.725	-0.215	0.017								9.45	0.01985	0.00269	-0.02317
1.81226	180.832	96.626	0		0.757119	1.015	0.967		1.25889	32.379	22.522	5.66165	16.985					4.72917	-0.216	0.01								9.46	0.0198	0.00269	-0.02329
1.81386	180.588	96.586	0		0.757786	1.022	0.967		1.26002	32.314	22.469	5.6661	16.9983					4.73333	-0.215	0.017								9.47	0.01976	0.00269	-0.02391
1.81545	180.431	96.456	0		0.758453	1.022	0.959		1.26112	32.249	22.418	5.67055	17.0117					4.7375	-0.219	0.01								9.48	0.01976	0.00271	-0.0245
1.81705	180.352	96.326	0		0.75912	1.022	0.959		1.26223	32.193	22.364	5.675	17.025					4.74167	-0.22	0.017								9.48	0.0199	0.00273	-0.02403
1.81865	180.112	96.196	0		0.759787	1.01	0.959		1.26334	32.193	22.364	5.67945	17.0383					4.74583	-0.204	0.017								9.49	0.01985	0.00271	-0.0243
1.82024	179.871	96.116	0		0.760454	0.999	0.959		1.26445	32.14	22.322	5.68389	17.0517					4.75	-0.204	0.01								9.5	0.01976	0.00271	-0.0249
1.82184	179.654	96.086	0		0.761121	0.993	0.959		1.26556	32.092	22.285	5.68832	17.065					4.75417	-0.204	0.033								9.51	0.01985	0.00269	-0.02517
1.82344	179.506	95.966	0		0.761788	0.999	0.959		1.26667	32.041	22.242	5.69276	17.0783					4.75833	-0.188	0.041								9.52	0.01985	0.00266	-0.0249
1.82503	179.419	95.846	0		0.762455	0.994	0.951		1.26779	31.982	22.195	5.69721	17.0916					4.7625	-0.181	0.048								9.53	0.0199	0.00263	-0.02571
1.82663	179.163	95.716	0		0.763122	0.994	0.951		1.26889	31.911	22.136	5.70166	17.105					4.76667	-0.182	0.041								9.53	0.01976	0.00268	-0.02524
1.82823	178.92	95.637	0		0.763789	0.994	0.951		1.27	31.84	22.075	5.7061	17.1183					4.77083	-0.205	0.025								9.54	0.01971	0.00261	-0.02524
1.82982	178.686	95.587	0		0.764457	0.993	0.951		1.27112	31.769	22.02	5.71055	17.1316					4.775	-0.199	0.017								9.55	0.0198	0.00272	-0.0247
1.83142	178.538	95.467	0		0.765124	0.999	0.943		1.27224	31.692	21.964	5.71499	17.145					4.77917	-0.216	0.01								9.56	0.0198	0.00272	-0.02458
1.83302	178.46	95.347	0		0.765791	0.994	0.943		1.27335	31.613	21.898	5.71943	17.1583					4.78333	-0.226	0.002								9.57	0.01985	0.00265	-0.02463
1.83461	178.205	95.217	0		0.766458	0.994	0.936		1.27445	31.533	21.822	5.72388	17.1716					4.7875	-0.232	-0.006								9.58	0.01976	0.00268	-0.02475
1.83621	177.971	95.138	0		0.767125	0.987	0.936		1.27556	31.533	21.822	5.72832	17.185					4.79167	-0.237	-0.006								9.58	0.01985	0.00263	-0.02537
1.83781	177.737	95.108	0		0.767792	0.994	0.936		1.27669	31.454	21.754	5.73277	17.1983					4.79583	-0.226	-0.013								9.59	0.01999	0.00268	-0.02604
1.8394	177.59	94.988	0		0.768459	0.982	0.936		1.2778	31.388	21.697	5.73721	17.2116					4.8	-0.237	-0.021								9.6	0.01994	0.00263	-0.02524
1.841	177.52	94.879	0		0.769126	0.982	0.936		1.2789	31.341	21.648	5.74166	17.225					4.80417	-0.248	-0.013								9.61	0.0199	0.00259	-0.02584
1.8426	177.304	94.759	0		0.769793	0.982	0.936		1.28001	31.303	21.615	5.7461	17.2383					4.80833	-0.254	-0.013								9.62	0.01985	0.00266	-0.02517
1.84419	177.088	94.679	0		0.77046	0.976	0.936		1.28112	31.264	21.582	5.75055	17.2516					4.8125	-0.243	-0.006								9.63	0.0199	0.00267	-0.02477
1.84579	176.863	94.639	0		0.771127	0.97	0.936		1.28223	31.213	21.545	5.755	17.265					4.81667	-0.238	-0.006								9.63	0.0199	0.00268	-0.0245
1.84739	176.716	94.52	0		0.771794	0.976	0.936		1.28334	31.166	21.496	5.75944	17.2783					4.82083	-0.232	-0.006								9.64	0.01985	0.00265	-0.02497
1.84898	176.617	94.401	0		0.772461	0.97	0.936		1.28445	31.122	21.459	5.76389	17.2917					4.825	-0.227	0.017								9.65	0.0199	0.00268	-0.02517
1.85058	176.384	94.281	0		0.773128	0.977	0.936		1.28556	31.122	21.459	5.76833	17.305					4.82917	-0.222	0.01								9.66	0.01985	0.0027	-0.02505
1.85218	176.151	94.202	0		0.773795	0.97	0.936		1.28667	31.079	21.423	5.77278	17.3183					4.83333	-0.211	0.017								9.67	0.0199	0.00265	-0.0245
1.85377	175.961	94.162	0		0.774463	0.958	0.936		1.28778	31.041	21.385	5.77722	17.3317					4.8375	-0.21	0.017								9.68	0.0198	0.00268	-0.0247
1.85537	175.815	94.042	0		0.77513	0.958	0.936		1.2889	30.997	21.35	5.78166	17.345					4.84167	-0.21	0.01								9.68	0.01971	0.00263	-0.0247
1.85697	175.728	93.913	0		0.775797	0.953	0.936		1.29001	30.924	21.308	5.78611	17.3583					4.84583	-0.205	0.002								9.69	0.01971	0.00275	-0.02497
1.85856	175.487	93.794	0		0.776464	0.953	0.928		1.29112	30.847	21.184	5.79055	17.3717					4.85	-0.216	0.002								9.7	0.01971	0.00275	-0.02485
1.86016	175.249	93.714	0		0.777131	0.959	0.92		1.29223	30.774	21.184	5.795	17.385					4.85417	-0.233	-0.013								9.71	0.01971	0.00265	-0.02465
1.86176	175.012	93.675	0		0.777798	0.959	0.92		1.29335	30.701	21.125	5.79944	17.3983					4.85833	-0.243	-0.013								9.72	0.01976	0.0027	-0.02485
1.86335	174.857	93.555	0		0.778465	0.959	0.92		1.29446	30.638	21.073	5.80389	17.4117					4.8625	-0.253	-0.029								9.73	0.01976	0.00272	-0.02477
1.86495	174.776	93.436	0		0.779132	0.959	0.912		1.29557	30.584	21.027	5.80833	17.425					4.86667	-0.253	-0.021								9.73	0.01976	0.00281	-0.02465
1.86655	174.552	93.317	0		0.779799	0.954	0.904		1.29668	30.537	20.982	5.81278	17.4383					4.87083	-0.248	-0.029								9.74	0.01976	0.00279	-0.02485
1.86814	174.303	93.238	0		0.780466	0.954	0.904		1.29778	30.495	20.95	5.81722	17.4517					4.875	-0.259	-0.029								9.75	0.01971	0.00274	-0.0247
1.86974	174.071	93.198	0		0.781133	0.949	0.904		1.29891	30.495	20.95	5.82167	17.465					4.87917	-0.247	-0.021								9.76	0.01971	0.00281	-0.0247
1.87134	173.916	93.089	0		0.7818	0.949	0.904		1.30002	30.457	20.915	5.82611	17.4783					4.88333	-0.238	-0.006								9.77	0.01962	0.0028	-0.02317
1.87293	173.847	92.98	0		0.782467	0.943	0.904		1.30112	30.425	20.888	5.83056	17.4917					4.8875	-0.233	-0.006								9.78	0.01971	0.00279	-0.02148
1.87453	173.633	92.861	0		0.783134	0.943	0.904		1.30223	30.383	20.858	5.835	17.505					4.89167	-0.238	0.017								9.78	0.01962	0.00274	-0.02027
1.87613	173.427	92.791	0		0.783801	0.944	0.896		1.30334	30.332	20.823	5.83945	17.5183					4.89583	-0.211	0.033								9.79	0.01966	0.00274	-0.02
1.87772	173.213	92.751	0		0.784469	0.945	0.896		1.30447	30.281	20.787	5.8439	17.5317					4.9	-0.183	0.041								9.8	0.01966	0.00285	-0.01965
1.87932	173.058	92.632	0		0.785136	0.939	0.896		1.30557	30.242	20.749	5.84834	17.545					4.90417	-0.178	0.041								9.81	0.01971	0.00282	-0.02015
1.88092	172.993	92.514	0		0.785803	0.939	0.896		1.30668	30.203	20.722	5.85279	17.5584					4.90833	-0.184	0.048								9.82	0.0196	0.00283	-0.02094
1.88251	172.771	92.395	0		0.78647	0.939	0.896		1.30779	30.169	20.692	5.85723	17.5717					4.9125	-0.195	0.033								9.83	0.0196	0.00278	-0.02188
1.88411	172.539	92.315	0		0.787137	0.927	0.889		1.30889	30.133	20.66	5.86168	17.585					4.91667	-0.2	0.025								9.83	0.01969	0.00287	-0.02289
1.88571	172.308	92.276	0		0.787804	0.926	0.881		1.31002	30.085	20.625	5.86612	17.5984					4.92083	-0.205	0.017								9.84	0.01974	0.00285	-0.02371
1.8873	172.163	92.147	0		0.788471	0.921	0.881		1.31113	30.085	20.625	5.87056	17.6117					4.925	-0.216	0.01								9.85	0.01979	0.00284	-0.02356
1.8889	172.091	92.028	0		0.789138	0.921	0.881		1.31224	30.042	20.587	5.87501	17.625					4.92917	-0.215	0.01								9.86	0.01974	0.00285	-0.02497
1.8905	171.86	91.909	0		0.789805	0.921	0.881		1.31334	30	20.551	5.87946	17.6384					4.93333	-0.226	-0.006								9.87	0.01969	0.00284	-0.02497
1.89209	171.621	91.83	0		0.790472	0.921	0.873		1.31445	29.942	20.516	5.8839	17.6517					4.9375	-0.226	-0.013								9.88	0.01965	0.00295	-0.02532
1.89369	171.373	91.781	0		0.791139	0.915	0.873		1.31556	29.889	20.478	5.88835	17.665					4.94167	-0.237	-0.013								9.88	0.0196	0.00295	-0.02524
1.89529	171.22	91.662	0		0.791806	0.909	0.873		1.31667	29.831	20.432	5.89279	17.6784					4.94583	-0.253	-0.013								9.89	0.01955	0.00286	-0.02537
1.89688	171.143	91.543	0		0.792473	0.903	0.873		1.31779	29.777	20.39	5.89723	17.6917					4.95	-0.248	-0.013								9.9	0.0196	0.00293	-0.02502
1.89848	170.921	91.425	0		0.79314	0.909	0.873		1.31889	29.727	20.343	5.90167	17.705					4.95417	-0.226	-0.013								9.91	0.01951	0.0029	-0.0249
1.90008	170.691	91.346	0		0.793807	0.903	0.865		1.32	29.679	20.305	5.90612	17.7184					4.95833	-0.226	-0.013								9.92	0.01946	0.00295	-0.02544
1.90167	170.444	91.316	0		0.794474	0.909	0.865		1.32112	29.648	20.273	5.91057	17.7317					4.9625	-0.226	0.01								9.93	0.01941	0.00291	-0.02564
1.90327	170.282	91.197	0		0.795142	0.91	0.865		1.32223	29.648	20.273	5.91501	17.745					4.96667	-0.222	0.017								9.93	0.01946	0.00284	-0.02537
1.90487	170.214	91.089	0		0.795809	0.91	0.865		1.32335	29.62	20.243	5.91946	17.7584					4.97083	-0.211	0.01								9.94	0.01951	0.00295	-0.02532
1.90646	170.001	90.98	0		0.796476	0.91	0.865		1.32445	29.592	20.22	5.9239	17.7717					4.975	-0.211	-0.006								9.95	0.01946	0.0029	-0.02485
1.90806	169.788	90.901	0		0.797143	0.905	0.857		1.32556	29.562	20.196	5.92835	17.785					4.97917	-0.232	0.002								9.96	0.01946	0.00297	-0.0247
1.90966	169.584	90.872	0		0.79781	0.905	0.85		1.32669	29.534	20.173	5.93279	17.7984					4.98333	-0.243	0.002								9.97	0.01946	0.0029	-0.0249
1.91125	169.44	90.763	0		0.798477	0.899	0.857		1.3278	29.505	20.153	5.93723	17.8117					4.9875	-0.243	-0.006								9.98	0.0196	0.00299	-0.02591
1.91285	169.384	90.645	0		0.799144	0.899	0.857		1.3289	29.475	20.126	5.94168	17.825					4.99167	-0.226	-0.013								9.98	0.0196	0.00299	-0.02552
1.91445	169.163	90.526	0		0.799811	0.899	0.857		1.33001	29.438	20.103	5.94612	17.8384					4.99583	-0.237	-0.021								9.99	0.0196	0.00299	-0.02591
1.91604	168.93	90.437	0		0.800478	0.899	0.857		1.33112	29.391	20.07	5.95057	17.8517					5	-0.259	-0.021								10	0.01949	0.00299	-0.02584
1.91764	168.701	90.398	0		0.801145	0.899	0.857		1.33224	29.332	20.022	5.95501	17.865					5.00417	-0.248	-0.013								10.01	0.01958	0.00297	-0.02599
1.91924	168.548	90.28	0		0.801812	0.899	0.876		1.33335	29.271	19.971	5.95946	17.8784					5.00833	-0.237	-0.029								10.02	0.01949	0.00299	-0.02584
1.92083	168.472	90.161	0		0.802479	0.899	0.876		1.33446	29.271	19.971	5.96391	17.8917					5.0125	-0.269	-0.044								10.03	0.01938	0.00301	-0.02604
1.92243	168.27	90.043	0		0.803146	0.905	0.868		1.33556	29.213	19.921	5.96835	17.9051					5.01667	-0.264	-0.036								10.03	0.01939	0.00292	-0.02604
1.92403	168.045	89.964	0		0.803813	0.905	0.868		1.33667	29.16	19.88	5.97279	17.9184					5.02083	-0.265	-0.029								10.04	0.01938	0.00301	-0.02529
1.92562	167.795	89.925	0		0.80448	0.899	0.868		1.3378	29.106	19.837	5.97724	17.9317					5.025	-0.254	-0.013								10.05	0.01949	0.00299	-0.02571
1.92722	167.562	89.807	0		0.805148	0.893	0.868		1.33891	29.054	19.797	5.98168	17.945					5.02917	-0.249	-0.013								10.06	0.01939	0.00299	-0.02564
1.92882	167.422	89.679	0		0.805815	0.893	0.868		1.34001	29.005	19.75	5.98613	17.9584					5.03333	-0.232	-0.006								10.07	0.01924	0.00295	-0.02564
1.93041	167.333	89.56	0		0.806482	0.893	0.868		1.34112	28.947	19.704	5.99057	17.9717					5.0375	-0.204	0.017								10.08	0.01939	0.00288	-0.02564
1.93201	167.105	89.482	0		0.807149	0.888	0.868		1.34223	28.904	19.66	5.99502	17.9851					5.04167	-0.199	0.002								10.08	0.01929	0.00295	-0.02465
1.93361	166.889	89.442	0		0.807816	0.894	0.868		1.34335	28.858	19.625	5.99946	17.9984					5.04583	-0.211	-0.006								10.09	0.01935	0.0029	-0.02425
1.9352	166.649	89.334	0		0.808483	0.894	0.876		1.34446	28.858	19.625	6.00391	18.0117					5.05	-0.232	-0.006								10.1	0.01925	0.00295	-0.02371
1.9368	166.505	89.236	0		0.80915	0.888	0.876		1.34557	28.758	19.542	6.00835	18.0251					5.05417	-0.238	-0.006								10.11	0.01924	0.0029	-0.0245
1.9384	166.455	89.128	0		0.809817	0.893	0.876		1.34668	28.758	19.5	6.0128	18.0384					5.05833	-0.232	-0.006								10.12	0.01939	0.00292	-0.02418
1.93999	166.247	89.049	0		0.810484	0.893	0.876		1.34778	28.705	19.5	6.01724	18.0517					5.0625	-0.244	-0.006								10.13	0.01929	0.00297	-0.02356
1.94159	166.049	89.01	0		0.811151	0.893	0.876		1.34889	28.66	19.462	6.02169	18.0651					5.06667	-0.227	0.002								10.13	0.01935	0.0029	-0.02458
1.94319	165.843	88.901	0		0.811818	0.888	0.876		1.35001	28.609	19.423	6.02614	18.0784					5.07083	-0.222	0.002								10.14	0.01924	0.00293	-0.027
1.94478	165.716	88.793	0		0.812485	0.882	0.868		1.35112	28.568	19.379	6.03058	18.0918					5.075	-0.222	0.002								10.15	0.01929	0.0029	-0.02787
1.94638	165.637	88.685	0		0.813152	0.888	0.86		1.35223	28.521	19.349	6.03503	18.1051					5.07917	-0.215	-0.013								10.16	0.01939	0.00293	-0.02371
1.94798	165.426	88.607	0		0.813819	0.888	0.86		1.35334	28.468	19.307	6.03948	18.1184					5.08333	-0.255	-0.013								10.17	0.01929	0.00295	-0.02391
1.94958	165.216	88.567	0		0.814486	0.882	0.86		1.35445	28.419	19.269	6.04391	18.1317					5.0875	-0.243	-0.013								10.18	0.0193	0.00286	-0.02349
1.95117	165.001	88.45	0		0.815153	0.881	0.86		1.35556	28.419	19.269	6.04835	18.1451					5.09167	-0.238	-0.013								10.18	0.01924	0.00295	-0.02297
1.95277	164.849	88.332	0		0.815821	0.881	0.852		1.35667	28.366	19.225	6.0528	18.1584					5.09583	-0.249	-0.013								10.19	0.01929	0.00294	-0.02274
1.95437	164.782	88.214	0		0.816488	0.882	0.852		1.35778	28.309	19.179	6.05724	18.1717					5.1	-0.26	-0.021								10.2	0.01939	0.00295	-0.02274
1.95596	164.58	88.145	0		0.817155	0.876	0.852		1.3589	28.249	19.13	6.06169	18.1851					5.10417	-0.255	-0.013								10.21	0.01929	0.00295	-0.02324
1.95756	164.362	88.106	0		0.817822	0.876	0.852		1.36001	28.198	19.085	6.06614	18.1984					5.10833	-0.232	-0.013								10.22	0.01939	0.00294	-0.02364
1.95916	164.13	87.979	0		0.818489	0.865	0.852		1.36112	28.157	19.049	6.07058	18.2117					5.1125	-0.243	-0.021								10.23	0.01929	0.00301	-0.02364
1.96075	163.962	87.871	0		0.819156	0.86	0.852		1.36225	28.123	19.016	6.07502	18.2251					5.11667	-0.249	-0.029								10.23	0.01944	0.00292	-0.02458
1.96235	163.887	87.743	0		0.819823	0.86	0.844		1.36335	28.108	18.991	6.07947	18.2384					5.12083	-0.248	-0.044								10.24	0.01935	0.00297	-0.0243
1.96395	163.66	87.655	0		0.82049	0.854	0.844		1.36446	28.099	18.979	6.08391	18.2517					5.125	-0.253	-0.044								10.25	0.01924	0.00297	-0.0251
1.96554	163.439	87.616	0		0.821157	0.866	0.844		1.36557	28.08	18.967	6.08836	18.2651					5.12917	-0.264	-0.044								10.26	0.01935	0.00299	-0.02537
1.96714	163.221	87.498	0		0.821824	0.866	0.844		1.36667	28.064	18.951	6.0928	18.2784					5.13333	-0.281	-0.044								10.27	0.01929	0.00297	-0.02485
1.96874	163.062	87.391	0		0.822491	0.866	0.844		1.3678	28.047	18.94	6.09725	18.2917					5.1375	-0.275	-0.044								10.28	0.01949	0.00292	-0.02418
1.97033	162.97	87.283	0		0.823158	0.866	0.844		1.36891	28.047	18.94	6.1017	18.3051					5.14167	-0.265	-0.044								10.28	0.01939	0.00295	-0.0243
1.97193	162.752	87.214	0		0.823825	0.86	0.837		1.37002	28.022	18.923	6.10614	18.3184					5.14583	-0.265	-0.044								10.29	0.01929	0.00297	-0.02477
1.97353	162.559	87.175	0		0.824492	0.854	0.837		1.37112	27.997	18.907	6.11059	18.3318					5.15	-0.281	-0.052								10.3	0.01944	0.00294	-0.02344
1.97512	162.426	87.058	0		0.825159	0.854	0.837		1.37223	27.964	18.89	6.11503	18.3451					5.15417	-0.292	-0.059								10.31	0.01934	0.00297	-0.02418
1.97672	162.359	86.95	0		0.825827	0.854	0.829		1.37336	27.928	18.863	6.11947	18.3584					5.15833	-0.298	-0.052								10.32	0.01935	0.0029	-0.02425
1.97832	162.175	86.842	0		0.826494	0.848	0.829		1.37446	27.882	18.825	6.12392	18.3718					5.1625	-0.281	-0.044								10.33	0.0193	0.00299	-0.02425
1.97991	161.962	86.774	0		0.827161	0.843	0.821		1.37557	27.837	18.787	6.12836	18.3851					5.16667	-0.265	-0.044								10.33	0.01919	0.00299	-0.02445
1.98151	161.758	86.735	0		0.827828	0.836	0.821		1.37668	27.794	18.757	6.13281	18.3984					5.17083	-0.27	-0.013								10.34	0.01935	0.00297	-0.02309
1.98311	161.604	86.618	0		0.828495	0.831	0.821		1.37778	27.752	18.722	6.13726	18.4118					5.175	-0.238	0.002								10.35	0.01924	0.00295	-0.02371
1.9847	161.541	86.5	0		0.829162	0.825	0.813		1.37891	27.708	18.69	6.1417	18.4251					5.17917	-0.217	0.017								10.36	0.01935	0.00294	-0.02453
1.9863	161.312	86.383	0		0.829829	0.825	0.813		1.38002	27.708	18.69	6.14614	18.4384					5.18333	-0.217	0.01								10.37	0.0193	0.00301	-0.02485
1.9879	161.095	86.305	0		0.830496	0.819	0.813		1.38113	27.672	18.658	6.1506	18.4518					5.1875	-0.222	0.002								10.38	0.01919	0.00297	-0.02492
1.98949	160.895	86.256	0		0.831163	0.82	0.805		1.38223	27.636	18.623	6.15505	18.4651					5.19167	-0.228	-0.006								10.38	0.01921	0.00297	-0.02376
1.99109	160.762	86.149	0		0.83183	0.821	0.805		1.38334	27.607	18.6	6.15949	18.4785					5.19583	-0.261	-0.006								10.39	0.0191	0.00295	-0.02418
1.99269	160.687	86.031	0		0.832497	0.827	0.805		1.38447	27.591	18.581	6.16394	18.4918					5.2	-0.255	-0.021								10.4	0.01921	0.00297	-0.02398
1.99428	160.466	85.904	0		0.833164	0.827	0.797		1.38557	27.572	18.572	6.16838	18.5051					5.20417	-0.244	-0.006								10.41	0.01916	0.00297	-0.02364
1.99588	160.236	85.817	0		0.833831	0.821	0.797		1.38668	27.549	18.559	6.17281	18.5184					5.20833	-0.238	-0.006								10.42	0.01901	0.0029	-0.02356
1.99748	160.003	85.778	0		0.834498	0.827	0.797		1.38779	27.521	18.536	6.17726	18.5318					5.2125	-0.228	0.002								10.43	0.01911	0.00293	-0.02383
1.99907	159.845	85.66	0		0.835165	0.82	0.797		1.3889	27.498	18.517	6.18171	18.5451					5.21667	-0.233	-0.006								10.43	0.0191	0.00299	-0.02371
2.00067	159.779	85.543	0		0.835833	0.808	0.797		1.39001	27.473	18.494	6.18616	18.5585					5.22083	-0.233	0.01								10.44	0.01916	0.00299	-0.02344
2.00227	159.555	85.436	0		0.8365	0.82	0.805		1.39111	27.473	18.494	6.19061	18.5718					5.225	-0.222	0.017								10.45	0.01916	0.00301	-0.02309
2.00386	159.359	85.368	0		0.837167	0.832	0.805		1.39223	27.441	18.47	6.19505	18.5852					5.22917	-0.234	0.017								10.46	0.0191	0.00292	-0.02282
2.00546	159.16	85.329	0		0.837834	0.832	0.805		1.39334	27.41	18.44	6.1995	18.5985					5.23333	-0.218	0.01								10.47	0.01925	0.00299	-0.02282
2.00706	158.952	85.222	0		0.838501	0.831	0.805		1.39445	27.368	18.413	6.20393	18.6118					5.2375	-0.211	0.01								10.48	0.01919	0.00297	-0.02277
2.00865	158.82	85.115	0		0.839168	0.837	0.813		1.39556	27.319	18.373	6.20837	18.6251					5.24167	-0.205	0.017								10.48	0.01925	0.00299	-0.02331
2.01025	158.753	84.998	0		0.839835	0.838	0.813		1.39667	27.277	18.332	6.21281	18.6384					5.24583	-0.201	0.033								10.49	0.01925	0.00295	-0.0225
2.01185	158.554	84.92	0		0.840502	0.838	0.821		1.39778	27.239	18.304	6.21727	18.6518					5.25	-0.178	0.041								10.5	0.01941	0.0029	-0.02284
2.01344	158.359	84.881	0		0.841169	0.843	0.821		1.39889	27.189	18.272	6.22171	18.6651					5.25417	-0.184	0.025								10.51	0.01936	0.00301	-0.02252
2.01504	158.152	84.774	0		0.841836	0.837	0.821		1.40001	27.141	18.228	6.22616	18.6785					5.25833	-0.201	0.01								10.52	0.01932	0.00299	-0.02245
2.01664	158.02	84.657	0		0.842503	0.831	0.829		1.40113	27.092	18.189	6.2306	18.6918					5.2625	-0.222	-0.013								10.53	0.01927	0.00299	-0.02163
2.01823	157.941	84.54	0		0.84317	0.843	0.829		1.40224	27.092	18.154	6.23504	18.7051					5.26667	-0.238	-0.029								10.53	0.01936	0.00299	-0.02116
2.01983	157.726	84.462	0		0.843837	0.837	0.821		1.40335	27.051	18.154	6.23948	18.7184					5.27083	-0.253	-0.044								10.54	0.01941	0.00299	-0.02047
2.02143	157.511	84.423	0		0.844504	0.819	0.821		1.40446	26.99	18.098	6.24394	18.7318					5.275	-0.264	-0.044								10.55	0.01941	0.00301	-0.0196
2.02302	157.304	84.316	0		0.845171	0.831	0.821		1.40556	26.99	18.098	6.24839	18.7452					5.27917	-0.253	-0.044								10.56	0.01941	0.00299	-0.01901
2.02462	157.164	84.209	0		0.845838	0.837	0.821		1.40669	26.973	18.077	6.25283	18.7585					5.28333	-0.253	-0.036								10.57	0.01941	0.00299	-0.01827
2.02622	157.118	84.093	0		0.846506	0.831	0.821		1.4078	26.954	18.058	6.25726	18.7718					5.2875	-0.276	-0.036								10.58	0.01951	0.00301	-0.01779
2.02781	156.904	84.015	0		0.847173	0.837	0.821		1.4089	26.937	18.042	6.26171	18.7851					5.29167	-0.276	-0.036								10.58	0.01941	0.00297	-0.01846
2.02941	156.681	83.976	0		0.84784	0.836	0.821		1.41001	26.92	18.029	6.26615	18.7985					5.29583	-0.276	-0.036								10.59	0.01932	0.00299	-0.01921
2.03101	156.458	83.85	0		0.848507	0.842	0.821		1.41112	26.903	18.015	6.27059	18.8118					5.3	-0.275	-0.036								10.6	0.01936	0.0029	-0.01987
2.0326	156.313	83.733	0		0.849174	0.842	0.829		1.41225	26.879	18.001	6.27504	18.8251					5.30417	-0.275	-0.036								10.61	0.01941	0.00299	-0.02062
2.0342	156.239	83.626	0		0.849841	0.836	0.829		1.41335	26.856	17.978	6.27948	18.8385					5.30833	-0.27	-0.021								10.62	0.01941	0.00299	-0.02002
2.0358	156.004	83.549	0		0.850508	0.83	0.829		1.41446	26.856	17.978	6.28393	18.8518					5.3125	-0.249	0.002								10.63	0.01941	0.00299	-0.02109
2.03739	155.774	83.5	0		0.851175	0.824	0.829		1.41557	26.797	17.935	6.28838	18.8651					5.31667	-0.233	0.002								10.63	0.01927	0.00299	-0.02109
2.03899	155.568	83.384	0		0.851842	0.823	0.829		1.41667	26.797	17.935	6.29282	18.8785					5.32083	-0.217	-0.006								10.64	0.01941	0.00294	-0.02109
2.04059	155.436	83.277	0		0.852509	0.823	0.837		1.4178	26.758	17.903	6.29726	18.8918					5.325	-0.222	-0.006								10.65	0.01936	0.00299	-0.02175
2.04218	155.367	83.17	0		0.853176	0.83	0.837		1.41891	26.717	17.876	6.3017	18.9051					5.32917	-0.227	-0.013								10.66	0.01932	0.00294	-0.02148
2.04378	155.173	83.093	0		0.853843	0.823	0.837		1.42001	26.682	17.841	6.30615	18.9184					5.33333	-0.249	-0.013								10.67	0.01905	0.00297	-0.02128
2.04538	154.984	83.064	0		0.85451	0.83	0.837		1.42112	26.653	17.809	6.3106	18.9318					5.3375	-0.265	-0.021								10.68	0.0193	0.00301	-0.02148
2.04697	154.783	82.957	0		0.855177	0.835	0.837		1.42223	26.623	17.787	6.31505	18.9451					5.34167	-0.276	-0.036								10.68	0.01934	0.00299	-0.02148
2.04857	154.66	82.85	0		0.855844	0.841	0.837		1.42336	26.592	17.76	6.31949	18.9585					5.34583	-0.275	-0.036								10.69	0.01949	0.00299	-0.02136
2.05017	154.582	82.744	0		0.856512	0.835	0.837		1.42446	26.558	17.728	6.32394	18.9718					5.35	-0.286	-0.044								10.7	0.01929	0.00294	-0.0221
2.05176	154.389	82.676	0		0.857179	0.841	0.837		1.42557	26.533	17.7	6.32838	18.9851					5.35417	-0.281	-0.052								10.71	0.01919	0.00297	-0.0225
2.05336	154.187	82.637	0		0.857846	0.835	0.837		1.42667	26.514	17.682	6.33282	18.9984					5.35833	-0.292	-0.052								10.72	0.0193	0.00301	-0.02245
2.05496	153.978	82.531	0		0.858513	0.847	0.837		1.42778	26.514	17.682	6.33726	19.0118					5.3625	-0.292	-0.052								10.73	0.01919	0.00292	-0.0219
2.05655	153.847	82.424	0		0.85918	0.847	0.837		1.4289	26.485	17.659	6.3417	19.0251					5.36667	-0.292	-0.044								10.73	0.01916	0.00297	-0.02128
2.05815	153.798	82.308	0		0.859847	0.847	0.837		1.43	26.46	17.639	6.34615	19.0384					5.37083	-0.275	-0.052								10.74	0.01901	0.0029	-0.0221
2.05975	153.597	82.231	0		0.860514	0.852	0.837		1.43112	26.443	17.624	6.35059	19.0518					5.375	-0.275	-0.059								10.75	0.01915	0.00299	-0.02163
2.06134	153.376	82.192	0		0.861181	0.858	0.837		1.43223	26.435	17.614	6.35504	19.0651					5.37917	-0.297	-0.052								10.76	0.01925	0.00297	-0.02121
2.06294	153.167	82.076	0		0.861848	0.859	0.837		1.43334	26.431	17.604	6.35948	19.0785					5.38333	-0.27	-0.029								10.77	0.01919	0.0029	-0.02062
2.06454	153.031	81.96	0		0.862515	0.853	0.837		1.43445	26.425	17.6	6.36393	19.0918					5.3875	-0.265	-0.021								10.78	0.01925	0.00293	-0.02022
2.06613	152.954	81.844	0		0.863182	0.859	0.837		1.43556	26.411	17.593	6.36838	19.1051					5.39167	-0.259	-0.044								10.78	0.01919	0.0029	-0.02054
2.06773	152.753	81.776	0		0.863849	0.853	0.837		1.43669	26.393	17.587	6.37282	19.1185					5.39583	-0.259	-0.044								10.79	0.01925	0.00297	-0.02015
2.06933	152.52	81.737	0		0.864516	0.842	0.829		1.43779	26.375	17.57	6.37726	19.1318					5.4	-0.275	-0.044								10.8	0.0193	0.0029	-0.01975
2.07092	152.308	81.621	0		0.865183	0.841	0.829		1.4389	26.375	17.57	6.38171	19.1451					5.40417	-0.298	-0.044								10.81	0.0191	0.00286	-0.0198
2.07252	152.177	81.505	0		0.86585	0.847	0.829		1.44001	26.358	17.558	6.38615	19.1585					5.40833	-0.298	-0.059								10.82	0.01921	0.00295	-0.02027
2.07412	152.112	81.389	0		0.866518	0.841	0.829		1.44111	26.33	17.541	6.3906	19.1718					5.4125	-0.315	-0.075								10.83	0.01919	0.00297	-0.02047
2.07571	151.916	81.312	0		0.867185	0.842	0.829		1.44224	26.286	17.515	6.39504	19.1851					5.41667	-0.319	-0.075								10.83	0.0193	0.00299	-0.01953
2.07731	151.712	81.283	0		0.867852	0.841	0.829		1.44335	26.24	17.481	6.39949	19.1985					5.42083	-0.319	-0.075								10.84	0.01925	0.00292	-0.0194
2.07891	151.521	81.177	0		0.868519	0.847	0.829		1.44446	26.199	17.451	6.40393	19.2118					5.425	-0.302	-0.057								10.85	0.01919	0.00297	-0.0194
2.0805	151.386	81.071	0		0.869186	0.847	0.829		1.44556	26.166	17.42	6.40838	19.2251					5.42917	-0.318	-0.065								10.86	0.01935	0.00301	-0.01893
2.0821	151.321	80.955	0		0.869853	0.853	0.829		1.44667	26.136	17.391	6.41283	19.2385					5.43333	-0.314	-0.049								10.87	0.01924	0.00297	-0.01881
2.0837	151.125	80.878	0		0.87052	0.842	0.829		1.4478	26.113	17.371	6.41727	19.2518					5.4375	-0.309	-0.049								10.88	0.01935	0.00297	-0.02047
2.08529	150.926	80.839	0		0.871187	0.847	0.829		1.4489	26.096	17.351	6.42172	19.2651					5.44167	-0.304	-0.034								10.88	0.01925	0.0029	-0.02175
2.08689	150.718	80.733	0		0.871854	0.847	0.829		1.45001	26.096	17.351	6.42616	19.2785					5.44583	-0.293	-0.026								10.89	0.01915	0.00301	-0.02007
2.08849	150.58	80.617	0		0.872521	0.847	0.829		1.45112	26.078	17.331	6.4306	19.2918					5.45	-0.271	-0.011								10.9	0.01925	0.00301	-0.01881
2.09008	150.527	80.502	0		0.873188	0.847	0.829		1.45223	26.059	17.316	6.43505	19.3051					5.45417	-0.255	-0.011								10.91	0.0191	0.00294	-0.01807
2.09168	150.352	80.424	0		0.873855	0.841	0.829		1.45335	26.037	17.297	6.43949	19.3185					5.45833	-0.249	-0.003								10.92	0.01916	0.00297	-0.01874
2.09328	150.157	80.396	0		0.874522	0.847	0.829		1.45446	26.02	17.282	6.44394	19.3318					5.4625	-0.254	-0.019								10.93	0.01921	0.00299	-0.01861
2.09488	149.933	80.28	0		0.875189	0.847	0.829		1.45557	26.005	17.27	6.44838	19.3452					5.46667	-0.243	-0.019								10.93	0.01915	0.00303	-0.01737
2.09647	149.775	80.164	0		0.875856	0.847	0.829		1.45667	25.99	17.262	6.45283	19.3585					5.47083	-0.253	-0.019								10.94	0.01916	0.00299	-0.01799
2.09807	149.722	80.049	0		0.876523	0.847	0.829		1.45778	25.957	17.243	6.45728	19.3718					5.475	-0.265	-0.029								10.95	0.01901	0.00297	-0.01901
2.09967	149.515	79.972	0		0.877191	0.841	0.829		1.45891	25.923	17.216	6.46172	19.3852					5.47917	-0.271	-0.036								10.96	0.01916	0.00301	-0.02
2.10126	149.304	79.933	0		0.877858	0.835	0.829		1.46002	25.887	17.186	6.46616	19.3985					5.48333	-0.277	-0.052								10.97	0.01916	0.00299	-0.01945
2.10286	149.073	79.818	0		0.878525	0.835	0.829		1.46112	25.887	17.186	6.4706	19.4118					5.4875	-0.276	-0.059								10.98	0.0191	0.00297	-0.01933
2.10446	148.915	79.702	0		0.879192	0.835	0.829		1.46223	25.853	17.154	6.47506	19.4252					5.49167	-0.293	-0.059								10.98	0.01911	0.00288	-0.01987
2.10605	148.862	79.587	0		0.879859	0.835	0.829		1.46334	25.81	17.122	6.47951	19.4385					5.49583	-0.299	-0.067								10.99	0.0191	0.00291	-0.02027
2.10765	148.659	79.51	0		0.880526	0.835	0.829		1.46446	25.773	17.085	6.48395	19.4519					5.5	-0.303	-0.059								11	0.01916	0.00295	-0.0196
2.10925	148.465	79.471	0		0.881193	0.842	0.829		1.46557	25.733	17.049	6.4884	19.4652					5.50417	-0.292	-0.059								11.01	0.01916	0.0029	-0.02062
2.11084	148.259	79.366	0		0.88186	0.843	0.829		1.46668	25.694	17.019	6.49284	19.4785					5.50833	-0.287	-0.044								11.02	0.01901	0.00293	-0.02062
2.11244	148.121	79.26	0		0.882527	0.843	0.829		1.46778	25.664	16.991	6.49728	19.4918					5.5125	-0.287	-0.044								11.03	0.01907	0.00288	-0.02
2.11404	148.056	79.144	0		0.883194	0.843	0.829		1.46889	25.636	16.966	6.50172	19.5052					5.51667	-0.299	-0.044								11.03	0.01905	0.00297	-0.02007
2.11563	147.854	79.068	0		0.883861	0.843	0.803		1.47002	25.605	16.942	6.50617	19.5185					5.52083	-0.277	-0.021								11.04	0.01916	0.00292	-0.01973
2.11723	147.664	79.039	0		0.884528	0.837	0.803		1.47113	25.576	16.914	6.51061	19.5318					5.525	-0.255	-0.029								11.05	0.01911	0.0029	-0.01987
2.11883	147.466	78.933	0		0.885195	0.837	0.803		1.47223	25.559	16.896	6.51506	19.5452					5.52917	-0.26	-0.036								11.06	0.0191	0.00289	-0.02074
2.12042	147.341	78.827	0		0.885862	0.843	0.803		1.47334	25.559	16.896	6.5195	19.5585					5.53333	-0.271	-0.052								11.07	0.0193	0.0029	-0.0202
2.12202	147.28	78.712	0		0.886529	0.819	0.795		1.47445	25.545	16.883	6.52395	19.5718					5.5375	-0.281	-0.059								11.08	0.01919	0.00295	-0.0198
2.12362	147.111	78.635	0		0.887197	0.831	0.795		1.47558	25.535	16.877	6.52839	19.5852					5.54167	-0.292	-0.059								11.08	0.01925	0.00292	-0.02143
2.12521	146.909	78.597	0		0.887864	0.831	0.795		1.47668	25.523	16.867	6.53283	19.5985					5.54583	-0.297	-0.067								11.09	0.01925	0.00295	-0.02136
2.12681	146.699	78.491	0		0.888531	0.831	0.795		1.47779	25.514	16.861	6.53729	19.6119					5.55	-0.286	-0.075								11.1	0.01929	0.00297	-0.02074
2.12841	146.554	78.376	0		0.889198	0.831	0.795		1.4789	25.504	16.851	6.54174	19.6252					5.55417	-0.303	-0.075								11.11	0.0193	0.00292	-0.02027
2.13	146.481	78.261	0		0.889865	0.819	0.795		1.48	25.486	16.847	6.54618	19.6385					5.55833	-0.296	-0.075								11.12	0.01919	0.00293	-0.02047
2.1316	146.28	78.185	0		0.890532	0.819	0.787		1.48113	25.466	16.838	6.55063	19.6519					5.5625	-0.297	-0.075								11.13	0.01925	0.00286	-0.02015
2.1332	146.075	78.146	0		0.891199	0.819	0.779		1.48224	25.448	16.823	6.55507	19.6652					5.56667	-0.297	-0.083								11.13	0.0193	0.00291	-0.01965
2.13479	145.881	78.031	0		0.891866	0.813	0.787		1.48334	25.425	16.807	6.5595	19.6785					5.57083	-0.308	-0.075								11.14	0.01919	0.00295	-0.01953
2.13639	145.744	77.926	0		0.892533	0.813	0.787		1.48445	25.399	16.788	6.56395	19.6918					5.575	-0.303	-0.083								11.15	0.01916	0.00292	-0.02027
2.13799	145.668	77.82	0		0.8932	0.819	0.787		1.48556	25.399	16.788	6.56839	19.7052					5.57917	-0.309	-0.075								11.16	0.01896	0.00295	-0.02027
2.13958	145.479	77.744	0		0.893867	0.819	0.787		1.48669	25.372	16.77	6.57284	19.7185					5.58333	-0.298	-0.067								11.17	0.01911	0.0029	-0.0202
2.14118	145.286	77.715	0		0.894534	0.813	0.787		1.48779	25.346	16.747	6.57729	19.7319					5.5875	-0.292	-0.052								11.18	0.01921	0.00297	-0.01953
2.14278	145.089	77.61	0		0.895201	0.814	0.787		1.4889	25.322	16.724	6.58173	19.7452					5.59167	-0.26	-0.036								11.18	0.01915	0.0029	-0.01987
2.14437	144.957	77.514	0		0.895868	0.808	0.787		1.49001	25.295	16.699	6.58617	19.7585					5.59583	-0.255	-0.029								11.19	0.01907	0.00288	-0.0196
2.14597	144.904	77.409	0		0.896535	0.808	0.787		1.49111	25.261	16.672	6.59061	19.7718					5.6	-0.261	-0.029								11.2	0.0191	0.00291	-0.0196
2.14757	144.724	77.342	0		0.897202	0.808	0.779		1.49224	25.236	16.645	6.59506	19.7852					5.60417	-0.261	-0.036								11.21	0.01925	0.0029	-0.01945
2.14916	144.535	77.303	0		0.89787	0.802	0.779		1.49335	25.213	16.624	6.5995	19.7985					5.60833	-0.27	-0.044								11.22	0.0191	0.00293	-0.01926
2.15076	144.351	77.198	0		0.898537	0.797	0.771		1.49446	25.199	16.602	6.60395	19.8118					5.6125	-0.287	-0.059								11.23	0.01901	0.0029	-0.01918
2.15236	144.234	77.093	0		0.899204	0.791	0.771		1.49556	25.186	16.591	6.6084	19.8252					5.61667	-0.293	-0.059								11.23	0.01902	0.00291	-0.01945
2.15395	144.162	76.988	0		0.899871	0.791	0.771		1.49667	25.186	16.591	6.61284	19.8385					5.62083	-0.293	-0.059								11.24	0.0191	0.00299	-0.01846
2.15555	143.97	76.911	0		0.900538	0.786	0.764		1.49778	25.171	16.576	6.61728	19.8519					5.625	-0.287	-0.052								11.25	0.01921	0.00294	-0.0171
2.15715	143.786	76.882	0		0.901205	0.78	0.756		1.49889	25.133	16.549	6.62173	19.8652					5.62917	-0.293	-0.044								11.26	0.0191	0.00295	-0.01624
2.15874	143.613	76.768	0		0.901872	0.774	0.756		1.50001	25.133	16.549	6.62617	19.8785					5.63333	-0.288	-0.08								11.27	0.0191	0.00286	-0.01502
2.16034	143.481	76.663	0		0.902539	0.769	0.748		1.50112	25.1	16.528	6.63062	19.8919					5.6375	-0.287	-0.062								11.28	0.01925	0.00291	-0.01495
2.16194	143.421	76.548	0		0.903206	0.774	0.748		1.50222	25.076	16.513	6.63506	19.9052					5.64167	-0.299	-0.07								11.28	0.01919	0.00293	-0.01428
2.16353	143.221	76.472	0		0.903873	0.774	0.748		1.50334	25.051	16.494	6.63951	19.9185					5.64583	-0.282	-0.08								11.29	0.01916	0.00288	-0.01534
2.16513	143.021	76.433	0		0.90454	0.768	0.748		1.50445	25.028	16.48	6.64395	19.9319					5.65	-0.293	-0.07								11.3	0.01891	0.00287	-0.01651
2.16673	142.829	76.319	0		0.905207	0.762	0.748		1.50556	25	16.46	6.6484	19.9452					5.65417	-0.287	-0.08								11.31	0.01907	0.00288	-0.0177
2.16832	142.706	76.214	0		0.905874	0.757	0.748		1.50669	24.973	16.443	6.65285	19.9585					5.65833	-0.287	-0.062								11.32	0.01907	0.00299	-0.0175
2.16992	142.642	76.109	0		0.906541	0.762	0.748		1.5078	24.944	16.42	6.65729	19.9719					5.6625	-0.293	-0.062								11.33	0.01901	0.00292	-0.01784
2.17152	142.442	76.032	0		0.907208	0.769	0.748		1.5089	24.944	16.42	6.66174	19.9852					5.66667	-0.277	-0.08								11.33	0.01907	0.00288	-0.01871
2.17311	142.238	75.994	0		0.907876	0.769	0.748		1.51001	24.894	16.361	6.66618	19.9986					5.67083	-0.287	-0.077								11.34	0.01901	0.00291	-0.0196
2.17471	142.039	75.889	0		0.908543	0.769	0.748		1.51112	24.894	16.361	6.67063	20.0119					5.675	-0.298	-0.11								11.35	0.01911	0.0029	-0.01965
2.17631	141.911	75.784	0		0.90921	0.769	0.748		1.51225	24.871	16.338	6.67508	20.0252					5.67917	-0.314	-0.116								11.36	0.01916	0.00291	-0.01938
2.1779	141.855	75.68	0		0.909877	0.769	0.748		1.51335	24.852	16.304	6.67952	20.0386					5.68333	-0.342	-0.123								11.37	0.01901	0.00286	-0.0198
2.1795	141.664	75.613	0		0.910544	0.775	0.748		1.51446	24.835	16.304	6.68397	20.0519					5.6875	-0.353	-0.141								11.38	0.01902	0.00289	-0.0202
2.1811	141.481	75.575	0		0.911211	0.775	0.748		1.51557	24.817	16.281	6.6884	20.0652					5.69167	-0.358	-0.123								11.38	0.01891	0.00295	-0.02027
2.18269	141.301	75.47	0		0.911878	0.775	0.756		1.51667	24.793	16.263	6.69285	20.0785					5.69583	-0.347	-0.126								11.39	0.01902	0.0029	-0.02054
2.18429	141.194	75.375	0		0.912545	0.787	0.756		1.5178	24.77	16.243	6.69729	20.0919					5.7	-0.336	-0.108								11.4	0.01898	0.00291	-0.0196
2.18589	141.118	75.27	0		0.913212	0.787	0.756		1.51891	24.749	16.224	6.70173	20.1052					5.70417	-0.331	-0.134								11.41	0.01887	0.00282	-0.01965
2.18748	140.927	75.194	0		0.913879	0.781	0.756		1.52001	24.724	16.205	6.70619	20.1186					5.70833	-0.336	-0.134								11.42	0.01902	0.00293	-0.01953
2.18908	140.732	75.165	0		0.914546	0.781	0.756		1.52112	24.724	16.205	6.71064	20.1319					5.7125	-0.341	-0.116								11.43	0.01901	0.00297	-0.01933
2.19068	140.569	75.06	0		0.915213	0.774	0.756		1.52223	24.699	16.188	6.71508	20.1452					5.71667	-0.324	-0.118								11.43	0.01911	0.00288	-0.01938
2.19227	140.45	74.956	0		0.91588	0.78	0.756		1.52336	24.677	16.177	6.71953	20.1586					5.72083	-0.313	-0.108								11.44	0.01898	0.00285	-0.01973
2.19387	140.382	74.851	0		0.916547	0.768	0.756		1.52446	24.656	16.163	6.72397	20.1719					5.725	-0.319	-0.118								11.45	0.01891	0.00284	-0.01938
2.19547	140.188	74.784	0		0.917214	0.773	0.748		1.52557	24.633	16.147	6.7284	20.1852					5.72917	-0.32	-0.095								11.46	0.01902	0.00295	-0.01987
2.19706	139.977	74.746	0		0.917882	0.773	0.748		1.52668	24.605	16.128	6.73285	20.1985					5.73333	-0.304	-0.077								11.47	0.01901	0.00293	-0.01933
2.19866	139.767	74.642	0		0.918549	0.774	0.748		1.52778	24.586	16.113	6.73729	20.2119					5.7375	-0.282	-0.103								11.48	0.01898	0.00286	-0.0196
2.20026	139.64	74.537	0		0.919216	0.774	0.748		1.52891	24.571	16.093	6.74173	20.2252					5.74167	-0.298	-0.1								11.48	0.01907	0.00291	-0.0198
2.20185	139.572	74.432	0		0.919883	0.768	0.748		1.53002	24.552	16.079	6.74619	20.2386					5.74583	-0.326	-0.134								11.49	0.01901	0.00292	-0.01965
2.20345	139.382	74.366	0		0.92055	0.781	0.748		1.53112	24.543	16.069	6.75064	20.2519					5.75	-0.325	-0.141								11.5	0.01911	0.00295	-0.01992
2.20505	139.188	74.328	0		0.921217	0.769	0.748		1.53223	24.543	16.069	6.75508	20.2652					5.75417	-0.347	-0.123								11.51	0.01896	0.0029	-0.01992
2.20664	138.997	74.223	0		0.921884	0.77	0.748		1.53334	24.535	16.06	6.75953	20.2786					5.75833	-0.346	-0.141								11.52	0.01902	0.00284	-0.01987
2.20824	138.871	74.119	0		0.922551	0.764	0.748		1.53447	24.536	16.058	6.76397	20.2919					5.7625	-0.351	-0.131								11.53	0.01907	0.00293	-0.01918
2.20984	138.815	74.014	0		0.923218	0.764	0.748		1.53556	24.534	16.052	6.76841	20.3052					5.76667	-0.347	-0.141								11.53	0.01901	0.0029	-0.01973
2.21143	138.645	73.938	0		0.923885	0.77	0.748		1.53667	24.53	16.054	6.77285	20.3185					5.77083	-0.325	-0.131								11.54	0.01907	0.00293	-0.01859
2.21303	138.463	73.91	0		0.924552	0.77	0.748		1.53778	24.533	16.051	6.7773	20.3319					5.775	-0.336	-0.131								11.55	0.01896	0.00286	-0.01945
2.21463	138.281	73.806	0		0.925219	0.77	0.748		1.53889	24.539	16.051	6.78175	20.3452					5.77917	-0.336	-0.141								11.56	0.01911	0.00293	-0.01886
2.21622	138.167	73.701	0		0.925886	0.77	0.748		1.54001	24.539	16.05	6.78619	20.3586					5.78333	-0.33	-0.116								11.57	0.01907	0.00293	-0.01839
2.21782	138.104	73.606	0		0.926553	0.77	0.748		1.54111	24.527	16.041	6.79064	20.3719					5.7875	-0.331	-0.134								11.58	0.01901	0.0029	-0.01911
2.21942	137.914	73.54	0		0.92722	0.769	0.748		1.54223	24.511	16.028	6.79508	20.3853					5.79167	-0.32	-0.123								11.58	0.01911	0.00294	-0.02067
2.22101	137.732	73.511	0		0.927887	0.763	0.748		1.54334	24.499	16.026	6.79953	20.3986					5.79583	-0.331	-0.1								11.59	0.01905	0.00294	-0.01906
2.22261	137.55	73.407	0		0.928555	0.763	0.748		1.54445	24.499	16.026	6.80397	20.4119					5.8	-0.304	-0.095								11.6	0.01911	0.00298	-0.01784
2.22421	137.428	73.303	0		0.929222	0.763	0.748		1.54558	24.483	16.019	6.80842	20.4253					5.80417	-0.282	-0.077								11.61	0.01911	0.00294	-0.01737
2.2258	137.373	73.208	0		0.929889	0.763	0.748		1.54668	24.467	16.007	6.81286	20.4386					5.80833	-0.304	-0.103								11.62	0.01901	0.0029	-0.01757
2.2274	137.191	73.142	0		0.930556	0.757	0.748		1.54779	24.45	15.999	6.81731	20.4519					5.8125	-0.298	-0.093								11.63	0.01911	0.0029	-0.01844
2.229	137.01	73.104	0		0.931223	0.757	0.748		1.5489	24.434	15.979	6.82176	20.4653					5.81667	-0.298	-0.1								11.63	0.01901	0.00296	-0.0175
2.23059	136.816	72.999	0		0.93189	0.762	0.748		1.55001	24.413	15.96	6.8262	20.4786					5.82083	-0.309	-0.118								11.64	0.01902	0.00294	-0.01765
2.23219	136.698	72.895	0		0.932557	0.762	0.74		1.55113	24.387	15.939	6.83065	20.4919					5.825	-0.325	-0.108								11.65	0.01893	0.00292	-0.01911
2.23379	136.635	72.791	0		0.933224	0.757	0.74		1.55224	24.362	15.919	6.83509	20.5053					5.82917	-0.329	-0.141								11.66	0.01901	0.00292	-0.02007
2.23539	136.462	72.725	0		0.933891	0.757	0.732		1.55335	24.337	15.893	6.83954	20.5186					5.83333	-0.341	-0.116								11.67	0.01907	0.00298	-0.01938
2.23698	136.276	72.696	0		0.934558	0.752	0.732		1.55445	24.307	15.866	6.84398	20.5319					5.8375	-0.326	-0.116								11.68	0.01891	0.00286	-0.01804
2.23858	136.08	72.602	0		0.935225	0.752	0.724		1.55556	24.278	15.838	6.84843	20.5453					5.84167	-0.32	-0.134								11.68	0.01898	0.00289	-0.01891
2.24018	135.954	72.498	0		0.935892	0.746	0.724		1.55669	24.278	15.838	6.85287	20.5586					5.84583	-0.342	-0.131								11.69	0.01902	0.00282	-0.01898
2.24177	135.903	72.403	0		0.936559	0.741	0.717		1.5578	24.26	15.813	6.85732	20.572					5.85	-0.346	-0.141								11.7	0.01901	0.00282	-0.01906
2.24337	135.722	72.337	0		0.937226	0.741	0.717		1.5589	24.242	15.794	6.86176	20.5853					5.85417	-0.335	-0.108								11.71	0.01898	0.00287	-0.01878
2.24497	135.553	72.308	0		0.937893	0.746	0.717		1.56001	24.232	15.778	6.8662	20.5986					5.85833	-0.325	-0.108								11.72	0.01882	0.00288	-0.01938
2.24656	135.377	72.204	0		0.938561	0.741	0.717		1.56112	24.218	15.765	6.87064	20.6119					5.8625	-0.325	-0.134								11.73	0.01888	0.00289	-0.01945
2.24816	135.263	72.11	0		0.939228	0.735	0.717		1.56224	24.204	15.755	6.87509	20.6253					5.86667	-0.33	-0.093								11.73	0.01891	0.0029	-0.02027
2.24976	135.208	72.006	0		0.939895	0.747	0.717		1.56335	24.19	15.746	6.87953	20.6386					5.87083	-0.32	-0.072								11.74	0.01877	0.00292	-0.01898
2.25135	135.023	71.94	0		0.940562	0.753	0.717		1.56446	24.176	15.74	6.88398	20.6519					5.875	-0.261	0.053								11.75	0.01893	0.00293	-0.01938
2.25295	134.843	71.911	0		0.941229	0.741	0.717		1.56556	24.164	15.732	6.88842	20.6653					5.87917	-0.137	0.264								11.76	0.01891	0.0029	-0.0198
2.25455	134.658	71.817	0		0.941896	0.735	0.717		1.56667	24.152	15.724	6.89287	20.6786					5.88333	0.046	0.433								11.77	0.01898	0.00291	-0.0202
2.25614	134.54	71.722	0		0.942563	0.735	0.717		1.5678	24.152	15.724	6.89731	20.6919					5.8875	0.251	0.571								11.78	0.01891	0.0029	-0.01987
2.25774	134.482	71.628	0		0.94323	0.729	0.717		1.56891	24.139	15.708	6.90176	20.7053					5.89167	0.396	0.667								11.78	0.01898	0.00291	-0.02047
2.25934	134.321	71.562	0		0.943897	0.735	0.717		1.57001	24.133	15.708	6.9062	20.7186					5.89583	0.536	0.728								11.79	0.01884	0.00289	-0.02086
2.26093	134.136	71.524	0		0.944564	0.729	0.717		1.57112	24.122	15.698	6.91064	20.7319					5.9	0.6	0.682								11.8	0.01887	0.00284	-0.0198
2.26253	133.956	71.42	0		0.945231	0.729	0.717		1.57223	24.107	15.684	6.9151	20.7453					5.90417	0.563	0.564								11.81	0.01911	0.00293	-0.01933
2.26413	133.831	71.326	0		0.945898	0.729	0.717		1.57334	24.1	15.673	6.91955	20.7586					5.90833	0.444	0.443								11.82	0.01905	0.00286	-0.01918
2.26572	133.768	71.222	0		0.946565	0.723	0.717		1.57445	24.09	15.659	6.92399	20.772					5.9125	0.272	0.295								11.83	0.01896	0.00289	-0.01926
2.26732	133.576	71.156	0		0.947232	0.729	0.717		1.57556	24.076	15.645	6.92844	20.7853					5.91667	0.138	0.207								11.83	0.01896	0.00287	-0.01987
2.26892	133.404	71.118	0		0.947899	0.724	0.717		1.57667	24.066	15.634	6.93287	20.7986					5.92083	0.025	0.107								11.84	0.01901	0.00288	-0.0196
2.27051	133.216	71.033	0		0.948567	0.718	0.717		1.57778	24.059	15.628	6.93732	20.812					5.925	-0.072	0.028								11.85	0.01901	0.00292	-0.01926
2.27211	133.091	70.939	0		0.949234	0.718	0.717		1.57889	24.054	15.623	6.94176	20.8253					5.92917	-0.154	0								11.86	0.01887	0.00292	-0.01965
2.27371	133.033	70.835	0		0.949901	0.73	0.717		1.58	24.054	15.623	6.94621	20.8386					5.93333	-0.207	-0.057								11.87	0.01868	0.0029	-0.01987
2.2753	132.846	70.76	0		0.950568	0.736	0.717		1.58111	24.05	15.625	6.95065	20.852					5.9375	-0.234	-0.047								11.88	0.01877	0.003	-0.01987
2.2769	132.67	70.731	0		0.951235	0.73	0.717		1.58223	24.041	15.622	6.9551	20.8653					5.94167	-0.256	-0.062								11.88	0.01887	0.00298	-0.01839
2.2785	132.491	70.637	0		0.951902	0.737	0.717		1.58334	24.025	15.614	6.95954	20.8786					5.94583	-0.271	-0.103								11.89	0.01891	0.00294	-0.01898
2.28009	132.374	70.543	0		0.952569	0.743	0.717		1.58446	24.002	15.592	6.96399	20.892					5.95	-0.293	-0.108								11.9	0.01882	0.0029	-0.01856
2.28169	132.327	70.449	0		0.953236	0.743	0.717		1.58556	23.986	15.58	6.96843	20.9053					5.95417	-0.32	-0.141								11.91	0.01896	0.00292	-0.01831
2.28329	132.163	70.383	0		0.953903	0.743	0.717		1.58667	23.965	15.569	6.97288	20.9186					5.95833	-0.312	-0.131								11.92	0.01901	0.003	-0.01762
2.28488	131.984	70.355	0		0.95457	0.731	0.717		1.5878	23.944	15.555	6.97732	20.932					5.9625	-0.306	-0.131								11.93	0.01901	0.00294	-0.01735
2.28648	131.812	70.26	0		0.955237	0.731	0.717		1.5889	23.926	15.54	6.98176	20.9453					5.96667	-0.324	-0.136								11.93	0.01887	0.0029	-0.01797
2.28808	131.695	70.166	0		0.955904	0.731	0.717		1.59001	23.91	15.525	6.98621	20.9586					5.97083	-0.346	-0.152								11.94	0.01882	0.00296	-0.0175
2.28967	131.641	70.072	0		0.956571	0.725	0.717		1.59112	23.91	15.525	6.99066	20.972					5.975	-0.362	-0.144								11.95	0.01882	0.00296	-0.01643
2.29127	131.474	70.006	0		0.957238	0.731	0.717		1.59222	23.893	15.509	6.9951	20.9853					5.97917	-0.373	-0.144								11.96	0.01896	0.00292	-0.01515
2.29287	131.31	69.969	0		0.957905	0.725	0.717		1.59335	23.882	15.494	6.99954	20.9986					5.98333	-0.367	-0.159								11.97	0.01882	0.0029	-0.01554
2.29446	131.139	69.875	0		0.958572	0.725	0.709		1.59446	23.87	15.484	7.00398	21.012					5.9875	-0.384	-0.152								11.98	0.01902	0.0029	-0.01636
2.29606	131.022	69.78	0		0.95924	0.725	0.709		1.59557	23.855	15.476	7.00843	21.0253					5.99167	-0.372	-0.136								11.98	0.01901	0.00298	-0.01683
2.29766	130.96	69.686	0		0.959907	0.725	0.709		1.59667	23.839	15.46	7.01287	21.0386					5.99583	-0.367	-0.136								11.99	0.01907	0.00298	-0.01757
2.29925	130.781	69.621	0		0.960574	0.732	0.709		1.59778	23.823	15.442	7.01732	21.052					6	-0.341	-0.129								12	0.01902	0.00296	-0.01871
2.30085	130.618	69.592	0		0.961241	0.732	0.709		1.59891	23.811	15.428	7.02176	21.0653					6.00417	-0.352	-0.113								12.01	0.01887	0.00292	-0.01817
2.30245	130.463	69.498	0		0.961908	0.737	0.709		1.60002	23.805	15.418	7.02621	21.0786					6.00833	-0.341	-0.09								12.02	0.01902	0.00298	-0.01911
2.30404	130.342	69.414	0		0.962575	0.737	0.709		1.60112	23.804	15.415	7.03066	21.092					6.0125	-0.331	-0.029								12.03	0.01896	0.00296	-0.01817
2.30564	130.295	69.329	0		0.963242	0.731	0.709		1.60223	23.796	15.409	7.0351	21.1053					6.01667	-0.234	0.125								12.03	0.01907	0.00287	-0.01864
2.30724	130.129	69.264	0		0.963909	0.731	0.709		1.60334	23.796	15.409	7.03955	21.1186					6.02083	-0.072	0.294								12.04	0.01893	0.0028	-0.01797
2.30883	129.958	69.235	0		0.964576	0.725	0.709		1.60446	23.789	15.405	7.04399	21.132					6.025	0.123	0.464								12.05	0.01891	0.00285	-0.01926
2.31043	129.795	69.141	0		0.965243	0.719	0.709		1.60557	23.779	15.399	7.04843	21.1453					6.02917	0.3	0.641								12.06	0.01898	0.00286	-0.01789
2.31203	129.674	69.048	0		0.96591	0.719	0.709		1.60668	23.766	15.392	7.05288	21.1586					6.03333	0.444	0.749								12.07	0.01887	0.00284	-0.01878
2.31362	129.62	68.944	0		0.966577	0.725	0.709		1.60778	23.743	15.383	7.05733	21.172					6.0375	0.575	0.764								12.08	0.01898	0.00285	-0.01817
2.31522	129.438	68.869	0		0.967244	0.718	0.709		1.60889	23.714	15.354	7.06177	21.1853					6.04167	0.59	0.672								12.08	0.01898	0.00284	-0.01973
2.31682	129.257	68.841	0		0.967911	0.718	0.709		1.61002	23.688	15.329	7.06622	21.1987					6.04583	0.482	0.541								12.09	0.01877	0.00291	-0.01883
2.31841	129.059	68.738	0		0.968578	0.718	0.701		1.61113	23.658	15.3	7.07066	21.212					6.05	0.359	0.356								12.1	0.01893	0.00286	-0.01945
2.32001	128.927	68.635	0		0.969246	0.718	0.701		1.61223	23.632	15.284	7.07511	21.2253					6.05417	0.191	0.223								12.11	0.01882	0.00287	-0.01898
2.32161	128.865	68.531	0		0.969913	0.706	0.701		1.61334	23.602	15.256	7.07956	21.2387					6.05833	0.052	0.138								12.12	0.01898	0.00283	-0.01945
2.3232	128.675	68.466	0		0.97058	0.706	0.693		1.61445	23.575	15.229	7.08399	21.252					6.0625	-0.073	0.087								12.13	0.01898	0.00288	-0.01856
2.3248	128.497	68.428	0		0.971247	0.7	0.685		1.61558	23.575	15.229	7.08843	21.2653					6.06667	-0.148	0.033								12.13	0.01882	0.00291	-0.01797
2.3264	128.32	68.335	0		0.971914	0.7	0.693		1.61668	23.549	15.203	7.09288	21.2787					6.07083	-0.191	-0.021								12.14	0.01884	0.0029	-0.01911
2.32799	128.196	68.231	0		0.972581	0.695	0.693		1.61779	23.53	15.176	7.09733	21.292					6.075	-0.24	-0.044								12.15	0.01882	0.00287	-0.01898
2.32959	128.134	68.128	0		0.973248	0.707	0.693		1.6189	23.521	15.165	7.10177	21.3053					6.07917	-0.267	-0.08								12.16	0.01893	0.00291	-0.01831
2.33119	127.956	68.063	0		0.973915	0.701	0.693		1.62	23.516	15.157	7.10622	21.3187					6.08333	-0.26	0.007								12.17	0.01888	0.00286	-0.01856
2.33278	127.774	68.035	0		0.974582	0.701	0.693		1.62111	23.506	15.15	7.11066	21.332					6.0875	-0.18	0.151								12.18	0.01882	0.00289	-0.01856
2.33438	127.597	67.941	0		0.975249	0.707	0.693		1.62223	23.502	15.141	7.1151	21.3453					6.09167	-0.009	0.4								12.18	0.01887	0.00282	-0.01871
2.33598	127.481	67.847	0		0.975916	0.707	0.693		1.62334	23.496	15.142	7.11956	21.3587					6.09583	0.196	0.554								12.19	0.01901	0.00283	-0.01831
2.33757	127.427	67.763	0		0.976583	0.713	0.693		1.62445	23.492	15.139	7.124	21.372					6.1	0.375	0.682								12.2	0.01891	0.00282	-0.01777
2.33917	127.257	67.707	0		0.97725	0.707	0.701		1.62556	23.485	15.137	7.12845	21.3853					6.10417	0.557	0.792								12.21	0.01891	0.00282	-0.01864
2.34077	127.088	67.67	0		0.977917	0.707	0.709		1.62667	23.485	15.137	7.13289	21.3987					6.10833	0.66	0.775								12.22	0.01882	0.00281	-0.01817
2.34236	126.918	67.576	0		0.978584	0.706	0.701		1.62778	23.478	15.13	7.13734	21.412					6.1125	0.661	0.669								12.23	0.01896	0.00278	-0.01836
2.34396	126.81	67.492	0		0.979251	0.712	0.701		1.62889	23.474	15.125	7.14178	21.4254					6.11667	0.547	0.531								12.23	0.01896	0.00287	-0.01723
2.34556	126.78	67.408	0		0.979919	0.7	0.701		1.63	23.464	15.122	7.14623	21.4387					6.12083	0.384	0.341								12.24	0.01887	0.0028	-0.01782
2.34715	126.614	67.351	0		0.980586	0.695	0.701		1.63113	23.453	15.11	7.15067	21.452					6.125	0.191	0.22								12.25	0.01882	0.00276	-0.01918
2.34875	126.453	67.305	0		0.981253	0.701	0.701		1.63224	23.439	15.096	7.15512	21.4654					6.12917	0.051	0.11								12.26	0.01882	0.00281	-0.01836
2.35035	126.279	67.211	0		0.98192	0.701	0.701		1.63334	23.428	15.088	7.15956	21.4787					6.13333	-0.062	0.028								12.27	0.01877	0.00282	-0.01636
2.35194	126.164	67.118	0		0.982587	0.701	0.701		1.63445	23.419	15.085	7.16401	21.492					6.1375	-0.132	-0.018								12.28	0.01877	0.00285	-0.01589
2.35354	126.114	67.024	0		0.983254	0.701	0.701		1.63556	23.413	15.081	7.16845	21.5053					6.14167	-0.191	-0.074								12.28	0.01859	0.00282	-0.01648
2.35514	125.937	66.959	0		0.983921	0.706	0.701		1.63669	23.407	15.076	7.17289	21.5187					6.14583	-0.245	-0.064								12.29	0.01863	0.00283	-0.01648
2.35673	125.761	66.931	0		0.984588	0.707	0.701		1.63779	23.404	15.073	7.17733	21.532					6.15	-0.25	-0.074								12.3	0.01871	0.00293	-0.01648
2.35833	125.592	66.837	0		0.985255	0.708	0.701		1.6389	23.404	15.073	7.18178	21.5453					6.15417	-0.24	0.028								12.31	0.01866	0.00286	-0.01648
2.35993	125.488	66.744	0		0.985922	0.702	0.701		1.64001	23.401	15.067	7.18623	21.5587					6.15833	-0.137	0.236								12.32	0.01857	0.00289	-0.01789
2.36152	125.435	66.651	0		0.986589	0.702	0.701		1.64111	23.397	15.068	7.19067	21.572					6.1625	0.047	0.403								12.33	0.01857	0.00282	-0.01898
2.36312	125.278	66.585	0		0.987256	0.702	0.701		1.64224	23.395	15.072	7.19512	21.5853					6.16667	0.284	0.584								12.33	0.01871	0.00285	-0.01804
2.36472	125.117	66.557	0		0.987923	0.696	0.701		1.64335	23.403	15.07	7.19956	21.5987					6.17083	0.456	0.713								12.34	0.01871	0.00285	-0.01789
2.36631	124.944	66.473	0		0.98859	0.708	0.701		1.64445	23.408	15.074	7.204	21.612					6.175	0.602	0.808								12.35	0.01866	0.00282	-0.01836
2.36791	124.836	66.38	0		0.989257	0.721	0.701		1.64556	23.409	15.08	7.20846	21.6254					6.17917	0.67	0.785								12.36	0.01866	0.00285	-0.01878
2.36951	124.782	66.296	0		0.989925	0.708	0.701		1.64667	23.412	15.081	7.2129	21.6387					6.18333	0.644	0.651								12.37	0.01871	0.00284	-0.01871
2.3711	124.625	66.24	0		0.990592	0.708	0.701		1.6478	23.41	15.085	7.21735	21.652					6.1875	0.509	0.507								12.38	0.01876	0.00293	-0.01762
2.3727	124.487	66.221	0		0.991259	0.708	0.701		1.6489	23.391	15.073	7.22179	21.6654					6.19167	0.336	0.343								12.38	0.01876	0.00284	-0.01809
2.3743	124.338	66.147	0		0.991926	0.714	0.701		1.65001	23.373	15.062	7.22624	21.6787					6.19583	0.164	0.223								12.39	0.01876	0.0028	-0.01824
2.37589	124.251	66.063	0		0.992593	0.714	0.701		1.65112	23.373	15.062	7.23067	21.692					6.2	0.029	0.115								12.4	0.01876	0.00287	-0.01809
2.37749	124.192	65.988	0		0.99326	0.714	0.701		1.65222	23.354	15.045	7.23512	21.7053					6.20417	-0.062	0.036								12.41	0.0188	0.00284	-0.01789
2.37909	124.047	65.942	0		0.993927	0.714	0.693		1.65335	23.329	15.024	7.23957	21.7187					6.20833	-0.154	0.007								12.42	0.0188	0.00285	-0.01789
2.38069	123.94	65.923	0		0.994594	0.708	0.685		1.65446	23.307	15.003	7.24401	21.732					6.2125	-0.208	-0.049								12.43	0.01871	0.00282	-0.01762
2.38228	123.81	65.839	0		0.995261	1.713	0.693		1.65557	23.281	14.984	7.24846	21.7454					6.21667	-0.229	-0.039								12.43	0.01866	0.00283	-0.01831
2.38388	123.714	65.764	0		0.995928	1.684	0.693		1.65667	23.264	14.961	7.2529	21.7587					6.22083	-0.245	-0.07								12.44	0.01871	0.00289	-0.01782
2.38548	123.675	65.69	0		0.996595	1.691	0.73		1.65778	23.246	14.946	7.25735	21.772					6.225	-0.261	-0.118								12.45	0.01882	0.00282	-0.01809
2.38707	123.545	65.634	0		0.997262	1.404	1.152		1.65891	23.234	14.93	7.26179	21.7854					6.22917	-0.288	-0.131								12.46	0.01887	0.00285	-0.01898
2.38867	123.412	65.615	0		0.997929	1.388	1.381		1.66001	23.226	14.918	7.26623	21.7987					6.23333	-0.353	-0.172								12.47	0.01887	0.00282	-0.01926
2.39027	123.282	65.541	0		0.998596	1.366	1.374		1.66112	23.229	14.915	7.27068	21.812					6.2375	-0.357	-0.17								12.48	0.01891	0.00291	-0.01831
2.39186	123.198	65.466	0		0.999263	1.362	1.366		1.66223	23.229	14.915	7.27512	21.8254					6.24167	-0.385	-0.177								12.48	0.01891	0.00289	-0.01836
2.39346	123.152	65.401	0		0.999931	1.345	1.368		1.66333	23.229	14.911	7.27957	21.8387					6.24583	-0.402	-0.203								12.49	0.01887	0.00282	-0.01851
2.39506	123.03	65.355	0		1.0006	1.345	1.368		1.66446	23.221	14.909	7.28401	21.852					6.25	-0.402	-0.185								12.5	0.01882	0.00283	-0.01891
2.39665	122.908	65.327	0		1.00126	1.324	1.363		1.66556	23.223	14.907	7.28846	21.8654					6.25417	-0.402	-0.203								12.51	0.01866	0.00286	-0.0193
2.39825	122.786	65.252	0		1.00193	1.338	1.314		1.66667	23.221	14.909	7.2929	21.8787					6.25833	-0.396	-0.185								12.52	0.01876	0.00289	-0.01871
2.39985	122.698	65.178	0		1.0026	1.327	1.298		1.66778	23.219	14.904	7.29735	21.892					6.2625	-0.396	-0.193								12.53	0.01871	0.00283	-0.01817
2.40144	122.659	65.113	0		1.00327	1.309	1.324		1.66889	23.223	14.907	7.30179	21.9054					6.26667	-0.418	-0.203								12.53	0.01861	0.00276	-0.01831
2.40304	122.553	65.066	0		1.00393	1.291	1.301		1.67	23.226	14.911	7.30624	21.9187					6.27083	-0.423	-0.193								12.54	0.01876	0.00282	-0.01871
2.40464	122.423	65.038	0		1.0046	1.286	1.277		1.67111	23.223	14.911	7.31068	21.932					6.275	-0.411	-0.203								12.55	0.01876	0.00281	-0.01782
2.40623	122.309	64.973	0		1.00527	1.268	1.277		1.67223	23.222	14.918	7.31514	21.9454					6.27917	-0.411	-0.2								12.56	0.01876	0.00284	-0.01755
2.40783	122.244	64.908	0		1.00593	1.251	1.277		1.67334	23.212	14.91	7.31958	21.9587					6.28333	-0.417	-0.193								12.57	0.01871	0.00275	-0.01804
2.40943	122.199	64.843	0		1.0066	1.24	1.277		1.67445	23.212	14.91	7.32403	21.9721					6.2875	-0.406	-0.187								12.58	0.01866	0.00278	-0.01871
2.41102	122.1	64.806	0		1.00727	1.234	1.269		1.67556	23.197	14.898	7.32847	21.9854					6.29167	-0.38	-0.146								12.58	0.01871	0.00282	-0.01831
2.41262	122.004	64.787	0		1.00794	1.224	1.261		1.67667	23.188	14.894	7.33292	21.9988					6.29583	-0.347	-0.157								12.59	0.01871	0.00279	-0.01878
2.41422	121.9	64.731	0		1.0086	1.213	1.235		1.67778	23.175	14.883	7.33736	22.0121					6.3	-0.353	-0.154								12.6	0.01861	0.00282	-0.01782
2.41581	121.839	64.666	0		1.00927	1.19	1.22		1.67889	23.153	14.866	7.34181	22.0254					6.30417	-0.369	-0.17								12.61	0.01866	0.00277	-0.01809
2.41741	121.801	64.601	0		1.00994	1.185	1.212		1.68	23.128	14.828	7.34624	22.0387					6.30833	-0.374	-0.203								12.62	0.01871	0.00284	-0.01695
2.41901	121.695	64.564	0		1.0106	1.174	1.204		1.68111	23.105	14.828	7.35068	22.052					6.3125	-0.39	-0.193								12.63	0.01871	0.00286	-0.01581
2.4206	121.6	64.536	0		1.01127	1.163	1.188		1.68224	23.08	14.806	7.35513	22.0654					6.31667	-0.4	-0.218								12.63	0.01866	0.00281	-0.01515
2.4222	121.489	64.471	0		1.01194	1.14	1.173		1.68335	23.057	14.784	7.35957	22.0787					6.32083	-0.417	-0.2								12.64	0.01866	0.0028	-0.01468
2.4238	121.421	64.406	0		1.0126	1.123	1.165		1.68446	23.032	14.76	7.36402	22.0921					6.325	-0.401	-0.2								12.65	0.01871	0.00279	-0.0146
2.42539	121.375	64.35	0		1.01327	1.106	1.157		1.68556	23.032	14.76	7.36846	22.1054					6.32917	-0.407	-0.218								12.66	0.01866	0.00284	-0.01515
2.42699	121.44	64.378	0		1.01394	1.107	1.141		1.68667	23.01	14.737	7.37291	22.1187					6.33333	-0.412	-0.208								12.67	0.01871	0.00282	-0.01609
2.42859	121.521	64.48	0		1.01461	1.09	1.118		1.6878	22.989	14.72	7.37735	22.1321					6.3375	-0.445	-0.226								12.68	0.01857	0.00277	-0.01668
2.43018	121.521	64.555	0		1.01527	1.073	1.102		1.6889	22.968	14.7	7.3818	22.1454					6.34167	-0.423	-0.218								12.68	0.01855	0.00276	-0.01688
2.43178	121.513	64.592	0		1.01594	1.051	1.095		1.69001	22.949	14.683	7.38626	22.1588					6.34583	-0.423	-0.236								12.69	0.01849	0.00281	-0.01549
2.43338	121.498	64.62	0		1.01661	1.04	1.087		1.69112	22.934	14.673	7.3907	22.1721					6.35	-0.411	-0.228								12.7	0.01846	0.00286	-0.01663
2.43497	121.49	65.438	0		1.01727	1.027	1.063		1.69222	22.916	14.661	7.39515	22.1854					6.35417	-0.417	-0.195								12.71	0.0183	0.00282	-0.0175
2.43657	123.278	67.052	0		1.01794	1.003	1.04		1.69335	22.902	14.651	7.39959	22.1988					6.35833	-0.406	-0.182								12.72	0.01846	0.00279	-0.01715
2.43817	124.609	68.682	0		1.01861	0.981	1.024		1.69446	22.89	14.642	7.40404	22.2121					6.3625	-0.365	-0.064								12.73	0.01839	0.00288	-0.01648
2.43976	125.814	69.132	0		1.01928	0.964	1.008		1.69557	22.876	14.629	7.40847	22.2254					6.36667	-0.235	0.095								12.73	0.01834	0.00279	-0.01695
2.44136	126.907	71.268	0		1.01994	0.953	1.001		1.69667	22.867	14.615	7.41291	22.2387					6.37083	-0.052	0.302								12.74	0.01846	0.0028	-0.01735
2.44296	128.931	72.743	0		1.02061	0.941	0.993		1.69778	22.867	14.615	7.41736	22.2521					6.375	0.126	0.482								12.75	0.01844	0.00275	-0.01809
2.44455	129.985	73.539	0		1.02128	0.931	0.977		1.69891	22.854	14.608	7.42181	22.2654					6.37917	0.315	0.603								12.76	0.0185	0.00278	-0.01762
2.44615	130.505	74.679	0		1.02194	0.926	0.962		1.70002	22.852	14.598	7.42625	22.2788					6.38333	0.498	0.705								12.77	0.01834	0.00278	-0.0171
2.44775	130.59	75.46	0		1.02261	0.909	0.954		1.70112	22.852	14.595	7.4307	22.2921					6.3875	0.584	0.687								12.78	0.01832	0.00277	-0.01817
2.44934	130.233	75.355	0		1.02328	0.904	0.946		1.70223	22.85	14.595	7.43514	22.3054					6.39167	0.568	0.587								12.78	0.0185	0.00278	-0.01809
2.45094	130.287	75.422	0		1.02394	0.898	0.93		1.70334	22.843	14.586	7.43959	22.3188					6.39583	0.471	0.474								12.79	0.01849	0.00277	-0.01755
2.45254	130.544	75.66	0		1.02461	0.875	0.915		1.70446	22.842	14.585	7.44403	22.3321					6.4	0.33	0.302								12.8	0.01841	0.00282	-0.0173
2.45413	130.688	76.203	0		1.02528	0.865	0.899		1.70557	22.834	14.582	7.44847	22.3454					6.40417	0.147	0.205								12.81	0.0183	0.0028	-0.01735
2.45573	130.653	76.146	0		1.02595	0.848	0.891		1.70668	22.824	14.57	7.45292	22.3587					6.40833	0.018	0.095								12.82	0.01841	0.00275	-0.01755
2.45733	130.408	75.87	0		1.02661	0.837	0.891		1.70778	22.818	14.565	7.45736	22.3721					6.4125	-0.079	0.02								12.83	0.01846	0.0028	-0.01755
2.45892	130.098	75.622	0		1.02728	0.837	0.876		1.70889	22.82	14.56	7.46181	22.3854					6.41667	-0.172	-0.034								12.83	0.01834	0.00277	-0.01703
2.46052	129.508	75.402	0		1.02795	0.826	0.868		1.71002	22.82	14.56	7.46625	22.3988					6.42083	-0.219	-0.082								12.84	0.01841	0.00282	-0.01735
2.46212	129.02	74.993	0		1.02861	0.809	0.852		1.71113	22.819	14.562	7.4707	22.4121					6.425	-0.273	-0.08								12.85	0.0182	0.00278	-0.01755
2.46371	128.718	74.65	0		1.02928	0.798	0.844		1.71223	22.821	14.567	7.47514	22.4254					6.42917	-0.284	-0.113								12.86	0.0185	0.00279	-0.01804
2.46531	128.602	74.365	0		1.02995	0.786	0.836		1.71334	22.823	14.57	7.47959	22.4388					6.43333	-0.305	-0.126								12.87	0.01855	0.00288	-0.0175
2.46691	128.231	74.185	0		1.03062	0.781	0.821		1.71445	22.819	14.569	7.48404	22.4521					6.4375	-0.333	-0.157								12.88	0.01849	0.00281	-0.01742
2.4685	127.91	74.118	0		1.03128	0.775	0.813		1.71558	22.812	14.565	7.48849	22.4655					6.44167	-0.354	-0.19								12.88	0.01841	0.00284	-0.01782
2.4701	127.624	73.9	0		1.03195	0.764	0.805		1.71668	22.805	14.56	7.49293	22.4788					6.44583	-0.38	-0.195								12.89	0.01839	0.00277	-0.01728
2.4717	127.447	73.719	0		1.03262	0.753	0.797		1.71779	22.802	14.556	7.49738	22.4921					6.45	-0.396	-0.221								12.9	0.0185	0.00279	-0.01668
2.47329	127.385	73.577	0		1.03328	0.747	0.797		1.7189	22.795	14.549	7.50182	22.5055					6.45417	-0.412	-0.233								12.91	0.01846	0.00282	-0.01601
2.47489	127.177	73.482	0		1.03395	0.741	0.782		1.72	22.787	14.545	7.50625	22.5188					6.45833	-0.457	-0.249								12.92	0.01825	0.00277	-0.01688
2.47649	126.977	73.435	0		1.03462	0.736	0.774		1.72111	22.787	14.545	7.5107	22.5321					6.4625	-0.467	-0.274								12.93	0.01836	0.00278	-0.01777
2.47808	126.792	73.302	0		1.03528	0.724	0.766		1.72223	22.778	14.542	7.51515	22.5455					6.46667	-0.472	-0.257								12.93	0.0183	0.00283	-0.01728
2.47968	126.676	73.179	0		1.03595	0.724	0.766		1.72334	22.774	14.535	7.5196	22.5588					6.47083	-0.478	-0.274								12.94	0.01846	0.00281	-0.01562
2.48128	126.622	73.065	0		1.03662	0.724	0.758		1.72445	22.777	14.532	7.52404	22.5721					6.475	-0.449	-0.257								12.95	0.0185	0.00277	-0.01534
2.48287	126.448	72.989	0		1.03729	0.712	0.75		1.72556	22.779	14.533	7.52849	22.5855					6.47917	-0.467	-0.257								12.96	0.01844	0.00275	-0.01487
2.48447	126.287	72.951	0		1.03795	0.706	0.75		1.72667	22.792	14.539	7.53293	22.5988					6.48333	-0.467	-0.274								12.97	0.01855	0.00275	-0.01507
2.48607	126.125	72.847	0		1.03862	0.7	0.743		1.72778	22.805	14.544	7.53737	22.6121					6.4875	-0.467	-0.257								12.98	0.01844	0.00277	-0.01522
2.48766	126.025	72.762	0		1.03929	0.695	0.743		1.72889	22.816	14.559	7.54181	22.6254					6.49167	-0.473	-0.267								12.98	0.01846	0.00273	-0.01522
2.48926	125.979	72.658	0		1.03995	0.689	0.743		1.73001	22.819	14.569	7.54626	22.6388					6.49583	-0.462	-0.226								12.99	0.01827	0.00269	-0.01562
2.49086	125.825	72.592	0		1.04062	0.695	0.735		1.73112	22.82	14.574	7.55071	22.6521					6.5	-0.457	-0.226								13	0.01825	0.00275	-0.01621
2.49245	125.702	72.563	0		1.04129	0.695	0.735		1.73223	22.821	14.566	7.55515	22.6655					6.50417	-0.44	-0.244								13.01	0.01836	0.00279	-0.01562
2.49405	125.567	72.478	0		1.04196	0.695	0.735		1.73335	22.821	14.566	7.5596	22.6788					6.50833	-0.446	-0.233								13.02	0.01834	0.00277	-0.01609
2.49565	125.713	73.179	0		1.04262	0.688	0.727		1.73446	22.817	14.574	7.56404	22.6921					6.5125	-0.451	-0.251								13.03	0.01836	0.00273	-0.01629
2.49724	126.136	73.852	0		1.04329	0.694	0.727		1.73557	22.81	14.563	7.56848	22.7054					6.51667	-0.432	-0.249								13.03	0.01846	0.00275	-0.01688
2.49884	126.198	74.071	0		1.04396	0.688	0.727		1.73667	22.798	14.563	7.57292	22.7188					6.52083	-0.449	-0.249								13.04	0.01834	0.00281	-0.01629
2.50044	126.071	73.833	0		1.04462	0.688	0.727		1.73778	22.783	14.552	7.57737	22.7321					6.525	-0.455	-0.274								13.05	0.01846	0.00275	-0.01695
2.50203	125.81	73.558	0		1.04529	0.694	0.727		1.73891	22.757	14.533	7.58182	22.7455					6.52917	-0.472	-0.264								13.06	0.0183	0.00275	-0.01708
2.50363	125.587	73.169	0		1.04596	0.694	0.727		1.74002	22.731	14.514	7.58626	22.7588					6.53333	-0.488	-0.282								13.07	0.01832	0.00271	-0.01797
2.50523	125.411	72.857	0		1.04663	0.699	0.727		1.74112	22.716	14.491	7.5907	22.7721					6.5375	-0.471	-0.28								13.08	0.01841	0.00277	-0.01777
2.50682	125.088	72.658	0		1.04729	0.717	0.727		1.74223	22.698	14.472	7.59515	22.7854					6.54167	-0.477	-0.272								13.08	0.0183	0.00275	-0.01715
2.50842	124.781	72.592	0		1.04796	0.711	0.735		1.74334	22.687	14.46	7.5996	22.7988					6.54583	-0.483	-0.282								13.09	0.01832	0.00275	-0.01782
2.51002	124.517	72.355	0		1.04863	0.711	0.727		1.74447	22.681	14.45	7.60404	22.8121					6.55	-0.477	-0.272								13.1	0.01825	0.00275	-0.01762
2.51161	124.341	72.147	0		1.04929	0.711	0.727		1.74557	22.681	14.45	7.60848	22.8254					6.55417	-0.472	-0.282								13.11	0.01841	0.00277	-0.01715
2.51321	124.268	71.958	0		1.04996	0.717	0.735		1.74668	22.674	14.444	7.61293	22.8388					6.55833	-0.466	-0.272								13.12	0.01841	0.00281	-0.01695
2.51481	124.05	71.835	0		1.05063	0.711	0.735		1.74779	22.671	14.442	7.61738	22.8521					6.5625	-0.473	-0.249								13.13	0.0183	0.00277	-0.01777
2.5164	123.844	71.797	0		1.05129	0.711	0.735		1.74889	22.679	14.438	7.62182	22.8655					6.56667	-0.461	-0.259								13.13	0.01827	0.00275	-0.01715
2.518	123.652	71.637	0		1.05196	0.716	0.743		1.75002	22.683	14.439	7.62627	22.8788					6.57083	-0.457	-0.241								13.14	0.01816	0.00281	-0.01777
2.5196	123.53	71.495	0		1.05263	0.722	0.743		1.75113	22.683	14.443	7.63071	22.8921					6.575	-0.441	-0.251								13.15	0.01827	0.00281	-0.01688
2.52119	123.469	71.372	0		1.0533	0.733	0.75		1.75223	22.693	14.452	7.63515	22.9054					6.57917	-0.435	-0.241								13.16	0.0183	0.00275	-0.01762
2.52279	123.293	71.287	0		1.05396	0.739	0.758		1.75334	22.696	14.463	7.63959	22.9188					6.58333	-0.446	-0.241								13.17	0.01825	0.00271	-0.01695
2.52439	123.137	71.259	0		1.05463	0.75	0.766		1.75445	22.697	14.47	7.64404	22.9321					6.5875	-0.451	-0.251								13.18	0.01846	0.00269	-0.01735
2.52599	122.977	71.146	0		1.0553	0.749	0.774		1.75558	22.694	14.47	7.64849	22.9455					6.59167	-0.468	-0.241								13.18	0.01834	0.00277	-0.01676
2.52758	122.858	71.023	0		1.05596	0.76	0.782		1.75668	22.694	14.47	7.65293	22.9588					6.59583	-0.457	-0.251								13.19	0.01846	0.00277	-0.01695
2.52918	122.812	70.919	0		1.05663	0.772	0.782		1.75778	22.684	14.467	7.65738	22.9721					6.6	-0.439	-0.241								13.2	0.0183	0.00277	-0.01735
2.53078	122.659	70.853	0		1.0573	0.777	0.79		1.75889	22.677	14.458	7.66182	22.9855					6.60417	-0.439	-0.241								13.21	0.01837	0.00273	-0.01755
2.53237	122.507	70.825	0		1.05797	0.782	0.805		1.76	22.66	14.45	7.66626	22.9988					6.60833	-0.439	-0.251								13.22	0.01844	0.00281	-0.01735
2.53397	122.354	70.74	0		1.05863	0.788	0.813		1.76112	22.64	14.435	7.67071	23.0121					6.6125	-0.434	-0.241								13.23	0.01837	0.00281	-0.01629
2.53557	122.255	70.655	0		1.0593	0.799	0.813		1.76223	22.621	14.414	7.67515	23.0254					6.61667	-0.429	-0.244								13.23	0.01844	0.00281	-0.01668
2.53716	122.209	70.571	0		1.05997	0.81	0.821		1.76333	22.599	14.396	7.6796	23.0388					6.62083	-0.435	-0.218								13.24	0.01837	0.00275	-0.01688
2.53876	122.065	70.514	0		1.06063	0.809	0.836		1.76445	22.584	14.375	7.68404	23.0521					6.625	-0.43	-0.218								13.25	0.01844	0.00279	-0.01629
2.54036	121.938	70.486	0		1.0613	0.821	0.844		1.76556	22.571	14.357	7.68849	23.0655					6.62917	-0.413	-0.228								13.26	0.01834	0.00279	-0.01569
2.54195	121.801	70.429	0		1.06197	0.832	0.86		1.76667	22.564	14.347	7.69293	23.0788					6.63333	-0.414	-0.18								13.27	0.01823	0.00277	-0.01609
2.54355	121.702	70.354	0		1.06263	0.849	0.868		1.76778	22.565	14.344	7.69738	23.0921					6.6375	-0.392	-0.19								13.28	0.01839	0.00273	-0.01581
2.54515	121.656	70.279	0		1.0633	0.86	0.868		1.7689	22.565	14.344	7.70182	23.1055					6.64167	-0.375	-0.18								13.28	0.01837	0.00277	-0.01534
2.54674	121.532	70.232	0		1.06397	0.86	0.876		1.77	22.561	14.346	7.70627	23.1188					6.64583	-0.381	-0.195								13.29	0.01844	0.00277	-0.01426
2.54834	121.395	70.203	0		1.06464	0.866	0.891		1.77113	22.563	14.346	7.71071	23.1321					6.65	-0.398	-0.221								13.3	0.01839	0.00277	-0.01448
2.54994	121.25	70.119	0		1.0653	0.877	0.899		1.77224	22.566	14.349	7.71515	23.1455					6.65417	-0.402	-0.203								13.31	0.01833	0.00275	-0.01448
2.55153	121.159	70.034	0		1.06597	0.888	0.907		1.77334	22.567	14.35	7.7196	23.1588					6.65833	-0.417	-0.221								13.32	0.01839	0.00271	-0.01448
2.55313	121.113	69.949	0		1.06664	0.894	0.907		1.77445	22.57	14.351	7.72404	23.1721					6.6625	-0.417	-0.218								13.33	0.01828	0.00277	-0.01453
2.55473	120.964	69.893	0		1.0673	0.888	0.915		1.77556	22.57	14.35	7.72849	23.1855					6.66667	-0.433	-0.244								13.33	0.01841	0.00277	-0.015
2.55632	120.827	69.865	0		1.06797	0.894	0.915		1.77669	22.568	14.354	7.73294	23.1988					6.67083	-0.429	-0.259								13.34	0.01827	0.00277	-0.01569
2.55792	120.691	69.789	0		1.06864	0.893	0.922		1.77779	22.559	14.354	7.73739	23.2122					6.675	-0.441	-0.241								13.35	0.0183	0.00277	-0.01562
2.55952	120.6	69.724	0		1.06931	0.899	0.93		1.7789	22.543	14.344	7.74183	23.2255					6.67917	-0.451	-0.251								13.36	0.01846	0.00283	-0.01589
2.56111	120.546	69.639	0		1.06997	0.904	0.93		1.78001	22.527	14.326	7.74628	23.2388					6.68333	-0.451	-0.257								13.37	0.0183	0.00281	-0.01609
2.56271	120.395	69.583	0		1.07064	0.91	0.938		1.78111	22.527	14.326	7.75072	23.2522					6.6875	-0.478	-0.267								13.38	0.01827	0.00279	-0.01629
2.56431	120.25	69.545	0		1.07131	0.921	0.946		1.78224	22.51	14.31	7.75517	23.2655					6.69167	-0.455	-0.259								13.38	0.01841	0.00277	-0.01688
2.5659	120.126	69.46	0		1.07197	0.927	0.954		1.78335	22.496	14.294	7.7596	23.2788					6.69583	-0.461	-0.257								13.39	0.0183	0.00279	-0.01609
2.5675	120.027	69.385	0		1.07264	0.927	0.954		1.78445	22.485	14.277	7.76405	23.2921					6.7	-0.461	-0.267								13.4	0.01836	0.00274	-0.01616
2.5691	119.974	69.301	0		1.07331	0.927	0.954		1.78556	22.48	14.268	7.7685	23.3055					6.70417	-0.455	-0.233								13.41	0.01811	0.00276	-0.01703
2.57069	119.83	69.244	0		1.07397	0.932	0.962		1.78667	22.473	14.258	7.77295	23.3188					6.70833	-0.441	-0.244								13.42	0.01817	0.00274	-0.01668
2.57229	119.691	69.216	0		1.07464	0.932	0.962		1.7878	22.476	14.261	7.77739	23.3322					6.7125	-0.441	-0.259								13.43	0.01846	0.00278	-0.01589
2.57389	119.577	69.15	0		1.07531	0.938	0.969		1.7889	22.473	14.259	7.78184	23.3455					6.71667	-0.468	-0.257								13.43	0.01834	0.00278	-0.01596
2.57548	119.494	69.094	0		1.07598	0.944	0.977		1.79001	22.468	14.25	7.78628	23.3589					6.72083	-0.466	-0.282								13.44	0.01836	0.00272	-0.01636
2.57708	119.441	69.019	0		1.07664	0.949	0.969		1.79112	22.473	14.254	7.79073	23.3722					6.725	-0.472	-0.264								13.45	0.01825	0.0027	-0.01609
2.57868	119.304	68.963	0		1.07731	0.944	0.969		1.79222	22.473	14.254	7.79518	23.3855					6.72917	-0.495	-0.282								13.46	0.0185	0.00274	-0.01703
2.58027	119.168	68.944	0		1.07798	0.944	0.969		1.79335	22.478	14.261	7.79961	23.3988					6.73333	-0.478	-0.257								13.47	0.0185	0.00276	-0.01624
2.58187	119.032	68.869	0		1.07864	0.944	0.969		1.79446	22.479	14.266	7.80405	23.4122					6.7375	-0.463	-0.249								13.48	0.01834	0.0027	-0.01596
2.58347	118.941	68.784	0		1.07931	0.949	0.969		1.79556	22.48	14.27	7.8085	23.4255					6.74167	-0.463	-0.244								13.48	0.01827	0.0027	-0.01616
2.58506	118.888	68.709	0		1.07998	0.949	0.969		1.79667	22.473	14.273	7.81294	23.4388					6.74583	-0.446	-0.233								13.49	0.0183	0.0027	-0.01676
2.58666	118.767	68.653	0		1.08065	0.955	0.969		1.79778	22.466	14.269	7.81739	23.4522					6.75	-0.445	-0.267								13.5	0.01846	0.00272	-0.01616
2.58826	118.631	68.634	0		1.08131	0.955	0.977		1.79889	22.455	14.263	7.82183	23.4655					6.75417	-0.461	-0.264								13.51	0.01846	0.00272	-0.01596
2.58985	118.507	68.559	0		1.08198	0.961	0.977		1.8	22.449	14.255	7.82628	23.4788					6.75833	-0.473	-0.257								13.52	0.0182	0.0027	-0.01616
2.59145	118.424	68.484	0		1.08265	0.955	0.977		1.80112	22.446	14.249	7.83072	23.4922					6.7625	-0.467	-0.274								13.53	0.01832	0.0027	-0.01629
2.59305	118.379	68.409	0		1.08331	0.949	0.977		1.80222	22.444	14.246	7.83516	23.5055					6.76667	-0.451	-0.257								13.53	0.0183	0.00272	-0.01616
2.59464	118.235	68.353	0		1.08398	0.955	0.977		1.80334	22.44	14.241	7.83962	23.5189					6.77083	-0.463	-0.259								13.54	0.01827	0.00268	-0.01651
2.59624	118.107	68.315	0		1.08465	0.949	0.977		1.80445	22.44	14.241	7.84407	23.5322					6.775	-0.463	-0.226								13.55	0.01817	0.00266	-0.01616
2.59784	117.959	68.24	0		1.08531	0.949	0.977		1.80556	22.433	14.237	7.84851	23.5455					6.77917	-0.43	-0.218								13.56	0.01806	0.00262	-0.01676
2.59943	117.856	68.165	0		1.08598	0.955	0.977		1.80668	22.424	14.236	7.85296	23.5589					6.78333	-0.414	-0.251								13.57	0.01827	0.0027	-0.01668
2.60103	117.818	68.09	0		1.08665	0.955	0.977		1.80778	22.427	14.231	7.8574	23.5722					6.7875	-0.435	-0.241								13.58	0.0182	0.00272	-0.01629
2.60263	117.683	68.034	0		1.08732	0.955	0.977		1.80889	22.434	14.236	7.86183	23.5855					6.79167	-0.452	-0.259								13.58	0.01827	0.0027	-0.01534
2.60422	117.551	68.016	0		1.08798	0.961	0.985		1.81002	22.438	14.246	7.86628	23.5988					6.79583	-0.468	-0.264								13.59	0.01816	0.0027	-0.01495
2.60582	117.416	67.941	0		1.08865	0.966	0.985		1.81113	22.45	14.254	7.87073	23.6122					6.8	-0.478	-0.264								13.6	0.0183	0.0027	-0.01453
2.60742	117.333	67.875	0		1.08932	0.96	0.985		1.81223	22.462	14.26	7.87517	23.6255					6.80417	-0.472	-0.282								13.61	0.01841	0.00276	-0.01374
2.60901	117.31	67.819	0		1.08998	0.948	0.985		1.81334	22.476	14.266	7.87962	23.6389					6.80833	-0.478	-0.282								13.62	0.0183	0.00274	-0.01386
2.61061	117.194	67.781	0		1.09065	0.96	0.993		1.81445	22.485	14.274	7.88406	23.6522					6.8125	-0.473	-0.282								13.63	0.01827	0.00274	-0.01426
2.61221	117.066	67.753	0		1.09132	0.965	1.001		1.81557	22.485	14.274	7.88851	23.6655					6.81667	-0.467	-0.274								13.63	0.01816	0.00272	-0.015
2.6138	116.938	67.688	0		1.09199	0.978	1.001		1.81668	22.488	14.283	7.89295	23.6788					6.82083	-0.468	-0.274								13.64	0.0182	0.00276	-0.0148
2.6154	116.848	67.613	0		1.09265	0.983	1.001		1.81779	22.492	14.287	7.89739	23.6922					6.825	-0.468	-0.259								13.65	0.01836	0.00272	-0.01413
2.617	116.81	67.529	0		1.09332	0.983	1.008		1.81889	22.486	14.292	7.90184	23.7055					6.82917	-0.458	-0.267								13.66	0.01816	0.0027	-0.01453
2.61859	116.682	67.473	0		1.09399	0.983	1.016		1.82	22.485	14.293	7.90628	23.7188					6.83333	-0.452	-0.274								13.67	0.01841	0.0027	-0.01534
2.62019	116.55	67.454	0		1.09465	0.989	1.016		1.82113	22.48	14.293	7.91073	23.7322					6.8375	-0.463	-0.274								13.68	0.0183	0.00276	-0.01515
2.62179	116.422	67.388	0		1.09532	0.988	1.024		1.82224	22.468	14.286	7.91517	23.7455					6.84167	-0.468	-0.244								13.68	0.01841	0.00274	-0.01589
2.62338	116.339	67.323	0		1.09599	0.994	1.024		1.82334	22.454	14.273	7.91962	23.7589					6.84583	-0.447	-0.221								13.69	0.01836	0.00272	-0.01629
2.62498	116.294	67.248	0		1.09665	0.999	1.024		1.82445	22.435	14.256	7.92406	23.7722					6.85	-0.425	-0.228								13.7	0.01834	0.00268	-0.01668
2.62658	116.174	67.201	0		1.09732	1.005	1.032		1.82556	22.409	14.235	7.9285	23.7855					6.85417	-0.43	-0.236								13.71	0.01834	0.00272	-0.01688
2.62817	116.038	67.183	0		1.09799	1.016	1.04		1.82669	22.389	14.212	7.93295	23.7989					6.85833	-0.436	-0.259								13.72	0.01823	0.00272	-0.01609
2.62977	115.906	67.089	0		1.09866	1.022	1.048		1.82779	22.389	14.212	7.9374	23.8122					6.8625	-0.441	-0.282								13.73	0.01834	0.0027	-0.01609
2.63137	115.804	67.005	0		1.09932	1.022	1.048		1.8289	22.368	14.192	7.94184	23.8255					6.86667	-0.473	-0.282								13.73	0.01844	0.00266	-0.01562
2.63296	115.763	66.93	0		1.09999	1.022	1.048		1.83001	22.358	14.178	7.94629	23.8389					6.87083	-0.468	-0.29								13.74	0.01837	0.00268	-0.01609
2.63456	115.628	66.884	0		1.10066	1.022	1.055		1.83111	22.347	14.175	7.95073	23.8522					6.875	-0.473	-0.282								13.75	0.01839	0.00276	-0.01643
2.63616	115.481	66.856	0		1.10132	1.022	1.063		1.83224	22.335	14.165	7.95517	23.8655					6.87917	-0.484	-0.29								13.76	0.01837	0.00274	-0.01636
2.63775	115.346	66.781	0		1.10199	1.027	1.071		1.83335	22.332	14.16	7.95963	23.8789					6.88333	-0.49	-0.29								13.77	0.01839	0.00268	-0.01656
2.63935	115.263	66.706	0		1.10266	1.044	1.071		1.83445	22.335	14.162	7.96408	23.8922					6.8875	-0.484	-0.297								13.78	0.01839	0.00268	-0.01648
2.64095	115.226	66.66	0		1.10333	1.056	1.071		1.83556	22.334	14.167	7.96852	23.9056					6.89167	-0.495	-0.313								13.78	0.01823	0.00272	-0.01723
2.64254	115.106	66.622	0		1.10399	1.05	1.079		1.83667	22.339	14.17	7.97297	23.9189					6.89583	-0.506	-0.297								13.79	0.01834	0.00272	-0.01676
2.64414	114.978	66.594	0		1.10466	1.056	1.079		1.8378	22.342	14.171	7.9774	23.9322					6.9	-0.5	-0.305								13.8	0.01819	0.00268	-0.01589
2.64574	114.858	66.529	0		1.10533	1.061	1.087		1.8389	22.34	14.165	7.98184	23.9455					6.90417	-0.5	-0.305								13.81	0.01834	0.00266	-0.01609
2.64733	114.776	66.464	0		1.10599	1.072	1.095		1.84001	22.34	14.165	7.98629	23.9589					6.90833	-0.488	-0.297								13.82	0.01834	0.00272	-0.01683
2.64893	114.743	66.398	0		1.10666	1.084	1.095		1.84112	22.34	14.165	7.99074	23.9722					6.9125	-0.5	-0.274								13.83	0.01819	0.00272	-0.01616
2.65053	114.616	66.352	0		1.10733	1.084	1.102		1.84222	22.341	14.164	7.99519	23.9856					6.91667	-0.479	-0.259								13.83	0.01825	0.00272	-0.01636
2.65212	114.473	66.324	0		1.108	1.089	1.11		1.84334	22.345	14.165	7.99963	23.9989					6.92083	-0.463	-0.267								13.84	0.01819	0.0027	-0.01616
2.65372	114.324	66.249	0		1.10866	1.101	1.118		1.84445	22.35	14.163	8.00408	24.0122					6.925	-0.463	-0.274								13.85	0.01839	0.00276	-0.01616
2.65532	114.219	66.174	0		1.10933	1.106	1.118		1.84556	22.349	14.166	8.00852	24.0256					6.92917	-0.451	-0.274								13.86	0.0183	0.00274	-0.01616
2.65691	114.174	66.109	0		1.11	1.106	1.118		1.84667	22.345	14.161	8.01297	24.0389					6.93333	-0.473	-0.282								13.87	0.01814	0.00274	-0.01676
2.65851	114.039	66.062	0		1.11066	1.112	1.118		1.84778	22.338	14.151	8.01741	24.0522					6.9375	-0.495	-0.297								13.88	0.01834	0.00272	-0.01703
2.66011	113.912	66.034	0		1.11133	1.123	1.126		1.84889	22.335	14.147	8.02185	24.0655					6.94167	-0.5	-0.313								13.88	0.01833	0.00272	-0.01616
2.6617	113.778	65.96	0		1.112	1.128	1.134		1.85	22.344	14.146	8.02629	24.0789					6.94583	-0.523	-0.313								13.89	0.0183	0.00272	-0.01549
2.6633	113.688	65.876	0		1.11266	1.139	1.141		1.85112	22.344	14.146	8.03074	24.0922					6.95	-0.506	-0.313								13.9	0.01816	0.00272	-0.01589
2.6649	113.658	65.811	0		1.11333	1.139	1.141		1.85222	22.346	14.15	8.03518	24.1055					6.95417	-0.5	-0.32								13.91	0.01805	0.00268	-0.01562
2.66649	113.539	65.764	0		1.114	1.146	1.149		1.85333	22.35	14.156	8.03963	24.1189					6.95833	-0.494	-0.313								13.92	0.01839	0.0027	-0.01542
2.66809	113.426	65.736	0		1.11467	1.151	1.157		1.85446	22.36	14.16	8.04407	24.1322					6.9625	-0.51	-0.328								13.93	0.01823	0.00272	-0.01527
2.66969	113.307	65.671	0		1.11533	1.157	1.165		1.85556	22.367	14.166	8.04852	24.1456					6.96667	-0.517	-0.32								13.93	0.0183	0.00272	-0.01386
2.67129	113.225	65.606	0		1.116	1.168	1.165		1.85667	22.378	14.169	8.05296	24.1589					6.97083	-0.488	-0.313								13.94	0.0182	0.00272	-0.01339
2.67288	113.188	65.541	0		1.11667	1.174	1.173		1.85778	22.396	14.184	8.05741	24.1722					6.975	-0.494	-0.32								13.95	0.01828	0.00268	-0.01426
2.67448	113.076	65.503	0		1.11733	1.174	1.181		1.85891	22.412	14.203	8.06185	24.1856					6.97917	-0.511	-0.313								13.96	0.01839	0.00272	-0.0128
2.67608	112.979	65.494	0		1.118	1.185	1.188		1.86001	22.424	14.221	8.06629	24.1989					6.98333	-0.506	-0.305								13.97	0.01823	0.00268	-0.01213
2.67767	112.859	65.438	0		1.11867	1.191	1.196		1.86112	22.43	14.233	8.07074	24.2122					6.9875	-0.495	-0.297								13.98	0.0182	0.00267	-0.01225
2.67927	112.789	65.373	0		1.11934	1.202	1.204		1.86223	22.439	14.241	8.07518	24.2255					6.99167	-0.473	-0.297								13.98	0.01834	0.00261	-0.01359
2.68087	112.752	65.308	0		1.12	1.208	1.212		1.86333	22.439	14.241	8.07963	24.2389					6.99583	-0.479	-0.297								13.99	0.01837	0.00267	-0.01339
2.68246	112.64	65.261	0		1.12067	1.213	1.212		1.86446	22.45	14.251	8.08407	24.2522					7	-0.506	-0.297								14	0.01839	0.00267	-0.01413
2.68406	112.525	65.243	0		1.12134	1.225	1.22		1.86557	22.456	14.251	8.08852	24.2655					7.00417	-0.512	-0.305								14.01	0.01823	0.00265	-0.01448
2.68566	112.399	65.168	0		1.122	1.236	1.228		1.86668	22.462	14.253	8.09296	24.2789					7.00833	-0.506	-0.32								14.02	0.0183	0.00265	-0.01515
2.68725	112.317	65.103	0		1.12267	1.247	1.235		1.86778	22.474	14.258	8.09741	24.2922					7.0125	-0.517	-0.336								14.03	0.01834	0.00267	-0.01562
2.68885	112.279	65.038	0		1.12334	1.253	1.235		1.86889	22.485	14.267	8.10185	24.3056					7.01667	-0.522	-0.336								14.03	0.01823	0.00267	-0.0148
2.69045	112.156	65.001	0		1.124	1.253	1.243		1.87002	22.494	14.276	8.10629	24.3189					7.02083	-0.533	-0.344								14.04	0.0183	0.00265	-0.015
2.69204	112.044	64.973	0		1.12467	1.264	1.251		1.87112	22.508	14.282	8.11074	24.3322					7.025	-0.533	-0.351								14.05	0.01819	0.00261	-0.015
2.69364	111.925	64.908	0		1.12534	1.27	1.259		1.87223	22.529	14.299	8.11519	24.3456					7.02917	-0.543	-0.344								14.06	0.01834	0.00267	-0.01569
2.69524	111.843	64.843	0		1.12601	1.287	1.267		1.87334	22.545	14.314	8.11963	24.3589					7.03333	-0.549	-0.351								14.07	0.01834	0.00272	-0.01527
2.69683	111.798	64.778	0		1.12667	1.293	1.274		1.87444	22.554	14.321	8.12408	24.3722					7.0375	-0.543	-0.351								14.08	0.01828	0.00265	-0.01507
2.69843	111.657	64.731	0		1.12734	1.292	1.282		1.87557	22.554	14.321	8.12852	24.3856					7.04167	-0.554	-0.344								14.08	0.0183	0.00263	-0.01487
2.70003	111.538	64.694	0		1.12801	1.303	1.29		1.87668	22.561	14.329	8.13297	24.3989					7.04583	-0.554	-0.359								14.09	0.01833	0.00265	-0.01542
2.70162	111.414	64.629	0		1.12867	1.321	1.298		1.87779	22.561	14.332	8.13742	24.4122					7.05	-0.549	-0.344								14.1	0.01844	0.0027	-0.01589
2.70322	111.328	64.555	0		1.12934	1.326	1.306		1.87889	22.56	14.336	8.14186	24.4256					7.05417	-0.527	-0.264								14.11	0.01837	0.00265	-0.01473
2.70482	111.295	64.48	0		1.13001	1.332	1.314		1.88	22.557	14.346	8.14631	24.4389					7.05833	-0.484	-0.131								14.12	0.01819	0.00267	-0.01522
2.70641	111.172	64.434	0		1.13068	1.344	1.321		1.88113	22.549	14.342	8.15075	24.4523					7.0625	-0.347	0.036								14.13	0.0183	0.00263	-0.01609
2.70801	111.072	64.434	0		1.13134	1.366	1.329		1.88224	22.542	14.339	8.1552	24.4656					7.06667	-0.105	0.23								14.13	0.01819	0.00272	-0.01609
2.70961	110.946	64.369	0		1.13201	1.377	1.345		1.88334	22.536	14.331	8.15964	24.4789					7.07083	0.094	0.382								14.14	0.01839	0.00265	-0.01569
2.7112	110.864	64.294	0		1.13268	1.383	1.361		1.88445	22.529	14.323	8.16409	24.4923					7.075	0.266	0.577								14.15	0.01819	0.00267	-0.01527
2.7128	110.827	64.229	0		1.13334	1.389	1.368		1.88556	22.518	14.314	8.16853	24.5056					7.07917	0.412	0.646								14.16	0.01819	0.00265	-0.01549
2.7144	110.716	64.192	0		1.13401	1.389	1.376		1.88667	22.518	14.314	8.17298	24.5189					7.08333	0.508	0.605								14.17	0.01839	0.00267	-0.01549
2.71599	110.602	64.164	0		1.13468	1.394	1.384		1.88778	22.51	14.308	8.17742	24.5323					7.0875	0.481	0.5								14.18	0.01833	0.0027	-0.01527
2.71759	110.491	64.099	0		1.13534	1.4	1.392		1.88889	22.493	14.292	8.18187	24.5456					7.09167	0.347	0.351								14.18	0.0183	0.00267	-0.015
2.71919	110.416	64.025	0		1.13601	1.411	1.4		1.89	22.48	14.278	8.18631	24.5589					7.09583	0.201	0.177								14.19	0.01809	0.00263	-0.015
2.72078	110.372	63.96	0		1.13668	1.417	1.4		1.89111	22.466	14.263	8.19076	24.5723					7.1	0.045	0.077								14.2	0.01825	0.0027	-0.01589
2.72238	110.261	63.914	0		1.13735	1.417	1.408		1.89222	22.455	14.249	8.19521	24.5856					7.10417	-0.079	-0.01								14.21	0.0183	0.0027	-0.01448
2.72398	110.149	63.905	0		1.13801	1.423	1.415		1.89335	22.448	14.238	8.19965	24.5989					7.10833	-0.176	-0.062								14.22	0.01814	0.00265	-0.01453
2.72557	110.041	63.858	0		1.13868	1.44	1.423		1.89445	22.452	14.239	8.20409	24.6123					7.1125	-0.256	-0.118								14.23	0.01825	0.00261	-0.0146
2.72717	109.955	63.803	0		1.13935	1.44	1.423		1.89556	22.455	14.241	8.20853	24.6256					7.11667	-0.316	-0.139								14.23	0.01823	0.00265	-0.01549
2.72877	109.93	63.71	0		1.14001	1.446	1.423		1.89667	22.454	14.248	8.21298	24.6389					7.12083	-0.336	-0.162								14.24	0.01834	0.00267	-0.01327
2.73036	109.796	63.654	0		1.14068	1.446	1.431		1.8978	22.457	14.248	8.21743	24.6523					7.125	-0.359	-0.164								14.25	0.01839	0.00263	-0.01366
2.73196	109.671	63.636	0		1.14135	1.446	1.431		1.8989	22.457	14.248	8.22187	24.6656					7.12917	-0.349	-0.047								14.26	0.01819	0.00265	-0.01366
2.73356	109.545	63.561	0		1.14202	1.458	1.431		1.90001	22.465	14.251	8.22632	24.6789					7.13333	-0.22	0.113								14.27	0.0183	0.00263	-0.01386
2.73515	109.456	63.497	0		1.14268	1.458	1.431		1.90112	22.47	14.253	8.23076	24.6923					7.1375	-0.037	0.315								14.28	0.01819	0.00265	-0.01319
2.73675	109.419	63.432	0		1.14335	1.458	1.431		1.90222	22.469	14.263	8.23521	24.7056					7.14167	0.151	0.5								14.28	0.0183	0.00265	-0.01233
2.73835	109.3	63.385	0		1.14402	1.464	1.431		1.90335	22.474	14.263	8.23965	24.7189					7.14583	0.318	0.621								14.29	0.0182	0.00261	-0.0126
2.73994	109.182	63.358	0		1.14468	1.464	1.431		1.90446	22.475	14.268	8.24409	24.7323					7.15	0.496	0.7								14.3	0.01819	0.00259	-0.01319
2.74154	109.086	63.311	0		1.14535	1.458	1.431		1.90556	22.479	14.269	8.24855	24.7456					7.15417	0.55	0.644								14.31	0.01834	0.00263	-0.01339
2.74314	109.012	63.256	0		1.14602	1.458	1.431		1.90667	22.475	14.268	8.25299	24.759					7.15833	0.501	0.546								14.32	0.01819	0.00267	-0.01354
2.74473	108.975	63.191	0		1.14668	1.452	1.431		1.90778	22.478	14.268	8.25744	24.7723					7.1625	0.349	0.354								14.33	0.0182	0.0027	-0.01327
2.74633	108.857	63.144	0		1.14735	1.452	1.431		1.90891	22.472	14.266	8.26188	24.7857					7.16667	0.194	0.166								14.33	0.01825	0.00265	-0.01374
2.74793	108.746	63.126	0		1.14802	1.447	1.431		1.91001	22.472	14.266	8.26632	24.799					7.17083	-0.027	0.077								14.34	0.01814	0.0027	-0.01507
2.74952	108.647	63.061	0		1.14869	1.447	1.423		1.91112	22.466	14.261	8.27076	24.8123					7.175	-0.156	-0.059								14.35	0.0182	0.00265	-0.01473
2.75112	108.585	63.006	0		1.14935	1.448	1.423		1.91223	22.466	14.25	8.2752	24.8256					7.17917	-0.236	-0.118								14.36	0.01809	0.00267	-0.01473
2.75272	108.529	62.941	0		1.15002	1.454	1.415		1.91333	22.473	14.252	8.27966	24.839					7.18333	-0.318	-0.187								14.37	0.01825	0.00261	-0.0148
2.75431	108.433	62.904	0		1.15069	1.442	1.415		1.91446	22.482	14.258	8.2841	24.8523					7.1875	-0.371	-0.221								14.38	0.01834	0.00261	-0.01549
2.75591	108.33	62.885	0		1.15135	1.442	1.415		1.91557	22.491	14.268	8.28855	24.8656					7.19167	-0.409	-0.218								14.38	0.01819	0.00267	-0.0144
2.75751	108.354	62.885	0		1.15202	1.443	1.408		1.91668	22.5	14.281	8.29299	24.879					7.19583	-0.448	-0.259								14.39	0.01825	0.00267	-0.01453
2.7591	108.313	62.839	0		1.15269	1.444	1.4		1.91778	22.511	14.296	8.29744	24.8923					7.2	-0.464	-0.272								14.4	0.01814	0.00267	-0.0146
2.7607	108.229	62.774	0		1.15336	1.438	1.4		1.91889	22.528	14.313	8.30188	24.9056					7.20417	-0.485	-0.303								14.41	0.01834	0.00265	-0.01549
2.7623	108.103	62.728	0		1.15402	1.427	1.392		1.92	22.528	14.313	8.30633	24.919					7.20833	-0.506	-0.328								14.42	0.0183	0.00267	-0.01507
2.76389	107.985	62.709	0		1.15469	1.422	1.384		1.92111	22.555	14.345	8.31077	24.9323					7.2125	-0.544	-0.326								14.43	0.01819	0.00267	-0.0148
2.76549	107.86	62.626	0		1.15536	1.416	1.376		1.92223	22.555	14.345	8.31521	24.9456					7.21667	-0.56	-0.359								14.43	0.01825	0.00263	-0.01549
2.76709	107.779	62.552	0		1.15602	1.404	1.376		1.92334	22.554	14.357	8.31965	24.959					7.22083	-0.571	-0.356								14.44	0.01819	0.00261	-0.01549
2.76868	107.749	62.487	0		1.15669	1.392	1.368		1.92444	22.562	14.363	8.3241	24.9723					7.225	-0.576	-0.374								14.45	0.01834	0.00261	-0.01507
2.77028	107.639	62.441	0		1.15736	1.398	1.361		1.92556	22.564	14.367	8.32854	24.9856					7.22917	-0.582	-0.374								14.46	0.01825	0.00258	-0.01428
2.77188	107.521	62.423	0		1.15802	1.387	1.353		1.92667	22.562	14.366	8.33298	24.999					7.23333	-0.582	-0.382								14.47	0.018	0.0026	-0.0148
2.77347	107.41	62.358	0		1.15869	1.382	1.345		1.92778	22.556	14.362	8.33743	25.0123					7.2375	-0.588	-0.382								14.48	0.0182	0.00263	-0.0148
2.77507	107.344	62.293	0		1.15936	1.382	1.337		1.92889	22.545	14.354	8.34188	25.0256					7.24167	-0.592	-0.39								14.48	0.01823	0.00266	-0.01549
2.77667	107.322	62.256	0		1.16003	1.382	1.337		1.93001	22.535	14.343	8.34632	25.039					7.24583	-0.582	-0.39								14.49	0.01825	0.00269	-0.01507
2.77826	107.219	62.229	0		1.16069	1.376	1.329		1.93112	22.525	14.334	8.35077	25.0523					7.25	-0.588	-0.382								14.5	0.01806	0.00262	-0.01527
2.77986	107.109	62.201	0		1.16136	1.37	1.321		1.93222	22.512	14.322	8.35521	25.0656					7.25417	-0.598	-0.39								14.51	0.01805	0.00255	-0.01487
2.78146	106.998	62.145	0		1.16203	1.365	1.314		1.93335	22.507	14.304	8.35965	25.079					7.25833	-0.614	-0.367								14.52	0.01825	0.00263	-0.01549
2.78305	106.924	62.081	0		1.16269	1.348	1.306		1.93446	22.507	14.304	8.3641	25.0923					7.2625	-0.582	-0.359								14.53	0.01809	0.00258	-0.01487
2.78465	106.888	62.025	0		1.16336	1.342	1.306		1.93557	22.503	14.307	8.36854	25.1056					7.26667	-0.549	-0.359								14.53	0.01806	0.00258	-0.0144
2.78625	106.785	62.081	0		1.16403	1.342	1.298		1.93667	22.5	14.307	8.37299	25.119					7.27083	-0.549	-0.382								14.54	0.01802	0.00253	-0.0146
2.78784	106.917	62.247	0		1.1647	1.331	1.29		1.93778	22.505	14.307	8.37743	25.1323					7.275	-0.56	-0.382								14.55	0.01809	0.00261	-0.01549
2.78944	107.047	62.404	0		1.16536	1.326	1.282		1.93891	22.516	14.311	8.38188	25.1456					7.27917	-0.576	-0.374								14.56	0.0182	0.00261	-0.01448
2.79104	107.125	62.635	0		1.16603	1.32	1.282		1.94002	22.527	14.32	8.38632	25.159					7.28333	-0.587	-0.382								14.57	0.01809	0.00253	-0.01381
2.79263	107.128	62.515	0		1.1667	1.315	1.274		1.94112	22.545	14.332	8.39077	25.1723					7.2875	-0.593	-0.382								14.58	0.01816	0.00256	-0.01354
2.79423	106.988	62.46	0		1.16736	1.315	1.267		1.94223	22.568	14.35	8.39521	25.1856					7.29167	-0.587	-0.374								14.58	0.0182	0.00251	-0.01307
2.79583	106.824	62.478	0		1.16803	1.297	1.259		1.94334	22.586	14.375	8.39966	25.199					7.29583	-0.592	-0.374								14.59	0.01819	0.00263	-0.01314
2.79742	106.588	62.321	0		1.1687	1.291	1.251		1.94446	22.6	14.391	8.4041	25.2123					7.3	-0.586	-0.374								14.6	0.01825	0.00261	-0.01151
2.79902	106.441	62.127	0		1.16937	1.292	1.243		1.94557	22.6	14.391	8.40855	25.2256					7.30417	-0.598	-0.39								14.61	0.01795	0.00258	-0.01166
2.80062	106.382	61.961	0		1.17003	1.293	1.243		1.94668	22.603	14.398	8.41299	25.239					7.30833	-0.608	-0.405								14.62	0.01806	0.00258	-0.01057
2.80221	106.199	61.859	0		1.1707	1.287	1.235		1.94778	22.603	14.401	8.41744	25.2523					7.3125	-0.619	-0.413								14.63	0.01809	0.00258	-0.01084
2.80381	106.03	61.813	0		1.17137	1.276	1.228		1.94889	22.598	14.396	8.42188	25.2656					7.31667	-0.609	-0.413								14.63	0.01819	0.00263	-0.01131
2.80541	105.883	61.693	0		1.17203	1.27	1.22		1.95002	22.591	14.397	8.42634	25.279					7.32083	-0.603	-0.405								14.64	0.01816	0.00258	-0.0124
2.807	105.795	61.582	0		1.1727	1.265	1.212		1.95113	22.585	14.392	8.43078	25.2923					7.325	-0.604	-0.405								14.65	0.01814	0.00253	-0.01327
2.8086	105.766	61.517	0		1.17337	1.259	1.212		1.95223	22.573	14.384	8.43523	25.3057					7.32917	-0.604	-0.382								14.66	0.01834	0.00258	-0.01327
2.8102	105.67	61.462	0		1.17403	1.259	1.204		1.95334	22.569	14.374	8.43967	25.319					7.33333	-0.582	-0.336								14.67	0.01823	0.00255	-0.01334
2.8118	105.541	61.434	0		1.1747	1.254	1.204		1.95445	22.568	14.373	8.44411	25.3323					7.3375	-0.534	-0.205								14.68	0.01819	0.00258	-0.01366
2.81339	105.423	61.351	0		1.17537	1.243	1.196		1.95556	22.568	14.373	8.44855	25.3457					7.34167	-0.416	-0.021								14.68	0.0182	0.00251	-0.01487
2.81499	105.35	61.268	0		1.17604	1.237	1.188		1.95667	22.563	14.376	8.453	25.359					7.34583	-0.188	0.149								14.69	0.01809	0.00256	-0.01527
2.81659	105.306	61.195	0		1.1767	1.232	1.188		1.95778	22.563	14.372	8.45745	25.3723					7.35	0.005	0.31								14.7	0.0182	0.00265	-0.01413
2.81818	105.189	61.148	0		1.17737	1.232	1.181		1.95889	22.562	14.372	8.46189	25.3857					7.35417	0.177	0.48								14.71	0.01814	0.00258	-0.01393
2.81978	105.064	61.121	0		1.17804	1.226	1.173		1.96	22.569	14.376	8.46634	25.399					7.35833	0.328	0.557								14.72	0.01806	0.00256	-0.01354
2.82138	104.962	61.047	0		1.1787	1.221	1.165		1.96111	22.578	14.381	8.47079	25.4124					7.3625	0.418	0.498								14.73	0.01811	0.00253	-0.01453
2.82297	104.876	60.983	0		1.17937	1.209	1.165		1.96223	22.587	14.387	8.47523	25.4257					7.36667	0.391	0.423								14.73	0.018	0.00265	-0.01487
2.82457	104.847	60.918	0		1.18004	1.204	1.157		1.96333	22.599	14.393	8.47968	25.439					7.37083	0.267	0.285								14.74	0.01811	0.00263	-0.01354
2.82617	104.757	61.102	0		1.18071	1.204	1.157		1.96445	22.604	14.401	8.48412	25.4524					7.375	0.133	0.1								14.75	0.01791	0.00258	-0.01421
2.82776	105.262	61.536	0		1.18137	1.192	1.149		1.96556	22.604	14.406	8.48857	25.4657					7.37917	-0.034	-0.008								14.76	0.01792	0.00256	-0.01487
2.82936	105.746	62.034	0		1.18204	1.186	1.149		1.96667	22.604	14.406	8.49301	25.479					7.38333	-0.179	-0.092								14.77	0.01797	0.00258	-0.01421
2.83096	105.871	62.182	0		1.18271	1.18	1.149		1.96778	22.615	14.413	8.49746	25.4924					7.3875	-0.287	-0.154								14.78	0.018	0.00258	-0.01381
2.83255	105.636	62.145	0		1.18337	1.175	1.149		1.96889	22.616	14.418	8.50189	25.5057					7.39167	-0.368	-0.208								14.78	0.01791	0.00253	-0.01381
2.83415	105.357	62.016	0		1.18404	1.181	1.141		1.97	22.616	14.418	8.50634	25.519					7.39583	-0.405	-0.238								14.79	0.01795	0.00249	-0.01421
2.83575	104.998	61.776	0		1.18471	1.182	1.134		1.97111	22.616	14.422	8.51078	25.5323					7.4	-0.455	-0.254								14.8	0.01795	0.00258	-0.01401
2.83734	104.683	61.471	0		1.18537	1.176	1.126		1.97223	22.615	14.418	8.51523	25.5457					7.40417	-0.465	-0.231								14.81	0.01795	0.00258	-0.01381
2.83894	104.486	61.213	0		1.18604	1.171	1.118		1.97334	22.615	14.413	8.51967	25.559					7.40833	-0.422	-0.115								14.82	0.01791	0.00258	-0.01393
2.84054	104.417	60.992	0		1.18671	1.165	1.118		1.97445	22.618	14.407	8.52412	25.5724					7.4125	-0.293	0.062								14.83	0.01786	0.00249	-0.01393
2.84213	104.183	60.863	0		1.18738	1.159	1.11		1.97556	22.625	14.403	8.52856	25.5857					7.41667	-0.099	0.292								14.83	0.018	0.00249	-0.01549
2.84373	104	60.817	0		1.18804	1.154	1.11		1.97669	22.625	14.405	8.53301	25.599					7.42083	0.096	0.431								14.84	0.01795	0.00256	-0.0146
2.84533	103.806	60.66	0		1.18871	1.154	1.102		1.97779	22.629	14.406	8.53745	25.6123					7.425	0.264	0.546								14.85	0.018	0.00249	-0.01413
2.84692	103.682	60.522	0		1.18938	1.148	1.095		1.9789	22.629	14.406	8.54189	25.6257					7.42917	0.43	0.593								14.86	0.018	0.00252	-0.01374
2.84852	103.635	60.393	0		1.19004	1.143	1.095		1.98001	22.642	14.422	8.54634	25.639					7.43333	0.478	0.562								14.87	0.018	0.00245	-0.01366
2.85012	103.475	60.31	0		1.19071	1.137	1.095		1.98111	22.642	14.422	8.55079	25.6524					7.4375	0.424	0.446								14.88	0.018	0.00256	-0.01314
2.85171	103.336	60.274	0		1.19138	1.131	1.087		1.98224	22.653	14.427	8.55523	25.6657					7.44167	0.288	0.269								14.88	0.01795	0.00256	-0.01341
2.85331	103.205	60.182	0		1.19205	1.12	1.079		1.98335	22.664	14.435	8.55968	25.679					7.44583	0.133	0.108								14.89	0.01791	0.00253	-0.01354
2.85491	103.124	60.08	0		1.19271	1.114	1.071		1.98445	22.68	14.45	8.56412	25.6924					7.45	-0.073	-0.008								14.9	0.01805	0.00254	-0.01307
2.8565	103.081	59.998	0		1.19338	1.109	1.071		1.98556	22.687	14.462	8.56856	25.7057					7.45417	-0.196	-0.1								14.91	0.01809	0.00255	-0.01334
2.8581	102.964	59.952	0		1.19405	1.115	1.071		1.98667	22.685	14.465	8.57302	25.7191					7.45833	-0.299	-0.177								14.92	0.01809	0.00258	-0.01233
2.8597	102.855	59.924	0		1.19471	1.115	1.063		1.9878	22.685	14.466	8.57746	25.7324					7.4625	-0.379	-0.254								14.93	0.01809	0.00256	-0.01193
2.86129	102.738	59.86	0		1.19538	1.104	1.055		1.9889	22.677	14.459	8.58191	25.7457					7.46667	-0.444	-0.269								14.93	0.01819	0.00249	-0.0126
2.86289	102.665	59.786	0		1.19605	1.098	1.048		1.99001	22.669	14.453	8.58635	25.7591					7.47083	-0.476	-0.292								14.94	0.01819	0.00258	-0.01178
2.86449	102.609	59.694	0		1.19671	1.093	1.048		1.99112	22.669	14.453	8.5908	25.7724					7.475	-0.503	-0.308								14.95	0.01805	0.00258	-0.01104
2.86608	102.5	59.639	0		1.19738	1.093	1.048		1.99222	22.658	14.443	8.59524	25.7857					7.47917	-0.508	-0.331								14.96	0.018	0.00261	-0.01287
2.86768	102.403	59.621	0		1.19805	1.087	1.04		1.99335	22.64	14.427	8.59968	25.799					7.48333	-0.535	-0.361								14.97	0.01805	0.00258	-0.01267
2.86928	102.301	59.556	0		1.19872	1.081	1.04		1.99446	22.623	14.411	8.60412	25.8124					7.4875	-0.573	-0.377								14.98	0.01805	0.0026	-0.01327
2.87087	102.228	59.501	0		1.19938	1.081	1.032		1.99557	22.615	14.392	8.60858	25.8257					7.49167	-0.595	-0.392								14.98	0.01795	0.00267	-0.01314
2.87247	102.199	59.437	0		1.20005	1.076	1.032		1.99667	22.611	14.382	8.61302	25.8391					7.49583	-0.611	-0.407								14.99	0.01795	0.0026	-0.01334
2.87407	102.097	59.4	0		1.20072	1.076	1.032		1.99778	22.607	14.377	8.61747	25.8524					7.5	-0.633	-0.438								15	0.018	0.00263	-0.01381
2.87566	102.002	59.382	0		1.20138	1.07	1.042		1.99889	22.606	14.381	8.62191	25.8657					7.50417	-0.647	-0.454								15.01	0.01809	0.0026	-0.01374
2.87726	101.93	59.327	0		1.20205	1.07	1.042		2	22.606	14.382	8.62636	25.8791					7.50833	-0.658	-0.454								15.02	0.01805	0.00275	-0.01354
2.87886	101.879	59.299	0		1.20272	1.065	1.061		2.00112	22.619	14.384	8.6308	25.8924					7.5125	-0.67	-0.461								15.03	0.018	0.00279	-0.01327
2.88045	101.842	59.253	0		1.20339	1.059	1.053		2.00222	22.619	14.384	8.63524	25.9057					7.51667	-0.67	-0.477								15.03	0.01779	0.00283	-0.01421
2.88205	101.748	59.217	0		1.20405	1.071	1.045		2.00333	22.63	14.392	8.63968	25.919					7.52083	-0.696	-0.487								15.04	0.01793	0.00291	-0.01346
2.88365	101.653	59.198	0		1.20472	1.072	1.045		2.00445	22.654	14.414	8.64413	25.9324					7.525	-0.68	-0.471								15.05	0.01793	0.00299	-0.01327
2.88524	101.559	59.143	0		1.20539	1.072	1.045		2.00556	22.654	14.414	8.64857	25.9457					7.52917	-0.675	-0.471								15.06	0.01789	0.00308	-0.0124
2.88684	101.493	59.079	0		1.20605	1.066	1.045		2.00667	22.667	14.429	8.65302	25.9591					7.53333	-0.686	-0.479								15.07	0.01789	0.00318	-0.01354
2.88844	101.45	59.033	0		1.20672	1.048	1.037		2.00778	22.682	14.444	8.65746	25.9724					7.5375	-0.675	-0.464								15.08	0.01783	0.00322	-0.01381
2.89003	101.363	58.996	0		1.20739	1.054	1.037		2.00889	22.703	14.457	8.66191	25.9857					7.54167	-0.67	-0.456								15.08	0.01778	0.00332	-0.01354
2.89163	101.268	58.978	0		1.20805	1.054	1.037		2.01001	22.723	14.476	8.66636	25.9991					7.54583	-0.654	-0.438								15.09	0.01769	0.0034	-0.01307
2.89323	101.174	58.923	0		1.20872	1.061	1.037		2.01112	22.735	14.497	8.6708	26.0124					7.55	-0.654	-0.438								15.1	0.0175	0.00349	-0.01393
2.89482	101.109	58.868	0		1.20939	1.061	1.037		2.01223	22.743	14.505	8.67525	26.0257					7.55417	-0.654	-0.438								15.11	0.01755	0.00355	-0.01413
2.89642	101.079	58.813	0		1.21006	1.061	1.037		2.01333	22.739	14.503	8.67969	26.0391					7.55833	-0.654	-0.446								15.12	0.01778	0.00367	-0.01468
2.89802	100.985	58.776	0		1.21072	1.055	1.037		2.01446	22.739	14.503	8.68413	26.0524					7.5625	-0.664	-0.461								15.13	0.01778	0.00378	-0.01299
2.89961	100.876	58.74	0		1.21139	1.055	1.037		2.01557	22.728	14.488	8.68858	26.0657					7.56667	-0.68	-0.477								15.13	0.01764	0.0038	-0.01294
2.90121	100.775	58.685	0		1.21206	1.049	1.037		2.01668	22.728	14.488	8.69302	26.0791					7.57083	-0.691	-0.484								15.14	0.01759	0.00384	-0.01361
2.90281	100.709	58.639	0		1.21272	1.049	1.037		2.01778	22.736	14.491	8.69747	26.0924					7.575	-0.691	-0.484								15.15	0.01778	0.00392	-0.01307
2.9044	100.688	58.593	0		1.21339	1.049	1.029		2.01889	22.747	14.501	8.70191	26.1057					7.57917	-0.709	-0.484								15.16	0.01774	0.00403	-0.01287
2.906	100.593	58.556	0		1.21406	1.044	1.029		2.02002	22.761	14.516	8.70636	26.1191					7.58333	-0.698	-0.477								15.17	0.01774	0.00407	-0.01334
2.9076	100.499	58.538	0		1.21473	1.038	1.029		2.02112	22.773	14.531	8.7108	26.1324					7.5875	-0.709	-0.477								15.18	0.01755	0.00407	-0.01374
2.90919	100.412	58.483	0		1.21539	1.032	1.029		2.02223	22.784	14.542	8.71524	26.1457					7.59167	-0.709	-0.454								15.18	0.01759	0.00409	-0.01393
2.91079	100.361	58.437	0		1.21606	1.032	1.029		2.02334	22.794	14.546	8.7197	26.1591					7.59583	-0.675	-0.454								15.19	0.01769	0.00415	-0.01354
2.91239	100.347	58.41	0		1.21673	1.032	1.029		2.02444	22.807	14.555	8.72414	26.1724					7.6	-0.664	-0.438								15.2	0.01778	0.00413	-0.01334
2.91398	100.26	58.382	0		1.21739	1.027	1.022		2.02556	22.807	14.555	8.72859	26.1858					7.60417	-0.653	-0.438								15.21	0.01778	0.00413	-0.01421
2.91558	100.178	58.364	0		1.21806	1.02	1.022		2.02667	22.814	14.572	8.73304	26.1991					7.60833	-0.654	-0.441								15.22	0.01778	0.00411	-0.01354
2.91718	100.084	58.318	0		1.21873	1.02	1.014		2.02778	22.814	14.572	8.73748	26.2124					7.6125	-0.638	-0.433								15.23	0.01788	0.00413	-0.01314
2.91877	100.026	58.263	0		1.21939	1.02	1.014		2.02889	22.81	14.573	8.74191	26.2257					7.61667	-0.627	-0.433								15.23	0.01788	0.00409	-0.01198
2.92037	99.997	58.208	0		1.22006	1.02	1.014		2.03	22.806	14.566	8.74635	26.2391					7.62083	-0.627	-0.441								15.24	0.01778	0.00403	-0.01178
2.92197	99.903	58.172	0		1.22073	1.02	1.014		2.03111	22.797	14.557	8.75081	26.2524					7.625	-0.627	-0.441								15.25	0.01778	0.00396	-0.01218
2.92356	99.816	58.153	0		1.2214	1.02	1.014		2.03222	22.789	14.554	8.75526	26.2658					7.62917	-0.633	-0.433								15.26	0.01783	0.00394	-0.01131
2.92516	99.722	58.098	0		1.22206	1.02	1.014		2.03334	22.786	14.542	8.7597	26.2791					7.63333	-0.622	-0.433								15.27	0.01783	0.00388	-0.00958
2.92676	99.664	58.053	0		1.22273	1.027	1.014		2.03445	22.774	14.537	8.76415	26.2924					7.6375	-0.621	-0.441								15.28	0.01769	0.0038	-0.00936
2.92835	99.635	58.007	0		1.2234	1.039	1.014		2.03557	22.764	14.526	8.76859	26.3058					7.64167	-0.638	-0.441								15.28	0.01774	0.00369	-0.00903
2.92995	99.577	57.97	0		1.22406	1.021	1.014		2.03668	22.76	14.517	8.77304	26.3191					7.64583	-0.638	-0.456								15.29	0.01788	0.0037	-0.01017
2.93155	99.454	57.952	0		1.22473	1.015	1.014		2.03779	22.76	14.517	8.77747	26.3324					7.65	-0.643	-0.456								15.3	0.01783	0.00365	-0.01044
2.93314	99.353	57.879	0		1.2254	1.015	1.014		2.03889	22.757	14.517	8.78191	26.3457					7.65417	-0.659	-0.471								15.31	0.01778	0.00364	-0.01057
2.93474	99.288	57.833	0		1.22607	1.015	1.014		2.04002	22.753	14.522	8.78636	26.3591					7.65833	-0.676	-0.471								15.32	0.01764	0.00355	-0.01178
2.93634	99.266	57.778	0		1.22673	1.015	1.014		2.04113	22.75	14.518	8.79081	26.3724					7.6625	-0.676	-0.464								15.33	0.01764	0.00354	-0.01198
2.93793	99.174	57.742	0		1.2274	1.015	1.014		2.04223	22.747	14.509	8.79525	26.3858					7.66667	-0.66	-0.438								15.33	0.01774	0.00357	-0.01198
2.93953	99.08	57.723	0		1.22807	1.015	1.006		2.04334	22.75	14.51	8.7997	26.3991					7.67083	-0.672	-0.423								15.34	0.01774	0.00354	-0.01267
2.94113	98.979	57.668	0		1.22873	1.01	1.006		2.04445	22.759	14.512	8.80414	26.4124					7.675	-0.661	-0.423								15.35	0.01769	0.00352	-0.01299
2.94272	98.914	57.623	0		1.2294	1.01	1.006		2.04556	22.78	14.523	8.80858	26.4258					7.67917	-0.661	-0.415								15.36	0.01778	0.00344	-0.01369
2.94432	98.885	57.577	0		1.23007	1.01	1.006		2.04667	22.805	14.536	8.81303	26.4391					7.68333	-0.634	-0.407								15.37	0.01783	0.00352	-0.0126
2.94592	98.82	57.549	0		1.23074	1.016	1.006		2.04778	22.829	14.561	8.81748	26.4524					7.6875	-0.634	-0.423								15.38	0.01778	0.00354	-0.01213
2.94751	98.734	57.531	0		1.2314	1.011	1.006		2.04889	22.852	14.583	8.82193	26.4658					7.69167	-0.667	-0.43								15.38	0.01774	0.00354	-0.01225
2.94911	98.661	57.504	0		1.23207	1.017	0.998		2.05	22.852	14.583	8.82637	26.4791					7.69583	-0.666	-0.438								15.39	0.01778	0.0035	-0.01287
2.95071	98.604	57.458	0		1.23274	1.011	0.99		2.05112	22.89	14.618	8.83082	26.4924					7.7	-0.672	-0.438								15.4	0.01769	0.00354	-0.01346
2.9523	98.568	57.403	0		1.2334	1.011	0.998		2.05222	22.89	14.618	8.83526	26.5058					7.70417	-0.654	-0.423								15.41	0.01764	0.0035	-0.01287
2.9539	98.474	57.339	0		1.23407	1.011	0.99		2.05335	22.903	14.636	8.8397	26.5191					7.70833	-0.655	-0.438								15.42	0.01759	0.0035	-0.01334
2.9555	98.38	57.303	0		1.23474	1.006	0.99		2.05445	22.91	14.652	8.84414	26.5324					7.7125	-0.672	-0.441								15.43	0.01769	0.00346	-0.01267
2.9571	98.293	57.284	0		1.2354	1.012	0.99		2.05556	22.905	14.657	8.84859	26.5458					7.71667	-0.65	-0.466								15.43	0.01788	0.00348	-0.01354
2.95869	98.228	57.23	0		1.23607	1.012	0.99		2.05669	22.9	14.653	8.85303	26.5591					7.72083	-0.667	-0.466								15.44	0.01774	0.00354	-0.01267
2.96029	98.2	57.184	0		1.23674	1.012	0.99		2.05779	22.89	14.644	8.85748	26.5724					7.725	-0.655	-0.476								15.45	0.01769	0.00354	-0.01314
2.96189	98.12	57.138	0		1.23741	1.012	0.99		2.0589	22.881	14.634	8.86193	26.5858					7.72917	-0.667	-0.466								15.46	0.01774	0.0035	-0.0124
2.96348	98.029	57.111	0		1.23807	1.007	0.99		2.06001	22.867	14.623	8.86637	26.5991					7.73333	-0.662	-0.476								15.47	0.01783	0.00357	-0.01287
2.96508	97.947	57.093	0		1.23874	1.013	0.99		2.06111	22.867	14.623	8.87081	26.6124					7.7375	-0.678	-0.466								15.48	0.01778	0.00357	-0.01218
2.96668	97.882	57.029	0		1.23941	1.013	0.99		2.06224	22.857	14.608	8.87525	26.6258					7.74167	-0.667	-0.466								15.48	0.01778	0.00353	-0.01334
2.96827	97.846	56.974	0		1.24007	1.013	0.99		2.06335	22.842	14.595	8.87969	26.6391					7.74583	-0.66	-0.476								15.49	0.01778	0.00353	-0.01314
2.96987	97.753	56.946	0		1.24074	1.013	0.982		2.06446	22.829	14.582	8.88414	26.6524					7.75	-0.656	-0.443								15.5	0.01797	0.00353	-0.01354
2.97147	97.666	56.928	0		1.24141	1.007	0.975		2.06556	22.82	14.57	8.88858	26.6658					7.75417	-0.641	-0.453								15.51	0.01792	0.00355	-0.01267
2.97306	97.58	56.883	0		1.24208	1.007	0.975		2.06667	22.821	14.57	8.89303	26.6791					7.75833	-0.652	-0.451								15.52	0.01797	0.00355	-0.01252
2.97466	97.515	56.837	0		1.24274	1.007	0.975		2.0678	22.83	14.576	8.89747	26.6924					7.7625	-0.651	-0.466								15.53	0.01792	0.00355	-0.01218
2.97626	97.486	56.791	0		1.24341	1.007	0.975		2.06891	22.84	14.586	8.90192	26.7058					7.76667	-0.667	-0.476								15.53	0.01816	0.00353	-0.01245
2.97785	97.4	56.764	0		1.24408	1.007	0.975		2.07001	22.847	14.593	8.90636	26.7191					7.77083	-0.684	-0.474								15.54	0.01816	0.00355	-0.01272
2.97945	97.342	56.755	0		1.24474	1.007	0.975		2.07112	22.845	14.595	8.91081	26.7324					7.775	-0.695	-0.474								15.55	0.01816	0.00355	-0.01233
2.98105	97.27	56.736	0		1.24541	1.007	0.975		2.07223	22.832	14.59	8.91526	26.7458					7.77917	-0.673	-0.456								15.56	0.01816	0.00359	-0.01225
2.98264	97.22	56.7	0		1.24608	1.007	0.975		2.07335	22.832	14.59	8.9197	26.7591					7.78333	-0.662	-0.441								15.57	0.0182	0.00355	-0.01252
2.98424	97.205	56.663	0		1.24674	1.007	0.975		2.07446	22.817	14.577	8.92414	26.7724					7.7875	-0.657	-0.425								15.58	0.01829	0.00355	-0.01185
2.98584	97.126	56.654	0		1.24741	1.002	0.975		2.07556	22.8	14.559	8.92859	26.7858					7.79167	-0.657	-0.433								15.58	0.0182	0.00357	-0.01153
2.98743	97.184	56.673	0		1.24808	1.002	0.975		2.07667	22.775	14.54	8.93304	26.7991					7.79583	-0.668	-0.441								15.59	0.01816	0.00357	-0.01099
2.98903	97.213	56.755	0		1.24875	1.014	0.975		2.07778	22.747	14.519	8.93748	26.8124					7.8	-0.684	-0.448								15.6	0.01829	0.00353	-0.01119
2.99063	97.241	56.837	0		1.24941	1.013	0.975		2.07889	22.723	14.496	8.94192	26.8258					7.80417	-0.673	-0.448								15.61	0.01843	0.00359	-0.01072
2.99222	97.27	56.983	0		1.25008	1.013	0.975		2.08	22.702	14.47	8.94636	26.8391					7.80833	-0.668	-0.441								15.62	0.01853	0.00359	-0.01099
2.99382	97.17	56.992	0		1.25075	1.013	0.975		2.08111	22.692	14.455	8.95081	26.8524					7.8125	-0.662	-0.441								15.63	0.01853	0.00357	-0.01119
2.99542	97.047	56.864	0		1.25141	1.012	0.975		2.08222	22.676	14.445	8.95525	26.8658					7.81667	-0.651	-0.418								15.63	0.01839	0.00355	-0.01151
2.99701	96.961	56.809	0		1.25208	1.019	0.975		2.08334	22.665	14.433	8.9597	26.8791					7.82083	-0.63	-0.394								15.64	0.01862	0.00355	-0.01198
2.99861	96.875	56.727	0		1.25275	1.025	0.975		2.08445	22.673	14.429	8.96414	26.8924					7.825	-0.609	-0.394								15.65	0.01862	0.00357	-0.01131
3.00021	96.781	56.581	0		1.25342	1.02	0.975		2.08556	22.673	14.429	8.96859	26.9058					7.82917	-0.609	-0.402								15.66	0.01848	0.00358	-0.01091
3.0018	96.63	56.499	0		1.25408	1.025	0.975		2.08667	22.688	14.439	8.97303	26.9191					7.83333	-0.62	-0.402								15.67	0.01848	0.0036	-0.01158
3.0034	96.494	56.463	0		1.25475	1.025	0.975		2.08778	22.715	14.452	8.97748	26.9324					7.8375	-0.637	-0.394								15.68	0.01862	0.00356	-0.01245
3.005	96.372	56.362	0		1.25542	1.025	0.975		2.08889	22.743	14.477	8.98192	26.9458					7.84167	-0.62	-0.394								15.68	0.01871	0.00366	-0.01178
3.00659	96.408	56.317	0		1.25608	1.025	0.975		2.09001	22.76	14.501	8.98637	26.9591					7.84583	-0.632	-0.387								15.69	0.01867	0.00362	-0.01205
3.00819	96.594	56.6	0		1.25675	1.031	0.975		2.09111	22.774	14.523	8.99081	26.9724					7.85	-0.62	-0.379								15.7	0.01871	0.0036	-0.01319
3.00979	96.752	56.791	0		1.25742	1.019	0.975		2.09224	22.786	14.537	8.99526	26.9858					7.85417	-0.604	-0.379								15.71	0.01867	0.00356	-0.01294
3.01138	96.975	56.873	0		1.25808	1.013	0.975		2.09335	22.795	14.544	8.9997	26.9991					7.85833	-0.604	-0.379								15.72	0.01881	0.0036	-0.01287
3.01298	96.824	56.864	0		1.25875	1.019	0.975		2.09445	22.795	14.549	9.00414	27.0124					7.8625	-0.609	-0.394								15.73	0.01885	0.0036	-0.01272
3.01458	96.738	56.855	0		1.25942	1.013	0.975		2.09556	22.79	14.545	9.00859	27.0258					7.86667	-0.62	-0.402								15.73	0.01871	0.00358	-0.01218
3.01617	96.716	56.7	0		1.26009	1.007	0.975		2.09667	22.79	14.545	9.01304	27.0391					7.87083	-0.62	-0.394								15.74	0.01871	0.00358	-0.01307
3.01777	96.558	56.581	0		1.26075	1.007	0.975		2.0978	22.78	14.54	9.01749	27.0525					7.875	-0.609	-0.394								15.75	0.01881	0.00358	-0.0128
3.01937	96.3	56.49	0		1.26142	1.007	0.967		2.0989	22.765	14.526	9.02193	27.0658					7.87917	-0.62	-0.394								15.76	0.01895	0.0036	-0.01205
3.02096	96.099	56.317	0		1.26209	1.007	0.967		2.10001	22.765	14.526	9.02638	27.0791					7.88333	-0.615	-0.387								15.77	0.01885	0.0036	-0.01178
3.02256	95.962	56.153	0		1.26275	1.007	0.967		2.10112	22.768	14.52	9.03083	27.0925					7.8875	-0.621	-0.356								15.78	0.0189	0.00356	-0.01225
3.02416	95.891	56.016	0		1.26342	1.002	0.967		2.10222	22.775	14.524	9.03527	27.1058					7.89167	-0.593	-0.348								15.78	0.01904	0.00358	-0.01218
3.02575	95.704	55.934	0		1.26409	0.996	0.967		2.10335	22.782	14.532	9.03972	27.1191					7.89583	-0.57	-0.356								15.79	0.01904	0.00358	-0.01131
3.02735	95.539	55.898	0		1.26476	0.991	0.967		2.10446	22.787	14.54	9.04415	27.1324					7.9	-0.587	-0.371								15.8	0.019	0.00358	-0.01131
3.02895	95.389	55.798	0		1.26542	0.985	0.967		2.10556	22.792	14.545	9.04859	27.1458					7.90417	-0.593	-0.387								15.81	0.01895	0.0036	-0.01198
3.03054	95.296	55.706	0		1.26609	0.979	0.967		2.10667	22.798	14.553	9.05303	27.1591					7.90833	-0.604	-0.402								15.82	0.019	0.00358	-0.01245
3.03214	95.253	55.625	0		1.26676	0.974	0.959		2.10778	22.813	14.566	9.05748	27.1724					7.9125	-0.631	-0.41								15.83	0.01909	0.00362	-0.01185
3.03374	95.117	55.561	0		1.26742	0.979	0.959		2.10891	22.813	14.566	9.06193	27.1858					7.91667	-0.642	-0.418								15.83	0.01914	0.0036	-0.01205
3.03533	94.995	55.524	0		1.26809	0.979	0.951		2.11001	22.842	14.592	9.06638	27.1991					7.92083	-0.658	-0.41								15.84	0.01909	0.00358	-0.01158
3.03693	94.88	55.461	0		1.26876	0.974	0.951		2.11112	22.842	14.592	9.07082	27.2125					7.925	-0.653	-0.41								15.85	0.01923	0.00358	-0.01213
3.03853	94.802	55.397	0		1.26942	0.974	0.951		2.11223	22.848	14.599	9.07527	27.2258					7.92917	-0.637	-0.41								15.86	0.01923	0.0036	-0.01138
3.04012	94.773	55.333	0		1.27009	0.974	0.943		2.11333	22.843	14.599	9.07971	27.2391					7.93333	-0.636	-0.41								15.87	0.01928	0.00362	-0.01181
3.04172	94.673	55.288	0		1.27076	0.974	0.936		2.11446	22.835	14.596	9.08416	27.2525					7.9375	-0.653	-0.41								15.88	0.01914	0.00362	-0.01134
3.04332	94.58	55.27	0		1.27143	0.968	0.936		2.11557	22.827	14.596	9.0886	27.2658					7.94167	-0.636	-0.41								15.88	0.01918	0.00358	-0.01059
3.04491	94.487	55.215	0		1.27209	0.968	0.936		2.11667	22.829	14.592	9.09304	27.2791					7.94583	-0.625	-0.41								15.89	0.01923	0.00368	-0.01025
3.04651	94.437	55.188	0		1.27276	0.962	0.936		2.11778	22.821	14.586	9.09748	27.2924					7.95	-0.62	-0.392								15.9	0.01923	0.00366	-0.00876
3.04811	94.423	55.151	0		1.27343	0.957	0.936		2.11889	22.812	14.572	9.10194	27.3058					7.95417	-0.625	-0.369								15.91	0.01928	0.00364	-0.0079
3.0497	94.344	55.124	0		1.27409	0.962	0.936		2.12	22.812	14.572	9.10639	27.3192					7.95833	-0.614	-0.354								15.92	0.01923	0.0036	-0.00742
3.0513	94.258	55.106	0		1.27476	0.962	0.936		2.12111	22.794	14.553	9.11083	27.3325					7.9625	-0.593	-0.331								15.93	0.01928	0.00362	-0.00777
3.0529	94.172	55.061	0		1.27543	0.957	0.936		2.12223	22.794	14.553	9.11528	27.3458					7.96667	-0.555	-0.331								15.93	0.01928	0.00364	-0.00735
3.05449	94.122	55.015	0		1.2761	0.957	0.936		2.12334	22.789	14.549	9.11972	27.3592					7.97083	-0.544	-0.331								15.94	0.01932	0.00366	-0.00817
3.05609	94.082	54.961	0		1.27676	0.957	0.936		2.12445	22.782	14.542	9.12417	27.3725					7.975	-0.555	-0.356								15.95	0.01932	0.00366	-0.00963
3.05769	93.989	54.924	0		1.27743	0.951	0.936		2.12556	22.783	14.537	9.12861	27.3858					7.97917	-0.593	-0.379								15.96	0.01937	0.00364	-0.01017
3.05928	93.91	54.906	0		1.2781	0.951	0.936		2.12667	22.789	14.541	9.13304	27.3991					7.98333	-0.61	-0.387								15.97	0.01932	0.00368	-0.01072
3.06088	93.832	54.861	0		1.27876	0.951	0.936		2.12778	22.796	14.549	9.13749	27.4125					7.9875	-0.62	-0.402								15.98	0.01937	0.00366	-0.01072
3.06248	93.775	54.815	0		1.27943	0.951	0.936		2.12889	22.807	14.563	9.14193	27.4258					7.99167	-0.624	-0.402								15.98	0.01937	0.00364	-0.01158
3.06407	93.753	54.77	0		1.2801	0.946	0.936		2.13	22.816	14.577	9.14638	27.4391					7.99583	-0.614	-0.394								15.99	0.01946	0.0036	-0.01178
3.06567	93.675	54.742	0		1.28076	0.958	0.936		2.13111	22.819	14.583	9.15083	27.4525					8	-0.608	-0.402								16	0.01962	0.00364	-0.01111
3.06727	93.553	54.715	0		1.28143	0.952	0.936		2.13223	22.82	14.586	9.15527	27.4658					8.00042	-0.608	-0.404								16.01	0.01958	0.00368	-0.01111
3.06886	93.446	54.643	0		1.2821	0.952	0.936		2.13334	22.82	14.586	9.15972	27.4791					8.00417	-0.608	-0.392								16.02	0.01958	0.00366	-0.01158
3.07046	93.375	54.579	0		1.28277	0.952	0.936		2.13445	22.818	14.591	9.16416	27.4925					8.00833	-0.608	-0.392								16.03	0.01958	0.00366	-0.01185
3.07206	93.332	54.524	0		1.28343	0.952	0.936		2.13556	22.819	14.59	9.1686	27.5058					8.0125	-0.608	-0.392								16.03	0.01958	0.00368	-0.01131
3.07365	93.225	54.488	0		1.2841	0.952	0.928		2.13667	22.807	14.591	9.17306	27.5192					8.01667	-0.603	-0.41								16.04	0.01953	0.00366	-0.01111
3.07525	93.138	54.47	0		1.28477	0.952	0.928		2.13778	22.795	14.575	9.1775	27.5325					8.02083	-0.598	-0.418								16.05	0.01948	0.00364	-0.01138
3.07685	93.045	54.425	0		1.28543	0.952	0.928		2.13891	22.788	14.567	9.18195	27.5458					8.025	-0.608	-0.394								16.06	0.01953	0.00362	-0.01158
3.07844	92.988	54.379	0		1.2861	0.952	0.928		2.14002	22.778	14.559	9.18639	27.5592					8.02917	-0.586	-0.364								16.07	0.01958	0.0036	-0.01151
3.08004	92.959	54.352	0		1.28677	0.952	0.92		2.14112	22.777	14.554	9.19084	27.5725					8.03333	-0.543	-0.272								16.08	0.01958	0.0036	-0.01084
3.08164	92.895	54.334	0		1.28744	0.94	0.92		2.14223	22.785	14.556	9.19527	27.5858					8.0375	-0.446	-0.218								16.08	0.01948	0.00362	-0.01138
3.08323	92.803	54.325	0		1.2881	0.94	0.912		2.14334	22.796	14.563	9.19971	27.5991					8.04167	-0.404	-0.225								16.09	0.01944	0.00362	-0.01158
3.08483	92.71	54.279	0		1.28877	0.94	0.912		2.14447	22.796	14.563	9.20417	27.6125					8.04583	-0.409	-0.241								16.1	0.01958	0.00364	-0.01151
3.08643	92.653	54.234	0		1.28944	0.94	0.912		2.14557	22.81	14.575	9.20862	27.6258					8.05	-0.442	-0.287								16.11	0.01969	0.00368	-0.01064
3.08802	92.618	54.18	0		1.2901	0.94	0.912		2.14668	22.819	14.588	9.21306	27.6392					8.05417	-0.485	-0.325								16.12	0.01969	0.00362	-0.01131
3.08962	92.532	54.143	0		1.29077	0.94	0.912		2.14779	22.827	14.6	9.21751	27.6525					8.05833	-0.522	-0.364								16.13	0.01959	0.00362	-0.01198
3.09122	92.475	54.134	0		1.29144	0.934	0.912		2.14889	22.836	14.605	9.22195	27.6659					8.0625	-0.553	-0.379								16.13	0.01964	0.00362	-0.01171
3.09281	92.39	54.089	0		1.29211	0.928	0.912		2.15002	22.844	14.609	9.22638	27.6791					8.06667	-0.576	-0.379								16.14	0.01964	0.00364	-0.01131
3.09441	92.333	54.044	0		1.29277	0.922	0.912		2.15113	22.861	14.617	9.23083	27.6925					8.07083	-0.581	-0.394								16.15	0.01955	0.00362	-0.01072
3.09601	92.304	53.998	0		1.29344	0.922	0.912		2.15223	22.875	14.631	9.23528	27.7059					8.075	-0.587	-0.402								16.16	0.01955	0.00364	-0.01064
3.0976	92.233	53.971	0		1.29411	0.922	0.912		2.15334	22.879	14.637	9.23973	27.7192					8.07917	-0.598	-0.402								16.17	0.01969	0.00362	-0.01084
3.0992	92.169	53.962	0		1.29477	0.917	0.912		2.15445	22.873	14.637	9.24417	27.7325					8.08333	-0.598	-0.41								16.18	0.01983	0.00366	-0.01049
3.1008	92.084	53.917	0		1.29544	0.917	0.904		2.15558	22.873	14.637	9.24862	27.7459					8.0875	-0.602	-0.394								16.18	0.01973	0.00366	-0.01044
3.1024	92.034	53.862	0		1.29611	0.917	0.896		2.15668	22.864	14.635	9.25305	27.7592					8.09167	-0.592	-0.402								16.19	0.01964	0.00368	-0.01091
3.10399	92.02	53.817	0		1.29677	0.917	0.896		2.15779	22.852	14.629	9.2575	27.7725					8.09583	-0.602	-0.402								16.2	0.01969	0.00366	-0.01119
3.10559	91.956	53.79	0		1.29744	0.911	0.889		2.1589	22.836	14.619	9.26194	27.7858					8.1	-0.581	-0.387								16.21	0.01994	0.00366	-0.01059
3.10719	91.892	53.781	0		1.29811	0.911	0.881		2.16	22.815	14.604	9.26638	27.7992					8.10417	-0.582	-0.387								16.22	0.01983	0.00368	-0.0097
3.10878	91.821	53.735	0		1.29878	0.905	0.881		2.16113	22.792	14.582	9.27083	27.8125					8.10833	-0.582	-0.379								16.23	0.01975	0.00366	-0.00963
3.11038	91.771	53.69	0		1.29944	0.9	0.881		2.16224	22.766	14.562	9.27528	27.8258					8.1125	-0.593	-0.394								16.23	0.01975	0.00364	-0.00936
3.11198	91.745	53.654	0		1.30011	0.894	0.881		2.16335	22.749	14.54	9.27972	27.8392					8.11667	-0.581	-0.394								16.24	0.01983	0.00366	-0.0095
3.11357	91.695	53.636	0		1.30078	0.906	0.881		2.16445	22.733	14.522	9.28417	27.8525					8.12083	-0.592	-0.418								16.25	0.01987	0.00368	-0.00963
3.11517	91.645	53.645	0		1.30144	0.912	0.881		2.16556	22.722	14.512	9.28861	27.8658					8.125	-0.603	-0.441								16.26	0.01987	0.00368	-0.01012
3.11677	91.624	53.636	0		1.30211	0.906	0.873		2.16669	22.722	14.503	9.29307	27.8792					8.12917	-0.624	-0.441								16.27	0.01978	0.00364	-0.01012
3.11836	91.603	53.636	0		1.30278	0.906	0.873		2.16779	22.722	14.503	9.29751	27.8925					8.13333	-0.641	-0.441								16.28	0.01987	0.00364	-0.01017
3.11996	91.589	53.636	0		1.30345	0.906	0.873		2.1689	22.73	14.504	9.30196	27.9059					8.1375	-0.635	-0.441								16.28	0.01992	0.00368	-0.00958
3.12156	91.574	53.617	0		1.30411	0.913	0.873		2.17001	22.743	14.512	9.3064	27.9192					8.14167	-0.641	-0.456								16.29	0.01987	0.00366	-0.0095
3.12315	91.489	53.59	0		1.30478	0.907	0.873		2.17111	22.765	14.526	9.31083	27.9325					8.14583	-0.652	-0.448								16.3	0.01978	0.0036	-0.0097
3.12475	91.411	53.527	0		1.30545	0.901	0.873		2.17224	22.792	14.551	9.31528	27.9458					8.15	-0.641	-0.441								16.31	0.01973	0.00365	-0.01084
3.12635	91.361	53.482	0		1.30611	0.895	0.873		2.17335	22.818	14.575	9.31973	27.9592					8.15417	-0.63	-0.425								16.32	0.01978	0.00364	-0.01064
3.12794	91.326	53.436	0		1.30678	0.895	0.873		2.17446	22.837	14.597	9.32417	27.9725					8.15833	-0.62	-0.41								16.33	0.01987	0.00367	-0.01052
3.12954	91.248	53.409	0		1.30745	0.889	0.873		2.17556	22.854	14.616	9.32862	27.9858					8.1625	-0.599	-0.387								16.33	0.01978	0.0036	-0.01032
3.13114	91.17	53.391	0		1.30811	0.889	0.865		2.17667	22.87	14.633	9.33306	27.9992					8.16667	-0.577	-0.364								16.34	0.01983	0.00358	-0.01084
3.13273	91.092	53.346	0		1.30878	0.889	0.865		2.17778	22.877	14.642	9.33751	28.0125					8.17083	-0.55	-0.369								16.35	0.01983	0.00361	-0.01005
3.13433	91.035	53.273	0		1.30945	0.889	0.865		2.17889	22.876	14.649	9.34195	28.0259					8.175	-0.519	-0.335								16.36	0.01983	0.00354	-0.01079
3.13593	90.999	53.219	0		1.31012	0.889	0.865		2.18	22.876	14.649	9.3464	28.0392					8.17917	-0.519	-0.33								16.37	0.01978	0.00352	-0.01099
3.13752	90.914	53.183	0		1.31078	0.889	0.857		2.18111	22.871	14.649	9.35084	28.0525					8.18333	-0.498	-0.282								16.38	0.0198	0.00343	-0.01119
3.13912	90.829	53.174	0		1.31145	0.884	0.857		2.18223	22.863	14.641	9.35528	28.0658					8.1875	-0.466	-0.241								16.38	0.01973	0.0035	-0.01111
3.14072	90.744	53.128	0		1.31212	0.889	0.857		2.18334	22.85	14.631	9.35973	28.0792					8.19167	-0.433	-0.218								16.39	0.01985	0.00352	-0.01072
3.14231	90.694	53.083	0		1.31278	0.889	0.857		2.18445	22.849	14.623	9.36417	28.0925					8.19583	-0.411	-0.195								16.4	0.01985	0.00341	-0.01119
3.14391	90.666	53.047	0		1.31345	0.889	0.857		2.18556	22.848	14.63	9.36861	28.1058					8.2	-0.373	-0.172								16.41	0.01978	0.00342	-0.01099
3.14551	90.609	53.029	0		1.31412	0.889	0.857		2.18667	22.845	14.627	9.37307	28.1192					8.20417	-0.357	-0.164								16.42	0.01994	0.00337	-0.01064
3.1471	90.539	53.029	0		1.31479	0.889	0.857		2.18778	22.848	14.628	9.37751	28.1325					8.20833	-0.347	-0.156								16.43	0.01987	0.00346	-0.01044
3.1487	90.461	52.993	0		1.31545	0.884	0.857		2.18889	22.842	14.631	9.38196	28.1459					8.2125	-0.341	-0.149								16.43	0.01994	0.00346	-0.01059
3.1503	90.404	52.956	0		1.31612	0.884	0.857		2.19001	22.838	14.623	9.3864	28.1592					8.21667	-0.341	-0.133								16.44	0.01985	0.00343	-0.01032
3.15189	90.383	52.92	0		1.31679	0.878	0.857		2.19111	22.838	14.623	9.39085	28.1725					8.22083	-0.303	-0.118								16.45	0.01973	0.00344	-0.01044
3.15349	90.305	52.893	0		1.31745	0.89	0.857		2.19222	22.84	14.621	9.39528	28.1859					8.225	-0.292	-0.11								16.46	0.0198	0.00345	-0.01126
3.15509	90.234	52.884	0		1.31812	0.89	0.857		2.19334	22.864	14.635	9.39973	28.1992					8.22917	-0.27	-0.11								16.47	0.01983	0.00348	-0.0099
3.15668	90.149	52.839	0		1.31879	0.89	0.857		2.19445	22.864	14.635	9.40417	28.2125					8.23333	-0.265	-0.095								16.48	0.01989	0.00343	-0.00963
3.15828	90.099	52.794	0		1.31945	0.885	0.85		2.19557	22.881	14.651	9.40861	28.2258					8.2375	-0.254	-0.079								16.48	0.01994	0.00346	-0.00997
3.15988	90.078	52.757	0		1.32012	0.885	0.85		2.19667	22.895	14.663	9.41307	28.2392					8.24167	-0.243	-0.072								16.49	0.01987	0.0035	-0.00916
3.16147	90	52.73	0		1.32079	0.885	0.85		2.19778	22.912	14.68	9.41751	28.2525					8.24583	-0.26	-0.087								16.5	0.01989	0.00352	-0.00837
3.16307	89.922	52.712	0		1.32146	0.885	0.85		2.19891	22.921	14.69	9.42196	28.2659					8.25	-0.259	-0.095								16.51	0.01983	0.00356	-0.00844
3.16467	89.859	52.685	0		1.32212	0.885	0.85		2.20002	22.924	14.699	9.4264	28.2792					8.25417	-0.276	-0.102								16.52	0.01994	0.00352	-0.0077
3.16626	89.823	52.64	0		1.32279	0.885	0.85		2.20112	22.931	14.705	9.43085	28.2925					8.25833	-0.287	-0.102								16.53	0.01999	0.00356	-0.00742
3.16786	89.816	52.595	0		1.32346	0.885	0.85		2.20223	22.927	14.702	9.43528	28.3059					8.2625	-0.281	-0.102								16.53	0.01987	0.00363	-0.00614
3.16946	89.731	52.559	0		1.32412	0.885	0.85		2.20334	22.927	14.702	9.43973	28.3192					8.26667	-0.27	-0.11								16.54	0.01994	0.0036	-0.0052
3.17105	89.637	52.522	0		1.32479	0.885	0.85		2.20446	22.92	14.701	9.44417	28.3325					8.27083	-0.304	-0.102								16.55	0.01992	0.00356	-0.00473
3.17265	89.553	52.468	0		1.32546	0.885	0.85		2.20557	22.922	14.699	9.44862	28.3459					8.275	-0.298	-0.125								16.56	0.02003	0.00358	-0.00606
3.17425	89.496	52.423	0		1.32613	0.885	0.85		2.20668	22.925	14.7	9.45306	28.3592					8.27917	-0.304	-0.133								16.57	0.01983	0.0036	-0.00695
3.17584	89.468	52.378	0		1.32679	0.885	0.85		2.20778	22.924	14.704	9.45751	28.3725					8.28333	-0.303	-0.133								16.58	0.01978	0.0036	-0.00656
3.17744	89.378	52.351	0		1.32746	0.885	0.85		2.20889	22.929	14.71	9.46195	28.3859					8.2875	-0.313	-0.133								16.58	0.01985	0.0036	-0.00782
3.17904	89.293	52.333	0		1.32813	0.885	0.85		2.21002	22.937	14.715	9.4664	28.3992					8.29167	-0.308	-0.133								16.59	0.01992	0.0036	-0.00869
3.18063	89.23	52.297	0		1.32879	0.885	0.85		2.21113	22.949	14.722	9.47084	28.4125					8.29583	-0.308	-0.133								16.6	0.01994	0.00364	-0.00916
3.18223	89.187	52.279	0		1.32946	0.885	0.85		2.21223	22.967	14.74	9.47529	28.4259					8.3	-0.331	-0.133								16.61	0.01983	0.00364	-0.00916
3.18383	89.173	52.251	0		1.33013	0.885	0.85		2.21334	22.991	14.765	9.47974	28.4392					8.30417	-0.319	-0.11								16.62	0.0198	0.00364	-0.00958
3.18542	89.117	52.233	0		1.33079	0.885	0.85		2.21445	23.003	14.784	9.48418	28.4525					8.30833	-0.292	-0.118								16.63	0.01999	0.00364	-0.01044
3.18702	89.039	52.224	0		1.33146	0.885	0.85		2.21557	23.012	14.794	9.48863	28.4659					8.3125	-0.298	-0.11								16.63	0.01987	0.00366	-0.00936
3.18862	88.968	52.188	0		1.33213	0.879	0.85		2.21668	23.012	14.794	9.49307	28.4792					8.31667	-0.297	-0.133								16.64	0.01989	0.00368	-0.00896
[truncated: 69,985 more rows]
[truncated: 36 more columns]

## Sheet: Fig 2
Fig 2c GFP to RFP conversion (%)
Enzyme concentration (μM)	Cre						CPP5-Cre						TAT-Cre						ANTP-Cre						No enzyme
0	0.35572	0.434539	0.397389	0.471025	0.306078	0.232356	0.35572	0.434539	0.397389	0.471025	0.306078	0.232356	0.35572	0.434539	0.397389	0.471025	0.306078	0.232356	0.35572	0.434539	0.397389	0.471025	0.306078	0.232356	0.266256	0.299444	0.247958	0.30303	0.382707	0.376375
0.1	0.868451	0.773307	1.09086	0.724432	0.454869	0.403749	0.704529	0.69356	0.726496	0.68308	0.824176	0.693241	0.782341	0.524525	1.26002	0.619864	0.65123	0.492819	0.687623	0.594985	0.626781	0.915856	0.367595	0.459308
0.25	1.25759	1.23421	1.37398	1.23545	0.795568	2.02597	0.763683	0.756063	1.22363	1.15841	1.11016	1.06567	2.3166	2.07063	3.16557	3.02366	1.65433	1.35994	3.87288	3.19814	3.63178	4.25563
0.5	1.07045	1.27425	1.39028	1.62342	3.38571	2.5437	0.960436	0.759966	1.76088		1.19534	2.15572	9.70802	9.93724	13.0925	8.51653		4.46837	16.7032	12.2089	20.0921		10.2157	19.9327
0.75	1.21292	1.82596	1.79897	2.2551	3.13856	3.40333	1.13491	0.941646	2.52487	1.14859	2.4736	3.16137	16.2453	16.394	19.2806	18.8326	9.57361	8.46444	34.5705	33.8439	31.5439	34.2931	28.9118	36.4138
1	1.67205	2.00449		3.21202	3.90437	4.41767	1.09859	1.11629	2.78861	1.45923	5.97912	4.77984	24.1835	22.6818	25.4104	27.8216	12.5061	13.3887	39.8942	42.7308	44.1185	45.4674	32.0296	29.8698
Fig 2d GFP to RFP conversion (%)
Peptide concentration (μM)	Cre						CPP5-Cre						TAT-Cre						ANTP-Cre						No enzyme
0	1.26001	1.18629	1.4921	1.45674	2.16643	1.93539	0.938493	0.745178	0.977778	0.978068	1.14893	1.13523	7.48195	7.65455	9.42591	8.81786	9.91761	9.31716	13.7901	12.8914	15.5431	13.1876	19.7969	23.137	0.266256	0.299444	0.247958	0.30303	0.382707	0.376375
0.25	1.50921	1.33799	1.45097	1.82168	3.16072	2.60091	1.07805	0.90896	0.906214	1.29814	0.97003	0.928571	13.3895	12.2006	12.0676	14.0836	18.1787	16.0409	21.4007	18.4473	16.5863	22.2108	25.5377	29.4398	0.381949	0.318241	0.367161	0.368677	0.275882	0.287522
0.5	2.60959	2.46524	2.02125	2.36939	3.32847	3.25251	0.909608	0.948958	0.949044	0.979389	1.24382	0.996102	16.7733	16.4555	17.6023	16.3812	19.5394	19.4775	24.5412	24.7676	24.9887	24.5692	30.7036	29.1277	0.41287	0.373241	0.220686	0.370096	0.371376	0.189036
1	5.10711	5.70202	4.09938	4.23125	6.16544	6.00546	1.71412	1.99912	1.60661	1.325	2.02139	2.02546	16.9324	15.9009	13.9036	12.8133	18.8274	17.2432	22.0099	21.8891	24.0576	22.5399	30.8484	28.7979	0.374262	0.421267	0.394218	0.283582	0.269771	0.286615
Fig 2g tdTomato to eGFP conversion (%)
Non-treated	Cre	Cre + P	CPP5-Cre	TAT-Cre	ANTP-Cre	Cre + LF3000
0	1.89	1.53	2.22	0.59	3.04	16.85
0	1.69	2.21	1.63	0.85	3.16	16.01
0.02	0.52	0.76	0.8	0.53	2.25	20.93
0.02	0.54	0.54	0.46	0.48	2	14.48

## Sheet: Fig 3
Fig 3b Percentage of genes with A>G conversion (%)																						Fig 3e					Fig 3f
	Untreated						Plasmids															C57BL/6					Untreated rd12					20 µM ABE8e, 390 mM NaCl					36 µM ABE8e, 390 mM NaCl					20 µM ABE8e, 10% sucrose, 200 mM NaCl					36 µM ABE8e, 10% sucrose, 200 mM NaCl
A6	0.04	0.02	0.01	0.02	0.2	0.02	2.05	3.55	2.9	1.99	4.66	5.01										Time (ms)	Amplitude (nV)	Time (ms)	Amplitude (nV)		Time (ms)	Amplitude (nV)	Time (ms)	Amplitude (nV)		Time (ms)	Amplitude (nV)	Time (ms)	Amplitude (nV)		Time (ms)	Amplitude (nV)	Time (ms)	Amplitude (nV)		Time (ms)	Amplitude (nV)	Time (ms)	Amplitude (nV)		Time (ms)	Amplitude (nV)	Time (ms)
A6 + bystander	0.01	0.01	0.02	0.03	0.21	0.01	8.13	9.07	21.24	17.17	28.18	27.72										-50	-8874.05	-50	-20106.7		-50	-9046.12	-50	-3379.36		-50	-3326.93	-50	-3163.48		-50	9623.19	-50	8443.12		-50	1956.85	-50	-1833.03		-50	-15702.6	-50
Other	2.15	2.19	2.13	2.1	2.27	2.3	2.94	3.12	3.02	4.2	4.26	4.6										-49.5	-8474.35	-49.5	-20697.7		-49.5	-8835.39	-49.5	-3605.22		-49.5	-3349.54	-49.5	-2502.35		-49.5	9620.34	-49.5	8589.71		-49.5	2536.45	-49.5	-2160.76		-49.5	-15855.3	-49.5
																						-49	-7782.42	-49	-21069.4		-49	-8345.2	-49	-3554.97		-49	-3557.78	-49	-1835.24		-49	8787.97	-49	8618.9		-49	2200.09	-49	-2424.74		-49	-15853	-49
Fig 3d 2% sucrose Conversion (%)																						-48.5	-6651.7	-48.5	-20982.8		-48.5	-7813.72	-48.5	-3258.23		-48.5	-3820.95	-48.5	-1366.13		-48.5	7836.96	-48.5	8521.6		-48.5	844.04	-48.5	-2571.73		-48.5	-15681.9	-48.5
RNP concentration (µM)	ABE 8e NG				CPP5-ABE 8e NG				TAT-ABE 8e NG				ANTP-ABE 8e NG									-48	-5447.11	-48	-20354.4		-48	-7337.17	-48	-2805.37		-48	-3985.38	-48	-1207.38		-48	6812.14	-48	8193.2		-48	-1413.89	-48	-2628.16		-48	-15418	-48
0	0.03	0.07	0.28	0.26	0.03	0.07	0.28	0.26	0.03	0.07	0.28	0.26	0.03	0.07	0.28	0.26						-47.5	-4935.44	-47.5	-19315.5		-47.5	-6854.87	-47.5	-2307.23		-47.5	-3912.06	-47.5	-1312.65		-47.5	5414.84	-47.5	7416.97		-47.5	-4107.35	-47.5	-2671.21		-47.5	-15176	-47.5
0.1	2.56	2.33	4.45	4.68	2.12	2.28	3.93	3.96	1.38	1.45	2.15	2.12	1.28	1.22	2.09	1.9						-47	-5359.23	-47	-18164.1		-47	-6537.52	-47	-1821.63		-50	-3567.01	-50	-1561.44		-50	4079.35	-47	5971.66		-50	-6407.26	-50	-2800.83		-50	-14996.6	-47
0.25	1.89	1.93	3.29	3.68	1.58	1.74	2.97	2.57	1.25	1.36	1.96	1.84	1.02	1.08	1.76	1.7						-46.5	-6024.18	-46.5	-17179.3		-46.5	-6655.1	-46.5	-1402.73		-49.5	-3093.14	-49.5	-1837.6		-49.5	3457.28	-46.5	4035.06		-49.5	-7521.78	-49.5	-3058.93		-49.5	-14825.5	-46.5
0.5	2.04	1.81	3.17	3.14	1.92	1.89	2.96	2.82	1.08	1.39	1.95	2.2	1.15	1.22	1.67	1.67						-46	-6235.12	-46	-16523.5		-46	-7045.09	-46	-1167.37		-49	-2691.86	-49	-2050.35		-49	3453.29	-46	2220.67		-49	-7367.46	-49	-3391.82		-49	-14654.4	-46
1	1.79	1.89	3.33	2.93	1.95	2.32	3.34	3.25	1.39	1.44	1.79	2.06	1.43	1.46	1.82	1.82						-45.5	-6076.35	-45.5	-16343.8		-45.5	-7330.36	-45.5	-1207.46		-48.5	-2473.68	-48.5	-2158.67		-48.5	3686.13	-45.5	1175.18		-48.5	-6526.65	-48.5	-3727.68		-48.5	-14599.3	-45.5
2	3.16	2.57	3.67	3.64	2.89	2.79	3.65	3.35	2.27	1.97	2.37	3.05	1.78	1.9	2.07	2.1						-45	-5910.69	-45	-16688.1		-45	-7503.57	-45	-1499.08		-48	-2463.28	-48	-2187.51		-48	4145.24	-45	1495.74		-48	-5521.49	-48	-4046.82		-48	-14763.4	-45
																						-44.5	-5683.7	-44.5	-17278.1		-44.5	-7771.3	-44.5	-1951.39		-47.5	-2642.7	-47.5	-2203.69		-47.5	4818.77	-44.5	3349.09		-47.5	-4514.36	-47.5	-4368.74		-47.5	-15104.9	-44.5
Fig 3d 10% sucrose Conversion (%)																						-44	-5122.03	-44	-17701.9		-44	-8160.13	-44	-2456.33		-47	-2941.62	-47	-2257.65		-47	5329.11	-44	5852.72		-47	-3497.32	-47	-4726.57		-47	-15489.2	-44
RNP concentration (µM)	ABE8e NG				CPP5-ABE8e NG				TAT-ABE8e NG				ANTP-ABE8e NG									-43.5	-4361.39	-43.5	-17799.1		-43.5	-8612.23	-43.5	-2866.32		-46.5	-3257.1	-46.5	-2344.44		-46.5	5314.39	-43.5	7589.94		-46.5	-2439.01	-46.5	-5177.59		-46.5	-15767.6	-43.5
0	0.04	0.04	0.05	0.07	0.04	0.04	0.05	0.07	0.04	0.04	0.05	0.07	0.04	0.04	0.05	0.07						-43	-3944.5	-43	-17662.1		-43	-9102.1	-43	-3016.11		-46	-3516.05	-46	-2436.62		-46	4766.45	-43	7811.18		-46	-1345.95	-46	-5802.27		-46	-15786	-43
0.1	19.26	13.11	26.16	22.09	15.22	14.84	24.38	20.43	9.25	8.8	12.95	10.94	7.67	5.57	10.12	9.99						-42.5	-4115.85	-42.5	-17459.8		-42.5	-9552.89	-42.5	-2828.08		-45.5	-3706.84	-45.5	-2537.86		-45.5	3908.17	-42.5	6968.28		-45.5	-182.028	-45.5	-6646.28		-45.5	-15442.2	-42.5
0.25	17.39	18.09	22.67	18.8	15.52	15.36	21.72	21.25	8.65	10.7	15.38	12.59	10.75	8.36	12.24	10.51						-42	-4509.76	-42	-17368.4		-42	-9952.63	-42	-2386.61		-45	-3835.04	-45	-2654.13		-45	3050.63	-42	6063.77		-45	1197.45	-45	-7651.68		-45	-14810.3	-42
0.5	19.42	18.15	24.31	25.95	20.23	19.6	19.42	19.89	12.04	13.37	14.49	14.84	11.25	9.79	12.1	12.33						-41.5	-4717.12	-41.5	-17457.9		-41.5	-10383.8	-41.5	-1862.77		-44.5	-3887.94	-44.5	-2728.47		-44.5	2498.84	-41.5	5566.17		-44.5	2705.82	-44.5	-8633.56		-44.5	-14150	-41.5
1	18.73	19.29	30.7	26.94	23.19	22.48	26.5	26.5	17.86	18.96	20.2	18.48	13.31	11.9	15.05	14.46						-41	-4782.77	-41	-17584.8		-41	-10705.2	-41	-1400.19		-44	-3886.95	-44	-2687.24		-44	2451.46	-41	5394.1		-44	3794.51	-44	-9356.1		-44	-13750.6	-41
2	40.89	35.15	37.83	39.13	32.42	31.57	29.02	29.37	23.33	14.18	24.22	26.29	17.23	17.2	19.08	20.08						-40.5	-4862.01	-40.5	-17535.3		-40.5	-10588	-40.5	-1136.77		-43.5	-3892.21	-43.5	-2529.92		-43.5	2964.89	-40.5	5438.24		-43.5	3919.51	-43.5	-9698.45		-43.5	-13760.1	-40.5
																						-40	-4651.65	-40	-17192.9		-40	-9941.39	-40	-1209.17		-43	-3941.39	-43	-2301.24		-43	3909.42	-40	5453.16		-43	3025.02	-43	-9685.17		-43	-14082.9	-40
Fig 3d 10% sucrose 6xHis-CM18-PTD4 peptide Conversion (%)																						-39.5	-3603.17	-39.5	-16519.1		-39.5	-8958.89	-39.5	-1607.46		-42.5	-4046.18	-42.5	-2034.48		-42.5	4924.81	-39.5	4980		-42.5	1467.47	-42.5	-9335.75		-42.5	-14434.9	-39.5
Peptide concentration (µM)	No enzyme				ABE8e				CPP5-ABE8e				TAT-ABE8e				ANTP-ABE8e					-39	-1712.87	-39	-15510.3		-39	-7884.17	-39	-2118.54		-42	-4174.54	-42	-1766.2		-42	5599.72	-39	3826.63		-42	-297.976	-42	-8636.8		-42	-14561.9	-39
0	0.19	0.27	0.25	0.26	37.04	31.6	34.6	35.14	36.73	35.65	32.69	38.15	25.7	22.21	31.07	32.99	25.87	21.74	22.66	28.33		-38.5	304.035	-38.5	-14189.4		-38.5	-6938.96	-38.5	-2479.8		-41.5	-4207.73	-41.5	-1538.42		-41.5	5906.2	-38.5	2511.53		-41.5	-1939.37	-41.5	-7659.97		-41.5	-14360.8	-38.5
0.5	0.32	0.26	0.22	0.22	36.67	40.48	38.29	40.93	37.65	38.27	44.69	44.39	29.55	29.92	36.93	37.77	29.07	27.73	31.92	28.96		-38	1713.67	-38	-12668.1		-38	-6192.12	-38	-2514.12		-41	-4031.58	-41	-1376.4		-41	6140.93	-38	1792.21		-41	-3177.43	-41	-6573.98		-41	-13800.7	-38
1	0.2	0.25	0.38	0.21	47.82	49.62	46.77	46.19	46.65	50.32	49.01	44.63	33.25	35.04	34.26	33.52	37.81	35.05	32.55	30.88		-37.5	2286.79	-37.5	-11319.3		-37.5	-5449.42	-37.5	-2137.43		-40.5	-3688.98	-40.5	-1305.58		-40.5	6288.86	-37.5	1798.08		-40.5	-3632.18	-40.5	-5534.57		-40.5	-12851.9	-37.5
2	0.34	0.24	0.4	0.28	53.16	51.21	50.5	44.55	52.23	54.27	48.52	51.06	42.01	41.57	47.88	41.64	40.65	39.71	29.48	24.35		-37	2170.39	-37	-10722.8		-37	-4636.5	-37	-1402.22		-40	-3340.1	-40	-1378.35		-40	5941.04	-37	2086.43		-40	-3133.34	-40	-4613.96		-40	-11539.6	-37
																						-36.5	1704.66	-36.5	-11106.2		-36.5	-4046.39	-36.5	-565.672		-39.5	-3088.67	-39.5	-1645.63		-39.5	4840.94	-36.5	2245.57		-39.5	-2058.29	-39.5	-3868.85		-39.5	-10036.8	-36.5
																						-36	1317.73	-36	-12001.4		-36	-3865.6	-36	46.583		-39	-2941.35	-39	-2087.27		-39	3184.99	-36	2234.2		-39	-945.597	-39	-3428.51		-39	-8644.94	-36
																						-35.5	1228.3	-35.5	-12741.4		-35.5	-3890.16	-35.5	274.553		-38.5	-2896.93	-38.5	-2592.73		-38.5	1483.21	-35.5	2280.98		-38.5	-1.26184	-38.5	-3413.92		-38.5	-7626.15	-35.5
																						-35	1317.96	-35	-13026.9		-35	-3858.38	-35	121.542		-38	-2958.12	-38	-2997.36		-38	233.014	-35	2460.6		-38	842.981	-38	-3788.48		-38	-7069.2	-35
																						-34.5	1365.87	-34.5	-12966.3		-34.5	-3671.44	-34.5	-378.051		-37.5	-3044.84	-37.5	-3137.13		-37.5	-296.176	-34.5	2482.09		-37.5	1757.64	-37.5	-4361.52		-37.5	-6923.59	-34.5
																						-34	1264.28	-34	-12926.3		-34	-3319.71	-34	-1108.83		-37	-3033.06	-37	-2943.04		-37	-76.4609	-34	2024.11		-37	2842.41	-37	-4920.51		-37	-7065.38	-34
																						-33.5	1067.1	-33.5	-13384.2		-33.5	-2898.14	-33.5	-1787.93		-36.5	-2931.75	-36.5	-2483.84		-36.5	672.587	-33.5	1280.31		-36.5	3869.98	-36.5	-5334.46		-36.5	-7304.64	-33.5
																						-33	944.786	-33	-14548.5		-33	-2596.46	-33	-2122.46		-36	-2890.75	-36	-1886.71		-36	1550.66	-33	779.196		-36	4397.55	-36	-5582.87		-36	-7454.83	-33
																						-32.5	1142.31	-32.5	-15793.1		-32.5	-2491.19	-32.5	-2021.12		-35.5	-3014.45	-35.5	-1279.55		-35.5	2214.77	-32.5	702.309		-35.5	4117.24	-35.5	-5714.52		-35.5	-7436.11	-32.5
																						-32	1893.37	-32	-15984		-32	-2488.86	-32	-1582.82		-35	-3268.55	-35	-796.57		-35	2539.99	-32	800.287		-35	2958.9	-35	-5747.47		-35	-7259.67	-32
																						-31.5	3049.89	-31.5	-14717.2		-31.5	-2505.85	-31.5	-977.838		-34.5	-3518.42	-34.5	-530.942		-34.5	2594.82	-31.5	703.307		-34.5	1047.31	-34.5	-5647.12		-34.5	-6963.33	-31.5
																						-31	3912.66	-31	-12640.8		-31	-2593.95	-31	-360.221		-34	-3587.99	-34	-488.989		-34	2576.39	-31	257.902		-34	-1301.46	-34	-5452.77		-34	-6592.05	-31
																						-30.5	3964.22	-30.5	-10608.1		-30.5	-2873.09	-30.5	209.696		-33.5	-3383.11	-33.5	-627.773		-33.5	2713.07	-30.5	-305.455		-33.5	-3520.19	-33.5	-5343.21		-33.5	-6181.92	-30.5
																						-30	3581.26	-30	-9051.25		-30	-3370.44	-30	755.613		-33	-3007.53	-33	-876.411		-33	3118.66	-30	-736.206		-33	-4920.51	-33	-5506.2		-33	-5765.56	-30
																						-29.5	3509.39	-29.5	-8064.4		-29.5	-4042.01	-29.5	1278.49		-32.5	-2666.42	-32.5	-1132.36		-32.5	3786.71	-29.5	-1080.02		-32.5	-5235.84	-32.5	-5999.27		-32.5	-5410.75	-29.5
																						-29	3927.36	-29	-7643.52		-29	-4831.49	-29	1714.17		-32	-2460.11	-32	-1313.16		-32	4700.66	-29	-1500.32		-32	-4852.63	-32	-6746.07		-32	-5209.21	-29
																						-28.5	4463.24	-28.5	-7639.87		-28.5	-5524.95	-28.5	1993.86		-31.5	-2398.32	-31.5	-1404.82		-31.5	5726.72	-28.5	-1969.94		-31.5	-4282.74	-31.5	-7582.16		-31.5	-5184.68	-28.5
																						-28	4900.98	-28	-7747.31		-28	-5862.44	-28	2105.75		-31	-2540.99	-31	-1457.8		-31	6428.21	-28	-2191.11		-31	-3708.33	-31	-8280.72		-31	-5214.93	-28
																						-27.5	5432.27	-27.5	-7719.16		-27.5	-5899.02	-27.5	2097.24		-30.5	-2922.42	-30.5	-1554.7		-30.5	6297.53	-27.5	-1943.69		-30.5	-3026.98	-30.5	-8593.5		-30.5	-5077.64	-27.5
																						-27	6120.46	-27	-7530.48		-27	-5916.67	-27	2028.63		-30	-3432.08	-30	-1735.09		-30	5213.91	-27	-1293.44		-30	-2091.21	-30	-8339.38		-30	-4610.32	-27
																						-26.5	6521.97	-26.5	-7452.28		-26.5	-6028.88	-26.5	1944.37		-29.5	-3898.07	-29.5	-1944.06		-29.5	3540.27	-26.5	-312.705		-29.5	-971.147	-29.5	-7511.18		-29.5	-3848.29	-26.5
																						-26	6213.81	-26	-7836.73		-26	-6105.86	-26	1894.85		-29	-4193.93	-29	-2102.07		-29	1837.97	-26	772.596		-29	95.2838	-29	-6283.64		-29	-3031.67	-26
																						-25.5	5405.07	-25.5	-8542.37		-25.5	-6008.81	-25.5	1937.96		-28.5	-4248.32	-28.5	-2189.09		-28.5	545.342	-25.5	1232.85		-28.5	1021.61	-28.5	-4893.77		-28.5	-2484.39	-25.5
																						-25	4632.91	-25	-8872.71		-25	-5763.38	-25	2081.16		-28	-4056.94	-28	-2215.71		-28	-149.903	-25	523.18		-28	1728.73	-28	-3579.01		-28	-2441.37	-25
																						-24.5	4046.79	-24.5	-8254.69		-24.5	-5492.27	-24.5	2245.36		-27.5	-3749.41	-27.5	-2169.09		-27.5	-259.562	-24.5	-924.601		-27.5	1822.15	-27.5	-2602.05		-27.5	-2953.89	-24.5
																						-24	3386.25	-24	-6795.24		-24	-5220.99	-24	2296.07		-27	-3544.4	-27	-2027.77		-27	67.7598	-24	-2324.07		-27	1008.28	-27	-2189.38		-27	-3899.46	-24
																						-23.5	2672.33	-23.5	-5243.05		-23.5	-4842.64	-23.5	2099.36		-26.5	-3529.75	-26.5	-1788.03		-26.5	624.352	-23.5	-3451.34		-26.5	-436.363	-26.5	-2399.76		-26.5	-5013.64	-23.5
																						-23	2470.47	-23	-4284.82		-23	-4245.92	-23	1609.78		-26	-3624.17	-26	-1470.16		-26	1252.61	-23	-4410.21		-26	-2004.17	-26	-3069.66		-26	-5974.03	-23
																						-22.5	3129.83	-22.5	-3952.88		-22.5	-3329.01	-22.5	939.677		-25.5	-3768.5	-25.5	-1131.15		-25.5	1850.59	-22.5	-5069.84		-25.5	-3364.21	-25.5	-3928.47		-25.5	-6554.47	-22.5
																						-22	4140.03	-22	-3995.17		-22	-2015.46	-22	290.365		-25	-3868.64	-25	-845.848		-25	2318.22	-22	-5170.37		-25	-4333	-25	-4772.81		-25	-6703.41	-22
																						-21.5	4710.88	-21.5	-4227.24		-21.5	-426.699	-21.5	-156.353		-24.5	-3691.25	-24.5	-669.042		-24.5	2566.98	-21.5	-4639.78		-24.5	-4765.57	-24.5	-5462.06		-24.5	-6475.88	-21.5
																						-21	4638.47	-21	-4267.74		-21	1116.91	-21	-265.052		-24	-3222.48	-24	-631.105		-24	2554.43	-21	-3675.15		-24	-4515.24	-24	-5823.87		-24	-5949.96	-21
																						-20.5	4241.31	-20.5	-3793.1		-20.5	2319.4	-20.5	-3.64111		-23.5	-2810.63	-23.5	-730.441		-23.5	2292.93	-20.5	-2722.17		-23.5	-3572.16	-23.5	-5722.36		-23.5	-5210.34	-20.5
																						-20	3899.54	-20	-3021.31		-20	2998.31	-20	482.483		-23	-2601.95	-23	-947.766		-23	1849.69	-20	-2205.11		-23	-2264.85	-23	-5193.51		-23	-4358.73	-20
																						-19.5	3877.22	-19.5	-2179		-19.5	3071.54	-19.5	958.295		-22.5	-2281.71	-22.5	-1308		-22.5	1344.06	-19.5	-2120.91		-22.5	-1043.09	-22.5	-4405.16		-22.5	-3515.02	-19.5
																						-19	4175.99	-19	-1173.08		-19	2732.31	-19	1260.47		-22	-1613.69	-22	-1850.97		-22	907.275	-19	-2135.65		-22	-93.5804	-22	-3522.65		-22	-2785.29	-19
																						-18.5	4506.18	-18.5	-394.602		-18.5	2430.97	-18.5	1311.86		-21.5	-812.215	-21.5	-2510.88		-21.5	626.016	-18.5	-2006.25		-21.5	649.125	-21.5	-2699.65		-21.5	-2226.38	-18.5
																						-18	4548.35	-18	-610.758		-18	2328.4	-18	1078.67		-21	-163.023	-21	-3117.83		-21	539.756	-18	-1697.37		-21	1371.25	-21	-2112.11		-21	-1854.26	-18
																						-17.5	4150.86	-17.5	-1655.82		-17.5	2181.78	-17.5	644.365		-20.5	306.247	-20.5	-3521.73		-20.5	672.025	-17.5	-1344.93		-20.5	2266.41	-20.5	-1874.99		-20.5	-1641.5	-17.5
																						-17	3360.55	-17	-2497.94		-17	1943.55	-17	242.129		-20	525.501	-20	-3655.74		-20	1012.78	-17	-1234.83		-20	3243.1	-20	-1929.83		-20	-1504.5	-17
																						-16.5	2398.19	-16.5	-2614.13		-16.5	1775.76	-16.5	62.0469		-19.5	286.587	-19.5	-3510.58		-19.5	1474.88	-16.5	-1620.68		-19.5	3890.78	-19.5	-2068.14		-19.5	-1369.41	-16.5
																						-16	1655.16	-16	-2253.5		-16	1610	-16	98.613		-19	-351.558	-19	-3107.52		-19	1932.38	-16	-2500.65		-19	3836.36	-19	-2097.31		-19	-1245.61	-16
																						-15.5	1650.89	-15.5	-1678.11		-15.5	1273.45	-15.5	284.043		-18.5	-1093.85	-18.5	-2511.3		-18.5	2290.33	-15.5	-3525.83		-18.5	2934.63	-18.5	-1973.25		-18.5	-1181.94	-15.5
																						-15	2576.64	-15	-963.711		-15	690.753	-15	608.914		-18	-1744.66	-18	-1830.74		-18	2476.82	-15	-4187.21		-18	1252.79	-18	-1767.35		-18	-1185.78	-15
																						-14.5	3812.85	-14.5	-218.625		-14.5	-108.289	-14.5	1038.52		-17.5	-2130.12	-17.5	-1180.57		-17.5	2464.1	-14.5	-4301.42		-17.5	-917.236	-17.5	-1567.58		-17.5	-1240.55	-14.5
																						-14	4472.54	-14	463.891		-14	-931.424	-14	1462.77		-17	-2063.85	-17	-649.428		-17	2340.49	-14	-4179.61		-17	-3044.24	-17	-1424.2		-17	-1342.26	-14
																						-13.5	4488.17	-13.5	1059.52		-13.5	-1583.63	-13.5	1742.72		-16.5	-1532.65	-16.5	-274.732		-16.5	2244.73	-13.5	-4108.79		-16.5	-4403.86	-16.5	-1338.18		-16.5	-1446.61	-13.5
																						-13	4586.57	-13	1653.44		-13	-1975.16	-13	1755.86		-16	-669.007	-16	-40.3745		-16	2236.34	-13	-4015.49		-16	-4474.7	-16	-1288.61		-16	-1481.3	-13
																						-12.5	5196.37	-12.5	2656.78		-12.5	-1996.34	-12.5	1475.55		-15.5	284.196	-15.5	89.3025		-15.5	2307.48	-12.5	-3840.82		-15.5	-3471.85	-15.5	-1259.76		-15.5	-1477.06	-12.5
																						-12	5981.4	-12	4404.19		-12	-1660.74	-12	1014.15		-15	971.453	-15	161.602		-15	2469.22	-12	-3716.15		-15	-2146.32	-15	-1218.54		-15	-1568	-12
																						-11.5	6514.61	-11.5	6305.01		-11.5	-1300.51	-11.5	511.619		-14.5	1103.74	-14.5	235.028		-14.5	2765.54	-11.5	-3675.59		-14.5	-1044.77	-14.5	-1098.2		-14.5	-1849.29	-11.5
																						-11	6812.55	-11	7364.1		-11	-1199.32	-11	24.7649		-14	666.135	-14	321.918		-14	3199.07	-11	-3685.97		-14	-189.906	-14	-861.369		-14	-2304.25	-11
																						-10.5	6950.92	-10.5	7504.41		-10.5	-1194.29	-10.5	-423.77		-13.5	-63.2539	-13.5	364.381		-13.5	3706.22	-10.5	-3774.54		-13.5	651.714	-13.5	-540.488		-13.5	-2820.09	-10.5
																						-10	6649.14	-10	7379.28		-10	-987.945	-10	-764.279		-13	-844.706	-13	308.865		-13	4241.15	-10	-3796.11		-13	1532.91	-13	-174.931		-13	-3222.69	-10
																						-9.5	5662.15	-9.5	7223.67		-9.5	-641.213	-9.5	-892.784		-12.5	-1590.56	-12.5	156.913		-12.5	4760.92	-9.5	-3489.47		-12.5	2269.26	-12.5	194.708		-12.5	-3315.41	-9.5
																						-9	4314.05	-9	6611.44		-9	-535.178	-9	-738.613		-12	-1899.22	-12	-55.1899		-12	5112.14	-9	-2856.25		-12	2829.33	-12	452.039		-12	-2959.17	-9
																						-8.5	3220.2	-8.5	5252.91		-8.5	-884.888	-8.5	-333.768		-11.5	-1185.69	-11.5	-267.329		-11.5	5085.49	-8.5	-2174.71		-11.5	3329.98	-11.5	446.404		-11.5	-2196.51	-8.5
																						-8	2563.65	-8	3618.92		-8	-1375.5	-8	181.477		-11	497.46	-11	-407.55		-11	4575.51	-8	-1851.31		-11	3549.53	-11	110.465		-11	-1279.04	-8
																						-7.5	1998.09	-7.5	2474.26		-7.5	-1514.46	-7.5	633.676		-10.5	2375.03	-10.5	-432.943		-10.5	3643.45	-7.5	-2177.8		-10.5	3046.84	-10.5	-525.037		-10.5	-543.266	-7.5
																						-7	1357.2	-7	2212.49		-7	-1260.98	-7	872.431		-10	3631.68	-10	-334.466		-10	2533.43	-7	-3001.61		-10	1766	-10	-1365.03		-10	-234.854	-7
																						-6.5	1132.58	-6.5	2775.63		-6.5	-937.493	-6.5	818.637		-9.5	3863.58	-9.5	-114.316		-9.5	1617.04	-6.5	-3936.07		-9.5	59.0031	-9.5	-2224.4		-9.5	-364.277	-6.5
																						-6	1848.81	-6	3700.1		-6	-711.793	-6	547.419		-9	2955.41	-9	195.551		-9	1163.93	-6	-4728.1		-9	-1709.76	-9	-2836.73		-9	-712.998	-6
																						-5.5	3189.76	-5.5	4437.26		-5.5	-517.64	-5.5	253.099		-8.5	1069.67	-8.5	509.98		-8.5	1140.26	-5.5	-5194.88		-8.5	-3339.06	-8.5	-2980.29		-8.5	-983.751	-5.5
																						-5	4282.8	-5	4956.21		-5	-370.987	-5	92.9004		-8	-922.657	-8	719.082		-8	1290.72	-5	-5171.14		-8	-4707.01	-8	-2595.1		-8	-906.8	-5
																						-4.5	4659.79	-4.5	5565.16		-4.5	-475.661	-4.5	144.083		-7.5	-1821.51	-7.5	758.813		-7.5	1369.81	-4.5	-4608.08		-7.5	-5567.92	-7.5	-1770.68		-7.5	-320.911	-4.5
																						-4	4509.28	-4	6125.12		-4	-835.121	-4	446.939		-7	-1394.02	-7	647.878		-7	1251.43	-4	-3624.73		-7	-5606.83	-7	-680.744		-7	694.595	-4
																						-3.5	4264.7	-3.5	6242.78		-3.5	-1051.22	-3.5	935.475		-6.5	-528.188	-6.5	430.342		-6.5	923.139	-3.5	-2506.96		-6.5	-4857.22	-6.5	434.352		-6.5	1829.13	-3.5
																						-3	4284.64	-3	5971.2		-3	-851.733	-3	1398.38		-6	100.004	-6	112.142		-6	459.351	-3	-1579.42		-6	-3744.96	-6	1298.85		-6	2752.16	-3
																						-2.5	4679.08	-2.5	5573.06		-2.5	-453.677	-2.5	1625.88		-5.5	636.541	-5.5	-298.794		-5.5	-33.3262	-2.5	-1067.28		-5.5	-2609.64	-5.5	1709.33		-5.5	3288.26	-2.5
																						-2	5233.67	-2	5147.49		-2	-113.455	-2	1510.09		-5	1189.62	-5	-724.676		-5	-460.236	-2	-1054.61		-5	-1529.74	-5	1640.56		-5	3426.56	-2
																						-1.5	5601.88	-1.5	4896.36		-1.5	309.632	-1.5	1031.44		-4.5	1170.17	-4.5	-1049.46		-4.5	-734.307	-1.5	-1421.35		-4.5	-451.952	-4.5	1249.01		-4.5	3237.35	-1.5
																						-1	5562.66	-1	5073.04		-1	1077.06	-1	301.64		-4	-95.2039	-4	-1170.21		-4	-762.951	-1	-1849.56		-4	790.539	-4	760.238		-4	2824.61	-1
																						-0.5	5104.52	-0.5	5462.23		-0.5	2021.83	-0.5	-445.226		-3.5	-2276.09	-3.5	-979.671		-3.5	-514.504	-0.5	-1962.52		-3.5	2231.66	-3.5	342.08		-3.5	2349.67	-0.5
																						0	4405.29	0	5455.75		0	2509.96	0	-994.992		-3	-4172	-3	-441.332		-3	-116.63	0	-1522.24		-3	3514.59	-3	71.6489		-3	1995.79	0
																						0.5	3715.74	0.5	4736.67		0.5	2084.77	0.5	-1253.13		-2.5	-5037.69	-2.5	257.189		-2.5	237.776	0.5	-597.983		-2.5	4213.54	-2.5	-36.6616		-2.5	1851.5	0.5
																						1	3136.39	1	3598.78		1	999.902	1	-1249.41		-2	-5084.37	-2	805.71		-2	473.634	1	491.132		-2	4217.37	-2	-14.4092		-2	1872.03	1
																						1.5	2543.2	1.5	2567.28		1.5	-91.4482	1.5	-1102.14		-1.5	-4731.92	-1.5	1061.07		-1.5	619.877	1.5	1419.44		-1.5	3664.96	-1.5	76.8506		-1.5	1951.61	1.5
																						2	1817.29	2	1924.05		2	-763.685	2	-937.517		-1	-4052.45	-1	1101.55		-1	707.691	2	2031.06		-1	2783.85	-1	181.685		-1	1999.06	2
																						2.5	1148.74	2.5	1762.19		2.5	-990.66	2.5	-782.777		-0.5	-3131.64	-0.5	1068.15		-0.5	780.661	2.5	2359.73		-0.5	1759.72	-0.5	267.461		-0.5	1969.63	2.5
																						3	1116.78	3	2293.22		3	-955.828	3	-530.307		0	-2308.45	0	1058.88		0	917.165	3	2548.95		0	610.268	0	297.533		0	1869.28	3
																						3.5	2212.51	3.5	3545.78		3.5	-831.371	3.5	-108.516		0.5	-1541.51	0.5	1085.91		0.5	1074.57	3.5	2758.91		0.5	-634.9	0.5	229.887		0.5	1722.31	3.5
																						4	4091.88	4	4857.72		4	-653.286	4	326.767		1	-499.417	1	1091.72		1	966.234	4	3095.99		1	-1740.27	1	69.9712		1	1512.87	4
																						4.5	5673.94	4.5	5349.5		4.5	-370.307	4.5	530.929		1.5	484.85	1.5	1030.31		1.5	313.218	4.5	3536.74		1.5	-2484.05	1.5	-111.233		1.5	1184.83	4.5
																						5	6122.62	5	4644.31		5	-22.1123	5	421.196		2	1153.43	2	894.061		2	-823.314	5	3913.7		2	-2820.43	2	-229.196		2	698.173	5
																						5.5	5418.15	5.5	2819.24		5.5	226.556	5.5	84.7002		2.5	2471.75	2.5	683.217		2.5	-2075.64	5.5	4059.05		2.5	-2745.07	2.5	-228.624		2.5	48.2949	5.5
																						6	3895.34	6	144.967		6	318.842	6	-329.467		3	4798.99	3	394.729		3	-3077.25	6	3954.78		3	-2219.84	3	-74.9458		3	-728.77	6
																						6.5	1467.57	6.5	-3167.64		6.5	434.631	6.5	-679.103		3.5	6325.88	3.5	25.1523		3.5	-3725	6.5	3731.82		3.5	-1304.76	3.5	225.689		3.5	-1524.66	6.5
																						7	-2409.93	7	-7275.58		7	763.665	7	-861.458		4	5547.08	4	-421.399		4	-4189.26	7	3594.92		4	-266.775	4	581.422		4	-2186.63	7
																						7.5	-8050.08	7.5	-12585.4		7.5	1238.79	7.5	-810.507		4.5	3309.72	4.5	-921.283		4.5	-4694.16	7.5	3700.79		4.5	652.14	4.5	878.19		4.5	-2630.23	7.5
																						8	-15216.5	8	-19204.5		8	1587.08	8	-514.337		5	1139.3	5	-1400.75		5	-5299.86	8	4026.83		5	1427.93	5	1071.37		5	-2927.33	8
																						8.5	-23613.4	8.5	-26636.7		8.5	1633.57	8.5	-51.2234		5.5	-201.18	5.5	-1741.16		5.5	-5882.63	8.5	4442.51		5.5	1914.28	5.5	1156.58		5.5	-3282.58	8.5
																						9	-33291.4	9	-34137.2		9	1502.1	9	430.899		6	-240.766	6	-1871.25		6	-6302.54	9	4922.72		6	1677.47	6	1123.38		6	-3907.83	9
																						9.5	-44300.9	9.5	-41401.5		9.5	1503.51	9.5	774.734		6.5	871.767	6.5	-1782.1		6.5	-6558.76	9.5	5567.31		6.5	513.617	6.5	978.875		6.5	-4867.63	9.5
																						10	-56175.7	10	-48762.3		10	1828.65	10	876.667		7	1695.88	7	-1456.4		7	-6756.03	10	6417.5		7	-1276.63	7	787.021		7	-6016.2	10
																						10.5	-68158.4	10.5	-56659.6		10.5	2414.72	10.5	744.754		7.5	821.39	7.5	-917.924		7.5	-6991.86	10.5	7345.09		7.5	-3253.46	7.5	654.969		7.5	-7112.01	10.5
																						11	-80011	11	-65210.7		11	3174.51	11	492.061		8	-1237.2	8	-300.885		8	-7329.27	11	8152.22		8	-5148.66	8	643.475		8	-7997.85	11
																						11.5	-92204.9	11.5	-74315.4		11.5	4083.37	11.5	255.561		8.5	-2697.06	8.5	230.652		8.5	-7800.27	11.5	8716.63		8.5	-6853.73	8.5	716.375		8.5	-8627.34	11.5
																						12	-105147	12	-83880.7		12	4874.9	12	158.446		9	-2790.36	9	593.802		9	-8405.78	12	8969.98		9	-8236.47	9	810.745		9	-8974.58	12
																						12.5	-118636	12.5	-93880.7		12.5	5158.25	12.5	314.081		9.5	-2261.14	9.5	792.55		9.5	-9151.43	12.5	8881.29		9.5	-9026.66	9.5	899.856		9.5	-9056.64	12.5
																						13	-132144	13	-104290		13	4995.27	13	727.062		10	-2221.86	10	848.674		10	-10068	13	8571.94		10	-9068.8	10	957.621		10	-9032.18	13
																						13.5	-145146	13.5	-114998		13.5	4774.67	13.5	1212.63		10.5	-3072.07	10.5	763.246		10.5	-11156.7	13.5	8252.82		10.5	-8612.21	10.5	935.072		10.5	-9149.86	13.5
																						14	-157267	14	-125857		14	4561.48	14	1536.18		11	-3855.4	11	544.847		11	-12318.7	14	7991.17		11	-8073.62	11	808.262		11	-9557.35	14
																						14.5	-168516	14.5	-136767		14.5	4060.37	14.5	1575.07		11.5	-3214.52	11.5	266.019		11.5	-13378.2	14.5	7697.56		11.5	-7650.7	11.5	599.557		11.5	-10191.1	14.5
																						15	-179258	15	-147581		15	3116.15	15	1309.65		12	-1548.88	12	35.4207		12	-14178.7	15	7299.37		12	-7312.83	12	348.434		12	-10860.2	15
																						15.5	-189840	15.5	-158194		15.5	1999.49	15.5	795.381		12.5	-778.187	12.5	-124.965		12.5	-14650.1	15.5	6810.55		12.5	-6901.9	12.5	86.8193		12.5	-11421.7	15.5
																						16	-200417	16	-168685		16	1148.94	16	181.651		13	-1584.99	13	-245.547		13	-14822.5	16	6289.85		13	-6303.05	13	-158.835		13	-11881.5	16
																						16.5	-210929	16.5	-178976		16.5	764.565	16.5	-340.525		13.5	-2772.01	13.5	-268.93		13.5	-14825.5	16.5	5787.75		13.5	-5716.42	13.5	-351.645		13.5	-12357	16.5
																						17	-221005	17	-188646		17	756.431	17	-641.573		14	-3281.48	14	-125.356		14	-14829.1	17	5312.53		14	-5542.78	14	-455.249		14	-12984.3	17
																						17.5	-229934	17.5	-197264		17.5	851.699	17.5	-682.899		14.5	-3120.84	14.5	133.548		14.5	-14921.7	17.5	4847.06		14.5	-6052.51	14.5	-470.035		14.5	-13882.9	17.5
																						18	-237017	18	-204661		18	782.38	18	-481.385		15	-2762.54	15	402.084		15	-15100.5	18	4396.37		15	-7325.4	15	-463.846		15	-15151.4	18
																						18.5	-242265	18.5	-210885		18.5	633.452	18.5	-98.1519		15.5	-2764.35	15.5	578.145		15.5	-15381	18.5	3994.86		15.5	-9239.75	15.5	-557.402		15.5	-16807	18.5
																						19	-246561	19	-216147		19	742.156	19	369.07		16	-3384.96	16	502.726		16	-15794.7	19	3688.59		16	-11429	16	-847.286		16	-18714.2	19
																						19.5	-250660	19.5	-220879		19.5	1218.76	19.5	820.692		16.5	-4111.15	16.5	63.8574		16.5	-16289.6	19.5	3542.14		16.5	-13364.3	16.5	-1340.6		16.5	-20630.5	19.5
																						20	-254360	20	-225634		20	1959.94	20	1165.51		17	-4135.18	17	-637.464		17	-16755.6	20	3549.23		17	-14550.1	17	-1965.02		17	-22359.6	20
																						20.5	-257061	20.5	-230634		20.5	2862.06	20.5	1327.18		17.5	-3241	17.5	-1413.45		17.5	-17123	20.5	3505.89		17.5	-14872.3	17.5	-2602.9		17.5	-23859	20.5
																						21	-258689	21	-235593		21	3775.84	21	1274.13		18	-1835.27	18	-2188.96		18	-17358.8	21	3197.59		18	-14714.3	18	-3075.88		18	-25220.6	21
																						21.5	-259646	21.5	-240193		21.5	4619.03	21.5	1013.27		18.5	-464.008	18.5	-2976.58		18.5	-17434.5	21.5	2663.57		18.5	-14525.7	18.5	-3154.22		18.5	-26574.2	21.5
																						22	-260185	22	-244513		22	5485.89	22	570.36		19	361.318	19	-3747.83		19	-17374.4	22	2086.02		19	-14438.9	19	-2684.8		19	-27998.1	22
																						22.5	-260262	22.5	-248826		22.5	6373.74	22.5	25.709		19.5	182.793	19.5	-4391.86		19.5	-17295.2	22.5	1606.18		19.5	-14298.3	19.5	-1693.61		19.5	-29479.3	22.5
																						23	-260065	23	-253255		23	7016.61	23	-466.807		20	-944.355	20	-4796.11		20	-17327.4	23	1282.18		20	-13884.8	20	-340.183		20	-30923.8	23
																						23.5	-260282	23.5	-257889		23.5	7191.92	23.5	-756.278		20.5	-2275.04	20.5	-4927.36		20.5	-17509.7	23.5	1004.92		20.5	-13190.8	20.5	1123.96		20.5	-32213.4	23.5
																						24	-261501	24	-262860		24	7058.11	24	-761.633		21	-3370.69	21	-4812.31		21	-17797	24	564.697		21	-12386.2	21	2352.03		21	-33295.9	24
																						24.5	-263680	24.5	-268058		24.5	7034.39	24.5	-470.947		21.5	-4496.35	21.5	-4496.24		21.5	-18115.1	24.5	-59.3896		21.5	-11467	21.5	3023.46		21.5	-34237.1	24.5
																						25	-266451	25	-273073		25	7376.5	25	36.7275		22	-5733.65	22	-4110.88		22	-18366.6	25	-665.469		22	-10387.1	22	3022.03		22	-35135.3	25
																						25.5	-269571	25.5	-277461		25.5	7970.59	25.5	600.315		22.5	-6870.1	22.5	-3872.03		22.5	-18450.1	25.5	-1053.81		22.5	-9511.87	22.5	2453.57		22.5	-36007.1	25.5
																						26	-272736	26	-280796		26	8521.04	26	1052.45		23	-7661.93	23	-3842.46		23	-18320.3	26	-1097.18		23	-9380.94	23	1519.57		23	-36817.8	26
																						26.5	-275085	26.5	-282536		26.5	8842.69	26.5	1258.38		23.5	-7660.09	23.5	-3847.92		23.5	-17993.4	26.5	-819.885		23.5	-10168.7	23.5	428.911		23.5	-37519.3	26.5
																						27	-275198	27	-282073		27	8962.61	27	1168.93		24	-6747.57	24	-3727.59		24	-17499.6	27	-515.227		24	-11692.7	24	-582.505		24	-38029	27
																						27.5	-271826	27.5	-278927		27.5	9048.7	27.5	894.06		24.5	-5587.8	24.5	-3504.68		24.5	-16890.6	27.5	-568.943		24.5	-13685.1	24.5	-1250.73		24.5	-38349.9	27.5
																						28	-264482	28	-272951		28	9187.09	28	633.775		25	-4934.05	25	-3317.17		25	-16256.7	28	-1186.59		25	-15942.2	25	-1378.97		25	-38674.3	28
																						28.5	-253132	28.5	-264391		28.5	9178.48	28.5	528.446		25.5	-4926.84	25.5	-3279.82		25.5	-15673	28.5	-2364.3		25.5	-18272.2	25.5	-940.838		25.5	-39208.5	28.5
																						29	-237736	29	-253741		29	8822.35	29	634.193		26	-5292.58	26	-3368.92		26	-15156.8	29	-3960.33		26	-20359	26	-85.7188		26	-40017.6	29
																						29.5	-218388	29.5	-241556		29.5	8353.81	29.5	962.101		26.5	-5821.35	26.5	-3471.78		26.5	-14645.6	29.5	-5598.5		26.5	-21958.9	26.5	960.581		26.5	-41131.7	29.5
																						30	-195586	30	-228323		30	8225.77	30	1430.2		27	-6434.15	27	-3569.64		27	-14003.1	30	-6713.73		27	-23223.6	27	1949.38		27	-42608.5	30
																						30.5	-170132	30.5	-214486		30.5	8540.17	30.5	1836.04		27.5	-7236.98	27.5	-3757.36		27.5	-13168.8	30.5	-7027.46		27.5	-24517.2	27.5	2579.97		27.5	-44401.3	30.5
																						31	-143082	31	-200605		31	8921.04	31	1978.72		28	-8332.13	28	-4102.7		28	-12292.2	31	-6798.53		28	-26030.3	28	2587.38		28	-46326.7	31
																						31.5	-115838	31.5	-187358		31.5	8955.83	31.5	1786.96		28.5	-9353.23	28.5	-4548.08		28.5	-11642.9	31.5	-6491.34		28.5	-27722.9	28.5	1926.35		28.5	-48200.7	31.5
																						32	-90006.9	32	-175353		32	8685.88	32	1312.15		29	-9688.81	29	-4890.37		29	-11479.8	32	-6491.09		29	-29339.6	29	802.467		29	-49907	32
																						32.5	-67013.5	32.5	-165041		32.5	8426.56	32.5	684.055		29.5	-8873.42	29.5	-4861.58		29.5	-11996	32.5	-7035.22		29.5	-30516.1	29.5	-461.414		29.5	-51329	32.5
																						33	-47788.9	33	-156672		33	8208.77	33	93.6728		30	-6989.29	30	-4317.01		30	-13238	33	-7998.08		30	-31196	30	-1547.85		30	-52314.7	33
																						33.5	-32693.6	33.5	-150286		33.5	7865	33.5	-287.298		30.5	-4875.9	30.5	-3357.24		30.5	-15064.8	33.5	-8898.45		30.5	-31732.7	30.5	-2210.6		30.5	-52799.8	33.5
																						34	-21378.1	34	-145784		34	7453.86	34	-399.698		31	-3169.64	31	-2290.29		31	-17192.1	34	-9406.45		31	-32474.7	31	-2330.58		31	-52922.9	34
																						34.5	-12673.9	34.5	-142874		34.5	7117.18	34.5	-263.065		31.5	-1988.28	31.5	-1534.9		31.5	-19244.5	34.5	-9577.88		31.5	-33533.4	31.5	-1929.52		31.5	-52915.2	34.5
																						35	-5093.88	35	-140937		35	6868.45	35	83.8206		32	-1400.93	32	-1382.84		32	-20897.3	35	-9564.6		32	-34850.9	32	-1112.15		32	-52906.7	35
																						35.5	2582.82	35.5	-138929		35.5	6789.04	35.5	568.599		32.5	-863.461	32.5	-1676.58		32.5	-22036	35.5	-9374.48		32.5	-36230.6	32.5	-27.1079		32.5	-52870.6	35.5
																						36	11631.7	36	-135342		36	6983.54	36	1099.23		33	557.546	33	-1916.41		33	-22679.4	36	-8898.17		33	-37266.2	33	1106.04		33	-52661.2	36
																						36.5	23870.7	36.5	-128444		36.5	7317.75	36.5	1572.93		33.5	2751.66	33.5	-1841.37		33.5	-22837.2	36.5	-8174		33.5	-37327.4	33.5	2005.02		33.5	-52090.9	36.5
																						37	40994.4	37	-116867		37	7555.55	37	1847.19		34	4585.6	34	-1702.48		34	-22559.4	37	-7511.36		34	-35939.8	34	2443.32		34	-51105.1	37
																						37.5	63340.8	37.5	-100103		37.5	7602	37.5	1830.97		34.5	5372.84	34.5	-1885.92		34.5	-21962.1	37.5	-7177.34		34.5	-33282.1	34.5	2392.94		34.5	-49912.6	37.5
																						38	89717.3	38	-78611.3		38	7406.75	38	1591.83		35	5637.4	35	-2489.1		35	-21116.8	38	-7093.53		35	-29998.3	35	2037.99		35	-48809.3	38
																						38.5	118446	38.5	-53659.9		38.5	6926.37	38.5	1248.5		35.5	6300.53	35.5	-3324.1		35.5	-20045.5	38.5	-6992.13		35.5	-26576.6	35.5	1625.41		35.5	-47851.6	38.5
																						39	148187	39	-26943.6		39	6317.43	39	841.428		36	7482.28	36	-4227.09		36	-18798.4	39	-6811.85		36	-23137	36	1311.85		36	-46825.3	39
																						39.5	177723	39.5	-118.721		39.5	5839.27	39.5	401.045		36.5	8715.65	36.5	-5195.66		36.5	-17422.4	39.5	-6586.25		36.5	-19638.8	36.5	1161.01		36.5	-45504.8	39.5
																						40	205578	40	25480.2		40	5505.65	40	38.325		37	9849.17	37	-6137.86		37	-15978	40	-6105.06		37	-16137.5	37	1193.28		37	-43801.8	40
																						40.5	230375	40.5	48917.1		40.5	5076.4	40.5	-103.975		37.5	10819.8	37.5	-6790.51		37.5	-14679	40.5	-5200.51		37.5	-12782.9	37.5	1351.11		37.5	-41727.1	40.5
																						41	251398	41	69601.2		41	4486.19	41	40.1875		38	11331.1	38	-7072.86		38	-13847.5	41	-4043.5		38	-9556.39	38	1503.04		38	-39374.3	41
																						41.5	268448	41.5	87159.6		41.5	4022.42	41.5	407.688		38.5	11402.6	38.5	-7170.11		38.5	-13639.4	41.5	-2983.97		38.5	-6365.99	38.5	1565.59		38.5	-36898.2	41.5
																						42	281252	42	101404		42	3891.06	42	863.713		39	11354.9	39	-7103.01		39	-13846.5	42	-2356.16		39	-3443.66	39	1555.14		39	-34416.9	42
																						42.5	289390	42.5	112307		42.5	4000.75	42.5	1281.38		39.5	11155.1	39.5	-6668.47		39.5	-13967.8	42.5	-2234.04		39.5	-1140.3	39.5	1508.16		39.5	-31974.2	42.5
																						43	293004	43	119840		43	4233.61	43	1524.44		40	10482.5	40	-5881.42		40	-13488.1	43	-2377.1		40	603.319	40	1439.09		40	-29542.2	43
																						43.5	293215	43.5	123920		43.5	4500.14	43.5	1459.71		40.5	9393.65	40.5	-5104.09		40.5	-12139.5	43.5	-2455.58		40.5	2198.84	40.5	1377.83		40.5	-26986.2	43.5
																						44	291423	44	124710		44	4624.59	44	1085.85		41	8648.45	41	-4753.11		41	-10067.4	44	-2110.05		41	4041.41	41	1373.12		41	-24130.9	44
																						44.5	288403	44.5	122937		44.5	4442.74	44.5	577.774		41.5	9008.1	41.5	-4912.65		41.5	-7823.79	44.5	-1044.91		41.5	6334.07	41.5	1445.2		41.5	-20924.5	44.5
																						45	284468	45	119797		45	3962.92	45	174.347		42	10372.4	42	-5345.05		42	-6057.81	45	522.094		42	9134.84	42	1583.89		42	-17482.3	45
																						45.5	280205	45.5	116580		45.5	3397.51	45.5	55.3125		42.5	12310.9	42.5	-5885.29		42.5	-5151.25	45.5	1671.61		42.5	12557.2	42.5	1781.11		42.5	-13986.8	45.5
																						46	276549	46	114381		46	3020.4	46	274.297		43	14511.5	43	-6454.92		43	-5075.83	46	1909.7		43	16702.6	43	2011.24		43	-10601.7	46
																						46.5	274316	46.5	113982		46.5	2863.73	46.5	742.238		43.5	16271.5	43.5	-7003.47		43.5	-5435.96	46.5	2189.32		43.5	21298.2	43.5	2216.6		43.5	-7434.31	46.5
																						47	273898	47	115793		47	2673.94	47	1270.65		44	17117.7	44	-7743.57		44	-5681.68	47	3499.68		44	25782	44	2342.49		44	-4511.86	47
																						47.5	275154	47.5	119785		47.5	2369.79	47.5	1665.17		44.5	17720.2	44.5	-8804.09		44.5	-5406.25	47.5	5245.11		44.5	29797.2	44.5	2348.4		44.5	-1803.68	47.5
																						48	277435	48	125510		48	2273.68	48	1798.04		45	19213	45	-9803.29		45	-4490.22	48	6155.2		45	33281.1	45	2198.17		45	744.477	48
																						48.5	279827	48.5	132289		48.5	2685.68	48.5	1621.22		45.5	22245	45.5	-10404.1		45.5	-3010.98	48.5	5892.21		45.5	36279.7	45.5	1873.06		45.5	3203.55	48.5
																						49	281455	49	139465		49	3438.62	49	1198.46		46	26423.1	46	-10579.1		46	-1071.19	49	5083.31		46	38959.3	46	1409.46		46	5645.68	49
																						49.5	281745	49.5	146535		49.5	4068.19	49.5	736.963		46.5	30182.8	46.5	-10196.3		46.5	1233.43	49.5	4326.88		46.5	41422.1	46.5	912.099		46.5	8131.46	49.5
																						50	280594	50	153087		50	4396.64	50	468.019		47	32059	47	-9351.76		47	3705.48	50	3772.21		47	43427.7	47	508.605		47	10715.9	50
																						50.5	278362	50.5	158728		50.5	4661.66	50.5	463.213		47.5	32093.3	47.5	-8753.46		47.5	6067.16	50.5	3555.05		47.5	44621.2	47.5	326.064		47.5	13443.4	50.5
																						51	275737	51	163111		51	5024.31	51	649.77		48	31455	48	-8963.41		48	8156.53	51	3943.17		48	44862.6	48	508.02		48	16315.6	51
																						51.5	273312	51.5	165960		51.5	5333.63	51.5	948.618		48.5	31188.6	48.5	-9721.84		48.5	9975.2	51.5	4807.25		48.5	44228.3	48.5	1162.87		48.5	19243.8	51.5
																						52	271000	52	166991		52	5411.54	52	1284.16		49	31520.6	49	-10413		49	11546.1	52	5635.78		49	42973.8	49	2229.59		49	22044	52
																						52.5	268160	52.5	165952		52.5	5272.5	52.5	1562.47		49.5	31934.8	49.5	-10733.5		49.5	12881.2	52.5	6256.34		49.5	41565.5	49.5	3459.33		49.5	24529.7	52.5
																						53	264650	53	162836		53	5076.13	53	1734.12		50	32030.7	50	-10852.8		50	14039.2	53	6791.97		50	40703.6	50	4607.04		50	26653.5	53
																						53.5	261240	53.5	157988		53.5	5020.04	53.5	1781.29		50.5	32136.7	50.5	-11252.3		50.5	15094.2	53.5	7191.11		50.5	41082.1	50.5	5518.85		50.5	28527.4	53.5
																						54	258711	54	152031		54	5198.05	54	1657.05		51	32543.6	51	-12210		51	16104	54	7544.86		51	42822.9	51	6028.22		51	30254.8	54
																						54.5	257058	54.5	145711		54.5	5451.3	54.5	1337.8		51.5	32996	51.5	-13246.9		51.5	17125.4	54.5	8376.28		51.5	45382	51.5	6033.26		51.5	31801.9	54.5
																						55	255878	55	139716		55	5475.98	55	863.072		52	33418.5	52	-13408.3		52	18169.3	55	10222.9		52	48168.9	52	5701.53		52	33074.5	55
																						55.5	255036	55.5	134550		55.5	5151.22	55.5	300.356		52.5	33916.1	52.5	-12528.5		52.5	19155.3	55.5	13017.6		52.5	50978.2	52.5	5424.86		52.5	34039	55.5
																						56	254626	56	130514		56	4659.53	56	-245.532		53	34149.1	53	-11773.9		53	19991.3	56	15770.1		53	53853	53	5566.98		53	34749.2	56
																						56.5	254452	56.5	127700		56.5	4257.2	56.5	-641.264		53.5	33863.2	53.5	-12210.1		53.5	20683.3	56.5	17226.1		53.5	56755.3	53.5	6267.68		53.5	35325.2	56.5
																						57	254046	57	126064		57	4017	57	-788.524		54	33540.1	54	-13437.7		54	21297.8	57	17104.8		54	59435.7	54	7426.7		54	35923.7	57
																						57.5	253311	57.5	125530		57.5	3900.86	57.5	-660.397		54.5	33746.1	54.5	-14256.5		54.5	21878.9	57.5	16147.1		54.5	61702.4	54.5	8807.76		54.5	36668.9	57.5
																						58	252700	58	125962		58	3989.8	58	-313.786		55	34507.8	55	-14057.8		55	22498.7	58	14974.2		55	63607.1	55	10110.4		55	37586.8	58
																						58.5	252600	58.5	127130		58.5	4306.2	58.5	142.034		55.5	35569	55.5	-13094.7		55.5	23314.2	58.5	13714.9		55.5	65060.5	55.5	11028		55.5	38606.6	58.5
																						59	252916	59	128842		59	4459.49	59	594.393		56	36618	56	-11902.9		56	24481.8	59	12658.6		56	65635.1	56	11391.4		56	39617.8	59
																						59.5	253519	59.5	131024		59.5	3990.41	59.5	917.967		56.5	37419.4	56.5	-11024.4		56.5	26027.8	59.5	12324.2		56.5	65091.8	56.5	11277.2		56.5	40565.8	59.5
																						60	254817	60	133585		60	2988.45	60	1001.03		57	38016.1	57	-10944		57	27865.7	60	12780.4		57	63709.6	57	10938.5		57	41536.4	60
																						60.5	257386	60.5	136306		60.5	1932.84	60.5	830.272		57.5	38677	57.5	-11974.5		57.5	29925.1	60.5	13525		57.5	61979.3	57.5	10629.5		57.5	42722.2	60.5
																						61	261072	61	138950		61	1190.52	61	492.924		58	39618.7	58	-13940.9		58	32182.2	61	14132.4		58	60291.2	58	10479		58	44300.9	61
																						61.5	264925	61.5	141356		61.5	884.436	61.5	122.978		58.5	40772.4	58.5	-15520.2		58.5	34599.5	61.5	14719		58.5	58917.1	58.5	10484.4		58.5	46334.6	61.5
																						62	268054	62	143416		62	931.805	62	-108.989		59	41909.7	59	-15031.4		59	37060.7	62	15617.5		59	58195.3	59	10585.1		59	48691.2	62
																						62.5	270220	62.5	145068		62.5	1119.08	62.5	-43.1765		59.5	42919.6	59.5	-12470.1		59.5	39309.1	62.5	16733.7		59.5	58564	59.5	10709.4		59.5	51042.7	62.5
																						63	271699	63	146320		63	1234.36	63	310.314		60	43802.8	60	-9610.03		60	41015.3	63	17488.4		60	60172.1	60	10774.1		60	53031.2	63
																						63.5	272953	63.5	147217		63.5	1137.53	63.5	710.269		60.5	44620.4	60.5	-8391.69		60.5	42000.7	63.5	17511.2		60.5	62662.4	60.5	10720.2		60.5	54467.7	63.5
																						64	274345	64	147811		64	777.788	64	889.505		61	45535.9	61	-9355.1		61	42412.8	64	17181.2		61	65582.9	61	10564.2		61	55379.3	64
																						64.5	275864	64.5	148138		64.5	214.146	64.5	741.11		61.5	46545.9	61.5	-10980.3		61.5	42718.6	64.5	17175.9		61.5	68714.7	61.5	10362.4		61.5	55936	64.5
																						65	277161	65	148198		65	-436.089	65	274.146		62	47283.2	62	-11286.2		62	43468.9	65	17965.2		62	71950.7	62	10146.5		62	56344.9	65
																						65.5	277906	65.5	148012		65.5	-1066.93	65.5	-432.152		62.5	47593.3	62.5	-10010.3		62.5	44905.3	65.5	19673.7		62.5	75272.1	62.5	9942.96		62.5	56758.1	65.5
																						66	277966	66	147694		66	-1510.59	66	-1182.86		63	47854.5	63	-8505.54		63	46753.2	66	21490.9		63	78693.9	63	9801.89		63	57247.8	66
																						66.5	277360	66.5	147452		66.5	-1531.78	66.5	-1731.6		63.5	48224.6	63.5	-8094.29		63.5	48418.4	66.5	22043.7		63.5	81929.2	63.5	9752.94		63.5	57857.6	66.5
																						67	276264	67	147491		67	-967.902	67	-1942.48		64	48368.8	64	-8620.65		64	49433.5	67	20984		64	84445.4	64	9751.85		64	58634.8	67
																						67.5	275107	67.5	147993		67.5	147.555	67.5	-1816.84		64.5	48195.8	64.5	-8612.13		64.5	49827.2	67.5	19267.4		64.5	85915.6	64.5	9678.93		64.5	59601.4	67.5
																						68	274368	68	149055		68	1418.28	68	-1398.2		65	48089.1	65	-7329.68		65	50061.3	68	18180.1		65	86311	65	9395.52		65	60745	68
																						68.5	273948	68.5	150553		68.5	2218.91	68.5	-756.937		65.5	48359.5	65.5	-5860.04		65.5	50572.9	68.5	18594.2		65.5	85752.9	65.5	8808.14		65.5	62023.9	68.5
																						69	273012	69	152134		69	2215.4	69	-22.2393		66	48944.5	66	-5756.48		66	51483.2	69	20492.3		66	84547.1	66	7873.98		66	63334.5	69
																						69.5	270913	69.5	153420		69.5	1565.49	69.5	673.443		66.5	49678.6	66.5	-7421.56		66.5	52703.8	69.5	22966.1		66.5	83286.8	66.5	6628.84		66.5	64516.9	69.5
																						70	267972	70	154130		70	636.919	70	1248.91		67	50538.5	67	-9786.07		67	54110.2	70	24932.9		67	82703.1	67	5280.83		67	65415.4	70
																						70.5	264971	70.5	154106		70.5	-245.247	70.5	1642.64		67.5	51490.8	67.5	-10954.4		67.5	55604.3	70.5	25697		67.5	83136.7	67.5	4224.02		67.5	65925.1	70.5
																						71	262283	71	153377		71	-791.609	71	1805.66		68	52367.6	68	-9507.49		68	57134.5	71	25091.1		68	84264.4	68	3901.85		68	66021.9	71
																						71.5	259844	71.5	152161		71.5	-837.389	71.5	1745.06		68.5	53019.9	68.5	-5969.42		68.5	58674.6	71.5	23806.2		68.5	85559	68.5	4588.97		68.5	65770.1	71.5
																						72	257727	72	150685		72	-525.818	72	1507.28		69	53411.4	69	-2624.75		69	60166.2	72	23056.2		69	86775.6	69	6232.52		69	65292.8	72
																						72.5	256308	72.5	149080		72.5	-101.584	72.5	1127.87		69.5	53599.5	69.5	-1305.13		69.5	61515.4	72.5	23393.7		69.5	87963.2	69.5	8498.84		69.5	64729.6	72.5
																						73	255752	73	147452		73	418.335	73	651.192		70	53750.4	70	-1721.41		70	62669.9	73	24486.9		70	89212.6	70	10956.8		70	64234.4	73
																						73.5	255702	73.5	145943		73.5	1140.66	73.5	178.829		70.5	54013.7	70.5	-2119.62		70.5	63651.2	73.5	25753		70.5	90393	70.5	13181.1		70.5	63991.3	73.5
																						74	255712	74	144681		74	2011.3	74	-142.492		71	54325.1	71	-1493.11		71	64490.4	74	26616.3		71	91317.6	71	14795		71	64130.2	74
																						74.5	255674	74.5	143682		74.5	2837.35	74.5	-217.58		71.5	54523.4	71.5	-579.305		71.5	65220.4	74.5	26791.2		71.5	92117.5	71.5	15617.2		71.5	64607.4	74.5
																						75	255555	75	142893		75	3436.29	75	-89.405		72	54647.9	72	-228.396		72	65945.3	75	26457.9		72	92918.5	72	15776.7		72	65250.4	75
																						75.5	255060	75.5	142383		75.5	3641.73	75.5	118.415		72.5	54955.4	72.5	-239.408		72.5	66798.6	75.5	25819.2		72.5	93370.4	72.5	15577.8		72.5	65917.6	75.5
																						76	253950	76	142378		76	3345.33	76	297.206		73	55672.5	73	-292.176		73	67831.9	76	24987.8		73	93135.4	73	15250.3		73	66564.6	76
																						76.5	252669	76.5	143023		76.5	2604.1	76.5	356.311		73.5	56769.7	73.5	-433.593		73.5	69027.5	76.5	24411.7		73.5	92439	73.5	14831.5		73.5	67196.3	76.5
																						77	252230	77	144223		77	1601.26	77	255.919		74	57858.5	74	-689.071		74	70369.6	77	24690.6		74	91693.1	74	14213.5		74	67855.7	77
																						77.5	253160	77.5	145761		77.5	528.247	77.5	73.801		74.5	58470.3	74.5	-1063.12		74.5	71841.2	77.5	25866		74.5	91066.3	74.5	13278.1		74.5	68629.9	77.5
																						78	254898	78	147451		78	-362.808	78	-46.7532		75	58588.6	75	-1508.69		75	73391.4	78	27364.6		75	90608	75	12025.2		75	69535.5	78
																						78.5	256548	78.5	149161		78.5	-789.241	78.5	6.43384		75.5	58656	75.5	-1653.68		75.5	74958.9	78.5	28598.8		75.5	90484.9	75.5	10584.8		75.5	70423.3	78.5
																						79	257776	79	150795		79	-743.503	79	284.132		76	59052.4	76	-880.937		76	76497.2	79	29226.9		76	91004.4	76	9150.41		76	71079.8	79
																						79.5	258751	79.5	152309		79.5	-482.283	79.5	749.862		76.5	59761.6	76.5	856.822		76.5	77889.4	79.5	29159.3		76.5	92309.7	76.5	7980.34		76.5	71373.4	79.5
																						80	259754	80	153724		80	-147.68	80	1269.66		77	60505.8	77	2401.55		77	78875.1	80	28868.4		77	94074.6	77	7411.46		77	71286.3	80
																						80.5	260983	80.5	155063		80.5	259.296	80.5	1657.02		77.5	61062.1	77.5	2682.44		77.5	79199.5	80.5	29198		77.5	95804.4	77.5	7712.74		77.5	70892.5	80.5
																						81	262319	81	156277		81	615.947	81	1738.7		78	61355.8	78	2330		78	78834.2	81	30372		78	97336.6	78	8882.26		78	70351.5	81
																						81.5	263314	81.5	157233		81.5	739.147	81.5	1427.7		78.5	61421.2	78.5	2352.38		78.5	78064.3	81.5	31731.8		78.5	98762.8	78.5	10664.2		78.5	69893.3	81.5
																						82	263546	82	157762		82	666.284	82	768.359		79	61437.6	79	2437.1		79	77419.2	82	32664.3		79	100199	79	12709.7		79	69856.1	82
																						82.5	262871	82.5	157805		82.5	568.379	82.5	-73.4939		79.5	61590.8	79.5	2301.57		79.5	77409.4	82.5	33076.3		79.5	101770	79.5	14639		79.5	70757.3	82.5
																						83	261355	83	157492		83	475.511	83	-868.848		80	61818.5	80	2671.21		80	78196.7	83	32964.3		80	103433	80	16100.9		80	73018	83
																						83.5	259204	83.5	157064		83.5	386.786	83.5	-1425.48		80.5	61902.3	80.5	3709.03		80.5	79535.1	83.5	32415.6		80.5	104884	80.5	16930.6		80.5	76470.4	83.5
																						84	256821	84	156758		84	427.29	84	-1661.04		81	61766.8	81	4348.91		81	81054.2	84	31931.3		81	105796	81	17223.8		81	80448.6	84
																						84.5	254741	84.5	156720		84.5	663.019	84.5	-1590.96		81.5	61504.2	81.5	4018.46		81.5	82543.5	84.5	31978.9		81.5	105957	81.5	17229.1		81.5	84385.3	84.5
																						85	253138	85	156926		85	955.959	85	-1298.21		82	61243.2	82	3622.09		82	83968.9	85	32440.5		82	105317	82	17181		82	88087.8	85
																						85.5	251454	85.5	157171		85.5	1073.11	85.5	-909.665		82.5	61139.1	82.5	3853.95		82.5	85360.1	85.5	32891.5		82.5	104079	82.5	17191.1		82.5	91546.3	85.5
																						86	248958	86	157212		86	862.698	86	-532.004		83	61325.2	83	4087.88		83	86778.6	86	32938.8		83	102633	83	17228		83	94738.6	86
																						86.5	245684	86.5	156910		86.5	393.441	86.5	-235.918		83.5	61773.8	83.5	4093.93		83.5	88289.7	86.5	32185.3		83.5	101441	83.5	17178.8		83.5	97659.8	86.5
																						87	242380	87	156253		87	-73.9707	87	-104.112		84	62294.8	84	5149.5		84	89811.3	87	30702.3		84	100841	84	16958.3		84	100340	87
																						87.5	239548	87.5	155335		87.5	-354.537	87.5	-194.322		84.5	62722.1	84.5	7906.8		84.5	91046.3	87.5	29324.6		84.5	100771	84.5	16577.1		84.5	102702	87.5
																						88	237026	88	154342		88	-525.816	88	-478.682		85	63030.2	85	10626.6		85	91671	88	28686.2		85	100899	85	16113.9		85	104565	88
																						88.5	234606	88.5	153407		88.5	-724.173	88.5	-890.754		85.5	63253.3	85.5	11367.5		85.5	91556.9	88.5	28756.7		85.5	101019	85.5	15660.9		85.5	105893	88.5
																						89	232521	89	152504		89	-880.193	89	-1372.67		86	63451.3	86	10422		86	90855.3	89	29487.1		86	101227	86	15301.5		86	106897	89
																						89.5	231030	89.5	151561		89.5	-907.557	89.5	-1835.06		86.5	63757.2	86.5	9129.49		86.5	89937.1	89.5	30848.9		86.5	101791	86.5	15090.6		86.5	107797	89.5
																						90	229911	90	150571		90	-998.609	90	-2125.34		87	64273.6	87	8049.8		87	89191	90	32495.7		87	102763	87	15021.7		87	108644	90
																						90.5	228764	90.5	149553		90.5	-1378.29	90.5	-2080.75		87.5	64921.3	87.5	7247.04		87.5	88804.2	90.5	33865.1		87.5	103840	87.5	15025.1		87.5	109415	90.5
																						91	227642	91	148510		91	-1873.88	91	-1637.07		88	65516.1	88	6911.03		88	88719	91	34595.9		88	104779	88	15023.1		88	110088	91
																						91.5	226944	91.5	147473		91.5	-2109.12	91.5	-894.77		88.5	65969.5	88.5	7187.03		88.5	88797	91.5	34947.2		88.5	105534	88.5	14980.3		88.5	110624	91.5
																						92	226761	92	146544		92	-2110.77	92	-48.3252		89	66272.3	89	8163.28		89	88977.5	92	35340.3		89	105852	89	14883.8		89	110974	92
																						92.5	226707	92.5	145941		92.5	-2306.08	92.5	729.19		89.5	66365.7	89.5	9786.3		89.5	89254.2	92.5	35528.2		89.5	105308	89.5	14710		89.5	111135	92.5
																						93	226534	93	145892		93	-2822.29	93	1295.81		90	66260	90	11440.6		90	89621.2	93	34970		90	103842	90	14449.7		90	111197	93
																						93.5	226657	93.5	146422		93.5	-3212.86	93.5	1527.51		90.5	66142.9	90.5	12487.7		90.5	90084.2	93.5	33738.8		90.5	101815	90.5	14163.8		90.5	111309	93.5
																						94	227634	94	147346		94	-3063.6	94	1394.55		91	66139.6	91	13012.6		91	90609.5	94	32564.8		91	99624.6	91	13960		91	111573	94
																						94.5	229230	94.5	148472		94.5	-2514.27	94.5	1026.8		91.5	66201	91.5	13323.1		91.5	91074.4	94.5	32217.4		91.5	97493.1	91.5	13879.7		91.5	111974	94.5
																						95	230588	95	149658		95	-2002.95	95	641.669		92	66337.4	92	13560.9		92	91342.4	95	32905.7		92	95573.9	92	13874.4		92	112436	95
																						95.5	231220	95.5	150775		95.5	-1754.88	95.5	410.418		92.5	66634.1	92.5	13582.1		92.5	91340.3	95.5	34077.2		92.5	94205.3	92.5	13904.9		92.5	112903	95.5
																						96	231320	96	151735		96	-1658.17	96	413.959		93	67010.5	93	12852.9		93	91050.8	96	34801.8		93	93820.7	93	13965.4		93	113359	96
																						96.5	231366	96.5	152508		96.5	-1613.33	96.5	635.837		93.5	67232.8	93.5	11719.7		93.5	90511.2	96.5	34573.3		93.5	94449.2	93.5	14018.2		93.5	113809	96.5
																						97	231738	97	153110		97	-1866.04	97	926.216		94	67152.6	94	11752.2		94	89833.6	97	33704.2		94	95660.8	94	13964.7		94	114241	97
																						97.5	232449	97.5	153573		97.5	-2639.55	97.5	1069.13		94.5	66834.6	94.5	13556.3		94.5	89170.1	97.5	32794		94.5	97119.1	94.5	13684.9		94.5	114590	97.5
																						98	233102	98	153884		98	-3551.6	98	931.351		95	66472.4	95	15919.4		95	88640.4	98	32091.5		95	98735.2	95	13123.1		95	114761	98
																						98.5	233234	98.5	153988		98.5	-3913.8	98.5	496.479		95.5	66237	95.5	17370.1		95.5	88305.2	98.5	31595		95.5	100411	95.5	12322.1		95.5	114713	98.5
																						99	232594	99	153882		99	-3481.41	99	-169.253		96	66243.3	96	17396.7		96	88201.6	99	31411		96	102078	96	11366.4		96	114481	99
																						99.5	231069	99.5	153707		99.5	-2539.64	99.5	-908.042		96.5	66515.6	96.5	16534.9		96.5	88353.4	99.5	31503.2		96.5	103663	96.5	10352.2		96.5	114094	99.5
																						100	228644	100	153646		100	-1534.41	100	-1510.91		97	66877.6	97	15819		97	88702.4	100	31562.7		97	104843	97	9426.16		97	113512	100
																						100.5	225573	100.5	153799		100.5	-889.396	100.5	-1811.64		97.5	66977.4	97.5	15989.6		97.5	89094.6	100.5	31601.5		97.5	105188	97.5	8786.69		97.5	112672	100.5
																						101	222460	101	154187		101	-808.958	101	-1734.29		98	66506.1	98	17043.3		98	89386.2	101	31733.8		98	104443	98	8601.15		98	111574	101
																						101.5	219870	101.5	154755		101.5	-1053.92	101.5	-1320.14		98.5	65539.1	98.5	18456.6		98.5	89506.7	101.5	31516.7		98.5	102554	98.5	8933.35		98.5	110282	101.5
																						102	217672	102	155300		102	-1227.09	102	-744.761		99	64617.9	99	19726.6		99	89455.2	102	30668.7		99	99707.3	99	9735.24		99	108861	102
																						102.5	215152	102.5	155537		102.5	-1206.98	102.5	-227.588		99.5	64267.3	99.5	20570.8		99.5	89342.4	102.5	29748.9		99.5	96371.7	99.5	10848.4		99.5	107347	102.5
																						103	212047	103	155265		103	-1017.96	103	125.265		100	64529.4	100	21098.6		100	89382.9	103	29355.2		100	93282.5	100	12000.4		100	105786	103
																						103.5	208936	103.5	154430		103.5	-614.183	103.5	321.266		100.5	65036.9	100.5	21978.8		100.5	89731	103.5	29360.9		100.5	91194.4	100.5	12854		100.5	104248	103.5
																						104	206409	104	153149		104	-74.8467	104	356.612		101	65386.7	101	23497.9		101	90298.6	104	29273.3		101	90349.3	101	13155.4		101	102764	104
																						104.5	204414	104.5	151671		104.5	318.946	104.5	209.297		101.5	65403.8	101.5	24750.7		101.5	90755.8	104.5	28817		101.5	90340.2	101.5	12903.9		101.5	101277	104.5
																						105	202586	105	150203		105	333.495	105	-97.5789		102	65066	102	25048.1		102	90712.9	105	28042.6		102	90671.4	102	12347.3		102	99690.8	105
																						105.5	200874	105.5	148799		105.5	-39.7012	105.5	-498.785		102.5	64345.9	102.5	25172.5		102.5	89919.1	105.5	27257.1		102.5	91229.2	102.5	11783.1		102.5	97972.3	105.5
																						106	199554	106	147438		106	-513.606	106	-912.741		103	63281.1	103	25840.1		103	88417.7	106	26795.6		103	92180.2	103	11387		103	96200.9	106
																						106.5	198585	106.5	146082		106.5	-707.453	106.5	-1273.52		103.5	62054.6	103.5	26527.4		103.5	86598	106.5	26623.9		103.5	93527.7	103.5	11175.5		103.5	94533.9	106.5
																						107	197457	107	144707		107	-652.635	107	-1543.25		104	60839.1	104	26761.4		104	84946.3	107	26318.8		104	94896.6	104	11072.5		104	93153.6	107
																						107.5	195954	107.5	143331		107.5	-767.754	107.5	-1663.21		104.5	59679	104.5	26261.3		104.5	83692.9	107.5	25623		104.5	95909.1	104.5	11011		104.5	92196.3	107.5
																						108	194434	108	141945		108	-1253.29	108	-1567.01		105	58787.8	105	24471.7		105	82798.6	108	24846.6		105	96495	105	10947.9		105	91620.2	108
																						108.5	193118	108.5	140539		108.5	-1854.12	108.5	-1268.86		105.5	58588.6	105.5	22363.1		105.5	82174.4	108.5	24349.1		105.5	96564.7	105.5	10834.9		105.5	91175.2	108.5
																						109	191790	109	139251		109	-2153.78	109	-868.171		106	58948.4	106	22076.7		106	81767.8	109	24038.6		106	95805.6	106	10643.4		106	90548.2	109
																						109.5	190478	109.5	138350		109.5	-1994.25	109.5	-519.397		106.5	58991.2	106.5	23570.9		106.5	81510.8	109.5	23792.6		106.5	94072.7	106.5	10371.8		106.5	89530.1	109.5
																						110	189791	110	137983		110	-1603.9	110	-405.692		107	58168.9	107	25066.9		107	81315.2	110	23640.1		107	91598.3	107	10043.1		107	88095.1	110
																						110.5	190219	110.5	138078		110.5	-1225.96	110.5	-611.451		107.5	56855.1	107.5	26077.7		107.5	81110.1	110.5	23440.7		107.5	88767.3	107.5	9744.26		107.5	86368.8	110.5
																						111	191409	111	138500		111	-889.909	111	-1021.99		108	55660.6	108	27119.6		108	80843.2	111	23044.6		108	85942.2	108	9606.72		108	84564.6	111
																						111.5	192481	111.5	139171		111.5	-655.386	111.5	-1420.76		108.5	54859.7	108.5	28162.2		108.5	80466.9	111.5	22524.8		108.5	83396.3	108.5	9698.78		108.5	82942.4	111.5
																						112	192895	112	140021		112	-633.56	112	-1631.51		109	54585.4	109	28730.7		109	79942.5	112	21868.7		109	81355.2	109	9969.91		109	81711.8	112
																						112.5	192740	112.5	140926		112.5	-751.579	112.5	-1548.65		109.5	54839.2	109.5	28607.9		109.5	79242.8	112.5	20968.9		109.5	80101	109.5	10289.5		109.5	80937.4	112.5
																						113	192318	113	141736		113	-806.024	113	-1165.98		110	55182.2	110	28314.2		110	78350.9	113	20174.1		110	79762.6	110	10520.3		110	80542.9	113
																						113.5	191793	113.5	142383		113.5	-700.235	113.5	-628.602		110.5	55092.1	110.5	28528.7		110.5	77306.1	113.5	20011.7		110.5	80043.9	110.5	10591.5		110.5	80355.5	113.5
																						114	191304	114	142874		114	-587.582	114	-160.543		111	54582.8	111	29244.5		111	76250.3	114	20393		111	80494.1	111	10513.5		111	80168.9	114
																						114.5	190943	114.5	143153		114.5	-707.147	114.5	73.7815		111.5	53961.2	111.5	30073.3		111.5	75367.9	114.5	20994.1		111.5	80911.7	111.5	10309.9		111.5	79792.7	114.5
																						115	190473	115	143053		115	-994.17	115	5.09912		112	53274.7	112	30770.4		112	74799.3	115	21808.6		112	81325.6	112	9980.95		112	79055.9	115
																						115.5	189426	115.5	142440		115.5	-1052.34	115.5	-367.797		112.5	52428.4	112.5	31370.5		112.5	74663.2	115.5	22634.9		112.5	81888.3	112.5	9553.06		112.5	77844.7	115.5
																						116	187523	116	141392		116	-590.312	116	-955.286		113	51593.3	113	31869.3		113	75027.6	116	22889.6		113	82720.5	113	9115.03		113	76195.8	116
																						116.5	184926	116.5	140201		116.5	231.932	116.5	-1548.14		113.5	51024.4	113.5	31928.3		113.5	75691.1	116.5	22207.4		113.5	83600.2	113.5	8767.84		113.5	74324.1	116.5
																						117	182104	117	139181		117	1003.05	117	-1907.86		114	50580.9	114	31553.6		114	76137	117	20755.5		114	84034.1	114	8549.53		114	72505.8	117
																						117.5	179572	117.5	138532		117.5	1529.92	117.5	-1923.71		114.5	50012.2	114.5	31611.2		114.5	75879.8	117.5	19186.5		114.5	83635.5	114.5	8428.33		114.5	70913.4	117.5
																						118	177628	118	138320		118	1905.38	118	-1639.6		115	49523.9	115	32899.4		115	74775.8	118	18308.8		115	82250.8	115	8354.44		115	69572.6	118
																						118.5	176018	118.5	138418		118.5	2252.86	118.5	-1167.05		115.5	49296.9	115.5	34792		115.5	73040	118.5	18471.9		115.5	79953.5	115.5	8289.57		115.5	68425.5	118.5
																						119	174143	119	138544		119	2606.94	119	-635.173		116	48743.2	116	35599.5		116	71132.6	119	19338.6		116	77084	116	8198.05		116	67359	119
																						119.5	171894	119.5	138461		119.5	2913.76	119.5	-158.783		116.5	47144.7	116.5	34665.3		116.5	69536.4	119.5	20199.8		116.5	74256.8	116.5	8036.59		116.5	66228.5	119.5
																						120	169850	120	138060		120	3063.82	120	183.593		117	44726.2	117	33241.2		117	68481.4	120	20415.4		117	72193.2	117	7772.8		117	64945.7	120
																						120.5	168450	120.5	137323		120.5	3054.63	120.5	332.223		117.5	42459.9	117.5	32784		117.5	67879.6	120.5	19792.1		117.5	71237.6	117.5	7425.59		117.5	63514	120.5
																						121	167424	121	136346		121	3061.84	121	265.778		118	41124.8	118	33209.6		118	67519.2	121	18650		118	71071.7	118	7058.83		118	61952.3	121
																						121.5	166260	121.5	135272		121.5	3188.07	121.5	17.093		118.5	40633.6	118.5	33646		118.5	67253.7	121.5	17464.7		118.5	71125.5	118.5	6702.64		118.5	60251.8	121.5
																						122	164904	122	134127		122	3395.45	122	-373.088		119	40291.6	119	34058.6		119	66991.3	122	16567.9		119	71112.5	119	6307.32		119	58416	122
																						122.5	163628	122.5	132829		122.5	3742.75	122.5	-855.871		119.5	39732.2	119.5	34839.4		119.5	66625.2	122.5	16230.8		119.5	71108.4	119.5	5809.61		119.5	56483.1	122.5
																						123	162424	123	131331		123	4304.8	123	-1320.89		120	38940.6	120	35655.5		120	66080.3	123	16651.3		120	71277.2	120	5206.13		120	54549.7	123
																						123.5	160886	123.5	129634		123.5	4992.3	123.5	-1583.72		120.5	37596.4	120.5	35974.1		120.5	65368.5	123.5	17589.8		120.5	71554.6	120.5	4519.04		120.5	52795.4	123.5
																						124	158744	124	127767		124	5643.46	124	-1447.73		121	35365.8	121	35840.1		121	64530	124	18432.4		121	71726.7	121	3747.92		121	51385.7	124
																						124.5	156340	124.5	125820		124.5	6036.79	124.5	-863.56		121.5	32789.2	121.5	35679.7		121.5	63606	124.5	18713.8		121.5	71793.9	121.5	2929.62		121.5	50318.7	124.5
																						125	154306	125	123905		125	5960.5	125	-37.9695		122	30953.9	122	36096.6		122	62698.7	125	18291.3		122	71790.7	122	2224.21		122	49419.7	125
																						125.5	152811	125.5	122124		125.5	5511.92	125.5	748.682		122.5	30151.7	122.5	37236.9		122.5	61938.9	125.5	17344.4		122.5	71357.2	122.5	1861.99		122.5	48493.9	125.5
																						126	151667	126	120629		126	5051.39	126	1381.3		123	29948.9	123	38270.5		123	61365.8	126	16303.5		123	70087	123	1964.22		123	47448.7	126
																						126.5	150975	126.5	119577		126.5	4798.12	126.5	1818.66		123.5	30369.9	123.5	38423.8		123.5	60915.3	126.5	15534.9		123.5	68075.7	123.5	2472.09		123.5	46306.6	126.5
																						127	151010	127	118986		127	4740.46	127	1956.96		124	31618.5	124	37834.2		124	60515.8	127	15108.3		124	65732.8	124	3266.23		124	45171.9	127
																						127.5	151614	127.5	118790		127.5	4894.55	127.5	1768.37		124.5	32981.3	124.5	36915.9		124.5	60119.8	127.5	14854.1		124.5	63361.1	124.5	4228.76		124.5	44174.3	127.5
																						128	152102	128	118935		128	5351.81	128	1383.13		125	33170.1	125	35810.4		125	59656.5	128	14671		125	61083.1	125	5182.38		125	43403.9	128
																						128.5	151800	128.5	119287		128.5	5996.4	128.5	969.428		125.5	31581.8	125.5	34848.5		125.5	59041.2	128.5	14593.3		125.5	59047	125.5	5903.91		125.5	42893.7	128.5
																						129	150514	129	119578		129	6467.44	129	680.368		126	28927.5	126	34779.5		126	58229	129	14514.6		126	57608.8	126	6216.2		126	42641.8	129
																						129.5	148549	129.5	119572		129.5	6504.64	129.5	616.526		126.5	26804.4	126.5	35792.4		126.5	57207.6	129.5	14209.6		126.5	57069.7	126.5	6051.63		126.5	42661.6	129.5
																						130	146787	130	119244		130	6101.69	130	717.964		127	26236.7	127	37050.4		127	55988.4	130	13621.9		127	57249.2	127	5473.27		127	43017.7	130
																						130.5	146303	130.5	118732		130.5	5412.05	130.5	796.26		127.5	26657.5	127.5	37779.2		127.5	54649	130.5	12985.4		127.5	57693.1	127.5	4638.94		127.5	43748.4	130.5
																						131	147070	131	118124		131	4738.89	131	682.397		128	26833.7	128	38197.2		128	53332.4	131	12625.5		128	58195.8	128	3704.71		128	44716.1	131
																						131.5	147820	131.5	117332		131.5	4444.51	131.5	318.974		128.5	26292.9	128.5	39012.1		128.5	52170.4	131.5	12606.3		128.5	58794.7	128.5	2784.65		128.5	45571.6	131.5
																						132	147480	132	116243		132	4654.12	132	-179.39		129	25339.5	129	40048.1		129	51225.2	132	12725.4		129	59566.2	129	2037.65		129	45940.4	132
																						132.5	145904	132.5	114922		132.5	5168.83	132.5	-529.613		129.5	24137.5	129.5	40393.3		129.5	50515.3	132.5	12834.6		129.5	60591.6	129.5	1705.35		129.5	45689	132.5
																						133	143564	133	113599		133	5724.16	133	-457.095		130	22391.2	130	39875		130	50032.7	133	12910.3		130	61738.6	130	1957.65		130	44966.2	133
																						133.5	141168	133.5	112500		133.5	6139.04	133.5	87.2737		130.5	20219	130.5	38710.3		130.5	49689.4	133.5	12895.8		130.5	62572.2	130.5	2741.37		130.5	44002.3	133.5
																						134	139239	134	111766		134	6250.88	134	961.401		131	18862.8	131	36931.7		131	49338.7	134	12724.9		131	62686.4	131	3846.32		131	42974.7	134
																						134.5	137971	134.5	111493		134.5	5941.69	134.5	2030.48		131.5	19249.2	131.5	35309.8		131.5	48887.6	134.5	12385.3		131.5	61865.9	131.5	5022.25		131.5	42044	134.5
																						135	137330	135	111659		135	5282.33	135	3166.11		132	20109.3	132	34712.9		132	48309.7	135	11855.8		132	60018.9	132	5971.67		132	41350.9	135
																						135.5	136871	135.5	112024		135.5	4553.69	135.5	4150.49		132.5	19386.2	132.5	34838.2		132.5	47605.1	135.5	11167.1		132.5	57283	132.5	6390.36		132.5	40926.5	135.5
																						136	136006	136	112254		136	3968.89	136	4792.58		133	17162.1	133	35171.8		133	46840.8	136	10470.4		133	54205.2	133	6145.5		133	40720.4	136
[truncated: 333 more rows]
[truncated: 63 more columns]

## Sheet: Fig 4
Fig 4b Signal intensity (%)					Fig 4e Conversion (%)																						Fig 4i Signal intensity (%)								Fig 4j Conversion (%)
[truncated: 77 more rows]
[truncated: 7 more columns]

[truncated: 6 more sheets: Fig 5, Fig 6, ED Fig 1, ED Fig 2, ED Fig 3, ED Fig 4]
